# Supplementary material for: Novel risk loci encompassing genes influencing STAT3, GPCR, and oxidative stress signaling are associated with co-morbid GERD and COPD
Source: PLoS Genet. 2025 Feb 7;21(2):e1011531. doi: 10.1371/journal.pgen.1011531 (PMC11805425; doi:10.1371/journal.pgen.1011531)
Supplement: S1 Table — (XLSX) [file pgen.1011531.s001.xlsx]

## Sheet: S1_Table
Table S1. Descriptives of participants from TOPMed (COPDGene, SPIROMCS, and ECLIPSE) cohorts included in analyses.
	COPDGene			ECLIPSE	SPIROMICS
	Multi-Ancestry	NHW	AA	NHW	Multi-Ancestry	NHW	AA
N (%)	8,661 (100)	5,892 (68.0)	2,769 (32.0)	2,139 (100)	1,638 (100)	1,203 (73.4)	369 (30.7)
Male %	4,720 (54.5)	3,157 (53.6)	1,563 (56.4)	1,391 (65.0)	884 (54.0)	669 (55.6)	181 (49.1)
Age (SD)	59.8+9.1	62.2+8.9	54.9+7.5	62.6 (7.7)	63.1+9.0	64.9+8.5	57.9+8.7
PY (SD)	44.4+25.1	47.2+26.1	38.5+21.5	47.1+27.4	48.9+26.2	51.4+28.2	41.5+18.2
COPD	4,372 (50.5)	3,364 (57.1)	1,008 (36.4)	1,417 (66.2)	954 (58.2)	739 (61.4)	186 (50.4)
GERD	2,153 (24.9)	1,752 (29.4)	421 (15.2)	85 (4.0)	238 (14.5)	138 (11.5)	86 (23.3)
COPD + GERD	1,291 (14.8)	1,085 (18.4)	194 (7.0)	503 (23.5)	515 (31.4)		49 (13.3)
No COPD + No GERD	3,415 (39.4)	1,881 (31.9)	1,534 (55.4)	219 (10.2)	495 (30.2)	326 (27.1)	146 (39.6)
Abbreviations: AA – African American; COPD – Chronic Obstructive Pulmonary Disease; Cosmo – Cosmopolitan; EUR – European White Ancestry; GERD – Gastroesophageal Reflux Disease, PY – Pack Years; SD – Standard Deviation.
