# Supplementary material for: Novel risk loci encompassing genes influencing STAT3, GPCR, and oxidative stress signaling are associated with co-morbid GERD and COPD
Source: PLoS Genet. 2025 Feb 7;21(2):e1011531. doi: 10.1371/journal.pgen.1011531 (PMC11805425; doi:10.1371/journal.pgen.1011531)
Supplement: S2 Table — (XLSX) [file pgen.1011531.s002.xlsx]

## Sheet: S2_Table
Table S2. Independent significant loci (P<5E-06) associated with comorbid GERD and COPD from participants from COPDGene, ECLIPSE, and SPIROMICS.
Multiancestry
Locus	Chr	Start (bp)	Stop (bp)	Closest Gene	Most Significant SNV	rsID	MAF	OR	95% CI LL	95% CI UL	P-Value
GC1	4	17125315	17192549	LINC02493*	4:17172652	rs78326497	0.0701	1.55	1.42	1.68	1.91694e-07
GC2	15	99747875	99747875	LYSMD4,DNM1P46	15:99747875	rs143871054	0.0147	0.42	0.36	0.5	3.59602e-07
GC3	4	7542883	7567991	SORCS2	4:7542883	rs10028107	0.0936	1.48	1.37	1.6	4.66262e-07
GC4	4	47834938	48967098	FRYL+	4:48740358	rs9685193	0.0033	15.82	9.71	25.76	5.22727e-07
GC5	6	28658430	29561292	LOC101929006,OR14J1	6:29299136	rs111580346	0.0121	3.51	2.76	4.46	6.09236e-07
GC6	3	151027254	151027254	CLRN1-AS1	3:151027254	rs6766361	0.3861	0.79	0.76	0.83	6.26707e-07
GC7	18	67928217	68040033	LOC643542,TMX3+	18:67956064	rs56327336	0.0252	2.41	2.02	2.87	1.34008e-06
GC8	4	144341775	144585304	GYPA,HHIP-AS1	4:144513592	rs1032297	0.3291	0.8	0.76	0.84	1.43852e-06
GC9	4	116125069	116254463	RLFP1, TTC39CP1*	4:116174264	rs34093472	0.0586	1.52	1.39	1.67	2.02587e-06
GC10	15	97502536	97506289	LINC02254+	15:97503125	rs116548902	0.0096	4.08	3.08	5.39	2.14374e-06
GC11	11	8380420	8407223	STK33	11:8396074	rs114781961	0.0153	0.34	0.27	0.42	2.33052e-06
GC12	20	13256158	13256158	ISM1+	20:13256158	rs112536901	0.0238	2.5	2.07	30.1	2.37003e-06
GC13	6	47312126	47341972	TNFRSF21,CD2AP	6:47318522	rs187552623	0.0042	8.82	5.78	13.45	2.55538e-06
GC14	18	71156136	71156136	GTSCR1,LINC01541	18:71156136	rs565113116	0.0075	2.97	2.35	3.76	2.93911e-06
GC15	5	18315039	18315039	LINC02223,CDH18	5:18315039	rs186291496	0.0026	8.72	5.56	13.67	2.97208e-06
GC16	16	5604604	5604604	LINC01570	16:5604604	rs80064789	0.0188	2.62	2.14	3.19	3.01311e-06
GC17	19	13600835	13601811	CACNA1A,CCDC130	19:13601811	rs11879646	0.3367	1.25	1.19	1.3	3.03295e-06
GC18	2	179390116	179440687	SESTD1,ZNF385B	2:179390116	rs191137419	0.0111	0.4	0.33	0.49	3.0333e-06
GC19	2	103160979	103638750	LINC01935,LOC100287010	2:103220143	rs73004414	0.0114	3.63	2.79	4.72	3.05062e-06
GC20	11	76671438	76683811	LRRC32	11:76671438	rs72936108	0.005	0.27	0.2	0.35	3.24574e-06
GC21	2	61537939	61616048	XPO1,FAM161A*	2:61597797	rs12614390	0.3451	0.81	0.77	0.84	3.39204e-06
GC22	2	10097737	10097737	CYS1,RRM2	2:10097737	rs77575941	0.0089	0.37	0.29	0.45	3.49199e-06
GC23	11	120101226	120167154	LOC102724301,TRIM29	11:120110021	rs12799241	0.1648	1.31	1.24	1.39	3.5097e-06
GC24	14	52006654	52006654	NID2	14:52006654	rs147018937	0.0016	10.26	6.18	17.06	3.84017e-06
GC25	9	81912216	82486579	LOC101927502,SPATA31D5P	9:81912216	rs117168642	0.0034	0.19	0.13	0.28	3.97636e-06
GC26	11	109622352	109760703	C11orf87,ZC3H12C	11:109629338	rs558665865	0.0032	11.33	7.05	18.2	4.06593e-06
GC27	21	42786584	42879574	LINC01668,WDR4	21:42786584	rs77092371	0.0287	0.56	0.5	0.64	4.33411e-06
GC28	6	155448889	155877188	LOC105378068,MIR1202	6:155556053	rs553874590	0.0025	0.16	0.1	0.24	4.38145e-06
GC29	2	214760493	214812934	BARD1	2:214792971	rs3754546	0.1117	1.4	1.3	1.51	4.39897e-06
GC30	4	189131080	189131080	LINC01060,LINC01262	4:189131080	rs139284468	0.005	4.01	2.95	5.44	4.41373e-06
GC31	8	2180140	2180140	MYOM2,LOC101927815	8:2180140	rs192759917	0.0077	2.88	2.28	3.63	4.42591e-06
GC32	10	8371381	8372980	LINC00708,LOC105376398	10:8371902	rs113563442	0.0079	4.99	3.61	6.9	4.53028e-06
GC33	2	216980487	216980487	LINC01921,DIRC3-AS1+	2:216980487	rs563679085	0.0085	4.53	3.33	6.16	4.67589e-06
GC34	11	3914824	4403491	TRIM21,OR52K2	11:4403491	rs191209037	0.0018	9.5	5.78	15.62	4.86012e-06
NHW Participants
Locus	Chr	Start (bp)	Stop (bp)	Gene(s) within Locus	Most Significant SNV	rsID	MAF	OR	95% CI LL	95% CI UL	P-Value
GC35	1	194798736	195055989	LINC01031,LINC01724	1:194798736:C:T	rs115304110	0.00851886	0.29308	0.224827	0.382055	2.71074e-06
GC36	2	61142652	61646516	XPO1,FAM161A	2:61636484:A:G	rs10181289	0.3978	1.28	1.22	1.35	4.14075e-07
GC37	2	179390116	179440687	SESTD1,ZNF385B	2:179390116:A:G	rs191137419	0.0146524	0.391354	0.319637	0.479161	3.04849e-06
GC38	4	17125315	17192549	LINC02493	4:17172652:G:T	rs78326497	0.0818946	1.51966	1.38945	1.66208	2.89905e-06
GC39	4	116125069	116254463	NDST4,MIR1973	4:116174264:C:T	rs34093472	0.0774648	1.58777	1.45011	1.73849	3.2415e-07
GC40	5	58881087	58881087	RAB3C,PDE4D	5:58881087:C:T	rs55868735	0.4665	0.79	0.75	0.83	6.89836e-07
GC41	7	14159885	16108864	DGKB,AGMO	7:15152389:G:T	rs10278012	0.00261245	8.23126	5.11884	13.2361	4.2131e-06
GC42	8	128215090	128256384	MIR1208,LINC00824	8:128223919:A:C	rs73358061	0.0444116	0.575184	0.510562	0.647984	3.30829e-06
GC43	9	98143123	98143123	CORO2A	9:98143123:A:G	rs562846975	0.00306679	6.82448	4.45076	10.4642	2.82333e-06
GC44	11	76671438	76671438	LRRC32	11:76671438:A:G	rs72936108	0.00692867	0.267059	0.199369	0.357732	4.21367e-06
GC45	11	92344434	93178499	FAT3	11:92712089:A:G	rs141859276	0.00477056	0.19344	0.135209	0.276749	2.80082e-06
GC46	12	83422992	84299076	TMTC2,SLC6A15	12:84280095:A:G	rs75691948	0.00579282	0.203739	0.146893	0.282584	7.73338e-07
GC47	13	80592845	80624797	SPRY2,LINC00377	13:80597932:A:G	rs17072917	0.191775	1.3353	1.25465	1.42114	3.42378e-06
GC48	14	54669853	54669853	SAMD4A	14:54669853:C:T	rs112147375	0.0325988	0.529974	0.46146	0.608661	4.16652e-06
GC49	15	99747875	99747875	LYSMD4,DNM1P46	15:99747875:C:G	rs143871054	0.0198773	0.440442	0.370248	0.523943	1.98403e-06
GC50	18	71156136	71197035	GTSCR1,LINC01541	18:71156136:T:TAAC	rs565113116	0.0102226	2.9761	2.34399	3.77867	3.84906e-06
GC51	20	15144311	15144311	MACROD2	20:15144311:A:G	rs117702247	0.00829357	3.25886	2.51082	4.22976	4.57684e-06
GC52	X	135912919	136057884	SAGE1	X:135912919:G:T	rs41302146	0.0447626	0.636799	0.577263	0.702476	3.96089e-06
AA Participants
Locus	Chr	Start (bp)	Stop (bp)	Gene(s) within Locus	Most Significant SNV	rsID	MAF	OR	95% CI LL	95% CI UL	P-Value
GC53	2	48909998	48929484	CTBP2P5	2:48914699	rs17038295	0.3796	1.71	1.52	1.91	3.21e-06
GC54	2	216980487	216980487	AC007563.5	2:216980487	rs563679085	0.0278356	5.07447	3.66485	7.02627	2.79724e-06
GC55	3	20608079	20656894	RNU6-815P	3:20631530	rs73819303	0.160333	1.9858	1.71287	2.30222	4.91385e-06
GC56	3	195054631	195054631	XXYLT1	3:195054631	rs4677802	0.3962	0.61	0.54	0.68	4.8562e-06
GC57	4	48383038	48967098	FRYL	4:48710923	rs6811201	0.010666	16.4836	9.8677	27.5353	8.16924e-07
GC58	5	9974922	9982291	CTD-2143L24.1	5:9982291	rs147806333	0.0335588	5.00261	3.66109	6.8357	1.49143e-06
GC59	5	36787776	37418495	CTD-2653M23.3	5:36826119	rs66868318	0.0699792	2.9337	2.37778	3.61961	8.08274e-07
GC60	5	168906575	168906575	SLIT3	5:168906575	rs147380664	0.0463059	3.38895	2.64213	4.34688	2.75395e-06
GC61	7	14108277	14108277	DGKB	7:14108277	rs7800452	0.4272	1.86	1.66	2.08	3.08e-08
GC62	7	26142227	26146395	NFE2L3	7:26143974	rs4722586	0.278096	0.553893	0.488005	0.628676	3.78285e-06
GC63	9	89560765	89560765	GADD45G	9:89560765	rs113479057	0.0192508	6.3474	4.39394	9.16934	3.2616e-06
GC64	10	126999545	127023151	RP11-223P11.3	10:127005732	rs56044931	0.126691	2.358	2.00381	2.77478	3.00939e-07
GC65	11	57116914	57131304	OR5BP1P	11:57117405	rs3016751	0.0159	7.03	4.73	10.43	4.7e-06
GC66	12	82686759	84564321	RP11-384P14.1	12:83621771	rs75687059	0.00650364	39.142	20.4952	74.7539	1.20371e-06
GC67	12	110853307	111327860	CUX2	12:111305861	rs547966659	0.00962539	13.446	8.14491	22.1971	1.8879e-06
GC68	13	106627556	106627556	LINC00551	13:106627556	rs9558803	0.1009	2.38	1.96	2.86	4.1706e-06
GC69	15	97502536	97506289	RNA5SP401	15:97503125	rs116548902	0.0314776	5.47025	4.02803	7.42885	2.08865e-07
GC70	16	87020950	87025208	RP11-134D3.1	16:87025208	rs9673656	0.0369407	4.34803	3.22477	5.86255	3.26878e-06
GC71	18	63336545	63363586	KDSR	18:63346783	rs113395154	0.00988554	12.2584	7.43619	20.2077	3.58687e-06
GC72	18	67928217	67956064	RP11-659F24.1	18:67956064	rs56327336	0.0806452	2.52015	2.07715	3.05762	2.98672e-06
GC73	20	13256158	13256158	ISM1	20:13256158	rs112536901	0.0764828	2.79142	2.2716	3.4302	1.80113e-06
GC74	22	17951916	17951916	MICAL3	22:17951916	rs138463027	0.0293965	5.72377	4.06938	8.05075	2.47869e-06
Bold* - denotes variant is present in analyses of combined NHW populations. Bold+ - denotes variant is present in analyses of combined AA populations. Underline – denotes smaller p-value in multi-ancestry analyses compared to ancestry stratified analyses. Abbreviations: AA - African American; BP - Base Pair; Chr - Chromosome; COPD - Chronic Obstructive Pulmonary Disease; GERD - Gastroesophageal R…
