# Supplementary material for: Novel risk loci encompassing genes influencing STAT3, GPCR, and oxidative stress signaling are associated with co-morbid GERD and COPD
Source: PLoS Genet. 2025 Feb 7;21(2):e1011531. doi: 10.1371/journal.pgen.1011531 (PMC11805425; doi:10.1371/journal.pgen.1011531)
Supplement: S3 Table — (XLSX) [file pgen.1011531.s003.xlsx]

## Sheet: S3_Table
Table S3. Genetic variants significantly associated (P<5E-06) with comorbid GERD and COPD in multiancestry participants from TOPMed cohorts (COPDGene, ECLIPSE, SPIROMICS) with WGS data. GWASs were run in all participants without ancestry exlcusion using GENESIS single variant association testing.
MEGA GWAS Analysis (N= 6,377)											COPDGene NHW (N= 2,965)						COPDGene AA (N= 1,727)						ECLIPSE (N= 722)						SPIROMICS NHW (N= 715)						SPIROMICS AA (195)
Chr:Pos	MAF	MAC	Ref	Alt	Closest Gene	Functional Consequence	OR	LL	UL	P-Value	MAF	MAC	OR	LL	UL	P-Value	MAF	MAC	OR	LL	UL	P-Value	MAF	MAC	OR	LL	UL	P-Value	MAF	MAC	OR	LL	UL	P-Value	MAF	MAC	OR	LL	UL	P-Value
4:17172652	0.0700957	894	G	T	LINC02493	ncRNA_intronic	1.5451	1.42117	1.67983	1.91694e-07	0.0888702	527	1.60698	1.44283	1.78981	1.056e-05	0.0408222	141	3.17591	2.34708	4.29743	0.000234172	0.0637119	92	1.70557	1.28797	2.25858	0.0572833	0.0713287	102	1.24359	1.00863	1.53328	0.297859	NA	NA	NA	NA	NA	NA
6:30249394	0.00360671	46	G	C	HCG17	ncRNA_intronic	16.4362	10.2005	26.4838	3.45407e-07	NA	NA	NA	NA	NA	NA	0.0118703	41	11.564	6.73889	19.8441	4.51933e-05	NA	NA	NA	NA	NA	NA	NA	NA	NA	NA	NA	NA	NA	NA	NA	NA	NA	NA
15:99747875	0.0146621	187	G	C	LYSMD4,DNM1P46	intergenic	0.421671	0.35545	0.50023	3.59602e-07	0.0175379	104	0.368703	0.292952	0.464042	1.33224e-05	NA	NA	NA	NA	NA	NA	0.0249308	36	0.436146	0.279085	0.681596	0.0630874	0.0244755	35	0.608813	0.428079	0.865852	0.158843	NA	NA	NA	NA	NA	NA
4:7542883	0.093554	1193	C	T	SORCS2	intronic	1.47982	1.36907	1.59954	4.66262e-07	0.0772344	458	1.45941	1.3052	1.63183	0.00070103	0.129994	449	1.41846	1.18504	1.69785	0.0518602	0.0789474	114	1.96951	1.52728	2.5398	0.00748299	0.079021	113	1.20816	0.988893	1.47605	0.345052	0.123077	48	0.924056	0.605168	1.41098	0.851973
4:48740358	0.00329308	42	G	A	FRYL	intronic	15.8178	9.71421	25.7563	5.22727e-07	NA	NA	NA	NA	NA	NA	0.0104227	36	18.2627	10.3209	32.3159	4.77216e-06	NA	NA	NA	NA	NA	NA	NA	NA	NA	NA	NA	NA	NA	NA	NA	NA	NA	NA
6:29299136	0.0120746	154	C	A	LOC101929006,OR14J1	intergenic	3.513	2.76447	4.4642	6.09236e-07	NA	NA	NA	NA	NA	NA	0.0327157	113	3.78859	2.72269	5.27177	0.000111448	NA	NA	NA	NA	NA	NA	NA	NA	NA	NA	NA	NA	0.0538462	21	2.39708	1.37674	4.17362	0.114899
3:151027254	0.386075	4924	C	A	CLRN1-AS1	ncRNA_intronic	0.793001	0.756926	0.830795	6.26707e-07	0.331029	1963	0.799819	0.749743	0.85324	0.00054859	0.4902	1693.15	1.49	1.32	1.67	0.00113484	0.327562	473	0.783245	0.678138	0.904642	0.0899827	0.337063	482	0.823534	0.730702	0.928159	0.104514	0.4872	190.008	1.08	0.81	1.43	0.7988
6:29296581	0.0119178	152	G	A	LOC101929006,OR14J1	intergenic	3.42777	2.69369	4.3619	1.09736e-06	NA	NA	NA	NA	NA	NA	0.0321367	111	3.71602	2.65968	5.1919	0.000164512	NA	NA	NA	NA	NA	NA	NA	NA	NA	NA	NA	NA	0.0538462	21	2.39708	1.37674	4.17362	0.114899
4:48702875	0.00321468	41	C	A	FRYL	intronic	15.7663	9.55054	26.0273	1.1698e-06	NA	NA	NA	NA	NA	NA	0.0104227	36	18.2627	10.3209	32.3159	4.77216e-06	NA	NA	NA	NA	NA	NA	NA	NA	NA	NA	NA	NA	NA	NA	NA	NA	NA	NA
4:48705210	0.00321468	41	A	G	FRYL	intronic	15.7663	9.55054	26.0273	1.1698e-06	NA	NA	NA	NA	NA	NA	0.0104227	36	18.2627	10.3209	32.3159	4.77216e-06	NA	NA	NA	NA	NA	NA	NA	NA	NA	NA	NA	NA	NA	NA	NA	NA	NA	NA
4:48544767	0.00321468	41	C	T	FRYL	intronic	15.7663	9.55054	26.0273	1.1698e-06	NA	NA	NA	NA	NA	NA	0.0104227	36	18.2627	10.3209	32.3159	4.77216e-06	NA	NA	NA	NA	NA	NA	NA	NA	NA	NA	NA	NA	NA	NA	NA	NA	NA	NA
4:48710923	0.00321468	41	T	C	FRYL	intronic	15.7663	9.55054	26.0273	1.1698e-06	NA	NA	NA	NA	NA	NA	0.0104227	36	18.2627	10.3209	32.3159	4.77216e-06	NA	NA	NA	NA	NA	NA	NA	NA	NA	NA	NA	NA	NA	NA	NA	NA	NA	NA
4:48729772	0.00321468	41	C	A	FRYL	intronic	15.7663	9.55054	26.0273	1.1698e-06	NA	NA	NA	NA	NA	NA	0.0104227	36	18.2627	10.3209	32.3159	4.77216e-06	NA	NA	NA	NA	NA	NA	NA	NA	NA	NA	NA	NA	NA	NA	NA	NA	NA	NA
4:48751823	0.00321468	41	T	TG	FRYL	intronic	15.7663	9.55054	26.0273	1.1698e-06	NA	NA	NA	NA	NA	NA	0.0104227	36	18.2627	10.3209	32.3159	4.77216e-06	NA	NA	NA	NA	NA	NA	NA	NA	NA	NA	NA	NA	NA	NA	NA	NA	NA	NA
4:48769240	0.00321468	41	T	C	FRYL	intronic	15.7663	9.55054	26.0273	1.1698e-06	NA	NA	NA	NA	NA	NA	0.0104227	36	18.2627	10.3209	32.3159	4.77216e-06	NA	NA	NA	NA	NA	NA	NA	NA	NA	NA	NA	NA	NA	NA	NA	NA	NA	NA
4:48791104	0.00321468	41	AGGGGCCCAGT	A	FRYL,OCIAD1	intergenic	15.7663	9.55054	26.0273	1.1698e-06	NA	NA	NA	NA	NA	NA	0.0104227	36	18.2627	10.3209	32.3159	4.77216e-06	NA	NA	NA	NA	NA	NA	NA	NA	NA	NA	NA	NA	NA	NA	NA	NA	NA	NA
18:67956064	0.0251686	321	G	C	LOC643542,TMX3	intergenic	2.4068	2.01665	2.87243	1.34008e-06	NA	NA	NA	NA	NA	NA	0.0807759	279	2.87726	2.3212	3.56654	1.87913e-06	NA	NA	NA	NA	NA	NA	NA	NA	NA	NA	NA	NA	0.0794872	31	1.36271	0.862014	2.15425	0.499185
1:21544748	0.00243061	31	CAAA	C	ALPL	intronic	7.13536	4.70992	10.8098	1.41221e-06	0.00337268	20	7.88403	4.66218	13.3324	6.90906e-05	NA	NA	NA	NA	NA	NA	NA	NA	NA	NA	NA	NA	NA	NA	NA	NA	NA	NA	NA	NA	NA	NA	NA	NA
4:48640774	0.00446919	57	G	A	FRYL	intronic	9.38772	6.16255	14.3008	1.42222e-06	NA	NA	NA	NA	NA	NA	0.015055	52	9.41854	5.8827	15.0796	8.74352e-06	NA	NA	NA	NA	NA	NA	NA	NA	NA	NA	NA	NA	NA	NA	NA	NA	NA	NA
4:144513592	0.329073	4197	A	G	GYPA,HHIP-AS1	intergenic	0.798707	0.762303	0.836849	1.43852e-06	0.408263	2421	0.802966	0.755278	0.853666	0.000336738	0.143023	494	0.793455	0.668232	0.942144	0.177988	0.42313	611	0.822413	0.719749	0.939722	0.142578	0.406294	581	0.864713	0.771591	0.969075	0.202065	0.161539	63	0.483237	0.332501	0.702309	0.0517494
6:29338176	0.0135644	173	A	C	OR14J1,OR5V1	intergenic	3.04144	2.43581	3.79764	1.44348e-06	NA	NA	NA	NA	NA	NA	0.0353214	122	2.44149	1.79467	3.32145	0.00383907	NA	NA	NA	NA	NA	NA	NA	NA	NA	NA	NA	NA	0.0641026	25	2.96859	1.77512	4.96448	0.0323987
12:111305861	0.00290105	37	G	A	CUX2	intronic	12.4093	7.66841	20.0811	1.90987e-06	NA	NA	NA	NA	NA	NA	0.00926462	32	14.6482	8.34493	25.7127	1.18475e-05	NA	NA	NA	NA	NA	NA	NA	NA	NA	NA	NA	NA	NA	NA	NA	NA	NA	NA
4:144504697	0.320841	4092	A	C	GYPA,HHIP-AS1	intergenic	0.799469	0.762678	0.838034	2.01436e-06	0.382799	2270	0.789198	0.741483	0.839983	0.000146152	0.171685	593	0.789676	0.671928	0.928058	0.143637	0.391967	566	0.867616	0.757454	0.9938	0.295652	0.390909	559	0.837255	0.745559	0.940229	0.125688	0.184615	72	0.561134	0.392075	0.803089	0.107033
4:116174264	0.0586483	748	C	T	NDST4,MIR1973	intergenic	1.52395	1.39444	1.66548	2.02587e-06	0.0736931	437	1.47167	1.3113	1.65164	0.000802322	0.0176607	61	0.579674	0.359243	0.935359	0.254426	0.0858726	124	2.849	2.25727	3.59586	6.73796e-06	0.0846154	121	1.40117	1.1532	1.70247	0.0832999	NA	NA	NA	NA	NA	NA
4:17172047	0.082876	1057	G	A	LINC02493	ncRNA_intronic	1.45886	1.34733	1.57963	2.04764e-06	0.0890388	528	1.58422	1.42272	1.76405	1.85349e-05	0.0813549	281	1.60349	1.28762	1.99685	0.031181	0.0637119	92	1.70557	1.28797	2.25858	0.0572833	0.0727273	104	1.2467	1.01261	1.53489	0.28902	0.0846154	33	1.11381	0.68515	1.81067	0.824445
4:48739195	0.00337149	43	G	A	FRYL	intronic	13.9907	8.54142	22.9164	2.12754e-06	NA	NA	NA	NA	NA	NA	0.0107122	37	17.5384	9.93989	30.9455	5.69926e-06	NA	NA	NA	NA	NA	NA	NA	NA	NA	NA	NA	NA	NA	NA	NA	NA	NA	NA
4:144509941	0.320762	4091	C	T	GYPA,HHIP-AS1	intergenic	0.799853	0.763033	0.83845	2.13475e-06	0.382968	2271	0.789637	0.74189	0.840457	0.000151788	0.171685	593	0.789676	0.671928	0.928058	0.143637	0.391274	565	0.864445	0.75475	0.990084	0.283075	0.39021	558	0.840634	0.748388	0.94425	0.1353	0.184615	72	0.561134	0.392075	0.803089	0.107033
4:144510345	0.320762	4091	A	G	GYPA,HHIP-AS1	intergenic	0.799853	0.763033	0.83845	2.13475e-06	0.382968	2271	0.789637	0.74189	0.840457	0.000151788	0.171685	593	0.789676	0.671928	0.928058	0.143637	0.391274	565	0.864445	0.75475	0.990084	0.283075	0.39021	558	0.840634	0.748388	0.94425	0.1353	0.184615	72	0.561134	0.392075	0.803089	0.107033
15:97502536	0.00956563	122	C	A	LINC02254	ncRNA_intronic	4.07738	3.08314	5.39225	2.14374e-06	NA	NA	NA	NA	NA	NA	0.0312681	108	5.33512	3.79915	7.49206	4.407e-06	NA	NA	NA	NA	NA	NA	NA	NA	NA	NA	NA	NA	NA	NA	NA	NA	NA	NA
15:97503125	0.00956563	122	C	T	LINC02254	ncRNA_intronic	4.07738	3.08314	5.39225	2.14374e-06	NA	NA	NA	NA	NA	NA	0.0312681	108	5.33512	3.79915	7.49206	4.407e-06	NA	NA	NA	NA	NA	NA	NA	NA	NA	NA	NA	NA	NA	NA	NA	NA	NA	NA
4:144504600	0.320605	4089	G	A	GYPA,HHIP-AS1	intergenic	0.800343	0.763494	0.838971	2.2859e-06	0.382799	2270	0.789198	0.741483	0.839983	0.000146152	0.171106	591	0.791306	0.673119	0.930243	0.147894	0.391967	566	0.867616	0.757454	0.9938	0.295652	0.39021	558	0.840634	0.748388	0.94425	0.1353	0.184615	72	0.561134	0.392075	0.803089	0.107033
11:8396074	0.0152893	195	A	G	STK33	intronic	0.339699	0.272433	0.423573	2.33052e-06	0.00404722	24	0.537652	0.335784	0.86088	0.18743	0.0442965	153	0.324047	0.238279	0.440688	0.000399728	NA	NA	NA	NA	NA	NA	NA	NA	NA	NA	NA	NA	NA	NA	NA	NA	NA	NA
20:13256158	0.0238394	304	G	A	ISM1	intronic	2.49893	2.07255	3.01302	2.37003e-06	NA	NA	NA	NA	NA	NA	0.0764331	264	2.59748	2.07117	3.25754	4.48695e-05	NA	NA	NA	NA	NA	NA	NA	NA	NA	NA	NA	NA	0.0769231	30	4.00858	2.3941	6.71179	0.00683761
4:48480799	0.00305786	39	G	A	SLAIN2,SLC10A4	intergenic	15.7803	9.40476	26.4778	2.4109e-06	NA	NA	NA	NA	NA	NA	0.00984366	34	16.1304	8.97834	28.9798	1.5476e-05	NA	NA	NA	NA	NA	NA	NA	NA	NA	NA	NA	NA	NA	NA	NA	NA	NA	NA
4:48483486	0.00305786	39	C	A	SLC10A4	UTR5	15.7803	9.40476	26.4778	2.4109e-06	NA	NA	NA	NA	NA	NA	0.00984366	34	16.1304	8.97834	28.9798	1.5476e-05	NA	NA	NA	NA	NA	NA	NA	NA	NA	NA	NA	NA	NA	NA	NA	NA	NA	NA
4:48504104	0.00305786	39	A	T	FRYL	intronic	15.7803	9.40476	26.4778	2.4109e-06	NA	NA	NA	NA	NA	NA	0.00984366	34	16.1304	8.97834	28.9798	1.5476e-05	NA	NA	NA	NA	NA	NA	NA	NA	NA	NA	NA	NA	NA	NA	NA	NA	NA	NA
4:48512274	0.00305786	39	G	A	FRYL	intronic	15.7803	9.40476	26.4778	2.4109e-06	NA	NA	NA	NA	NA	NA	0.00984366	34	16.1304	8.97834	28.9798	1.5476e-05	NA	NA	NA	NA	NA	NA	NA	NA	NA	NA	NA	NA	NA	NA	NA	NA	NA	NA
4:48518584	0.00305786	39	CAT	C	FRYL	intronic	15.7803	9.40476	26.4778	2.4109e-06	NA	NA	NA	NA	NA	NA	0.00984366	34	16.1304	8.97834	28.9798	1.5476e-05	NA	NA	NA	NA	NA	NA	NA	NA	NA	NA	NA	NA	NA	NA	NA	NA	NA	NA
4:48522451	0.00305786	39	C	A	FRYL	intronic	15.7803	9.40476	26.4778	2.4109e-06	NA	NA	NA	NA	NA	NA	0.00984366	34	16.1304	8.97834	28.9798	1.5476e-05	NA	NA	NA	NA	NA	NA	NA	NA	NA	NA	NA	NA	NA	NA	NA	NA	NA	NA
4:48523323	0.00305786	39	G	A	FRYL	intronic	15.7803	9.40476	26.4778	2.4109e-06	NA	NA	NA	NA	NA	NA	0.00984366	34	16.1304	8.97834	28.9798	1.5476e-05	NA	NA	NA	NA	NA	NA	NA	NA	NA	NA	NA	NA	NA	NA	NA	NA	NA	NA
4:48526694	0.00305786	39	C	T	FRYL	intronic	15.7803	9.40476	26.4778	2.4109e-06	NA	NA	NA	NA	NA	NA	0.00984366	34	16.1304	8.97834	28.9798	1.5476e-05	NA	NA	NA	NA	NA	NA	NA	NA	NA	NA	NA	NA	NA	NA	NA	NA	NA	NA
4:48529833	0.00305786	39	GC	G	FRYL	intronic	15.7803	9.40476	26.4778	2.4109e-06	NA	NA	NA	NA	NA	NA	0.00984366	34	16.1304	8.97834	28.9798	1.5476e-05	NA	NA	NA	NA	NA	NA	NA	NA	NA	NA	NA	NA	NA	NA	NA	NA	NA	NA
4:48529835	0.00305786	39	A	G	FRYL	intronic	15.7803	9.40476	26.4778	2.4109e-06	NA	NA	NA	NA	NA	NA	0.00984366	34	16.1304	8.97834	28.9798	1.5476e-05	NA	NA	NA	NA	NA	NA	NA	NA	NA	NA	NA	NA	NA	NA	NA	NA	NA	NA
4:48535265	0.00305786	39	C	T	FRYL	intronic	15.7803	9.40476	26.4778	2.4109e-06	NA	NA	NA	NA	NA	NA	0.00984366	34	16.1304	8.97834	28.9798	1.5476e-05	NA	NA	NA	NA	NA	NA	NA	NA	NA	NA	NA	NA	NA	NA	NA	NA	NA	NA
4:48544767	0.00305786	39	A	G	FRYL	intronic	15.7803	9.40476	26.4778	2.4109e-06	NA	NA	NA	NA	NA	NA	0.00984366	34	16.1304	8.97834	28.9798	1.5476e-05	NA	NA	NA	NA	NA	NA	NA	NA	NA	NA	NA	NA	NA	NA	NA	NA	NA	NA
4:48537806	0.00305978	39	C	A	FRYL	intronic	15.7564	9.39053	26.4378	2.43677e-06	NA	NA	NA	NA	NA	NA	0.00984366	34	16.1304	8.97834	28.9798	1.5476e-05	NA	NA	NA	NA	NA	NA	NA	NA	NA	NA	NA	NA	NA	NA	NA	NA	NA	NA
6:29156715	0.00925345	118	A	G	OR2J3,OR2J2	intergenic	4.10866	3.10157	5.44276	2.52955e-06	NA	NA	NA	NA	NA	NA	0.0272148	94	4.3127	3.01476	6.16944	0.00010618	NA	NA	NA	NA	NA	NA	NA	NA	NA	NA	NA	NA	NA	NA	NA	NA	NA	NA
6:29136979	0.009252	118	T	A	OR2J3,OR2J2	intergenic	4.10639	3.09985	5.43976	2.54961e-06	NA	NA	NA	NA	NA	NA	0.0272148	94	4.3127	3.01476	6.16944	0.00010618	NA	NA	NA	NA	NA	NA	NA	NA	NA	NA	NA	NA	NA	NA	NA	NA	NA	NA
6:29146735	0.009252	118	A	G	OR2J3,OR2J2	intergenic	4.10639	3.09985	5.43976	2.54961e-06	NA	NA	NA	NA	NA	NA	0.0272148	94	4.3127	3.01476	6.16944	0.00010618	NA	NA	NA	NA	NA	NA	NA	NA	NA	NA	NA	NA	NA	NA	NA	NA	NA	NA
6:29165966	0.009252	118	G	A	OR2J3,OR2J2	intergenic	4.10639	3.09985	5.43976	2.54961e-06	NA	NA	NA	NA	NA	NA	0.0272148	94	4.3127	3.01476	6.16944	0.00010618	NA	NA	NA	NA	NA	NA	NA	NA	NA	NA	NA	NA	NA	NA	NA	NA	NA	NA
6:29187539	0.009252	118	G	A	OR2J2,LOC101929006	intergenic	4.10639	3.09985	5.43976	2.54961e-06	NA	NA	NA	NA	NA	NA	0.0272148	94	4.3127	3.01476	6.16944	0.00010618	NA	NA	NA	NA	NA	NA	NA	NA	NA	NA	NA	NA	NA	NA	NA	NA	NA	NA
6:29209814	0.009252	118	T	G	OR2J2,LOC101929006	intergenic	4.10639	3.09985	5.43976	2.54961e-06	NA	NA	NA	NA	NA	NA	0.0272148	94	4.3127	3.01476	6.16944	0.00010618	NA	NA	NA	NA	NA	NA	NA	NA	NA	NA	NA	NA	NA	NA	NA	NA	NA	NA
6:29273365	0.009252	118	T	C	LOC101929006	ncRNA_intronic	4.10639	3.09985	5.43976	2.54961e-06	NA	NA	NA	NA	NA	NA	0.0272148	94	4.3127	3.01476	6.16944	0.00010618	NA	NA	NA	NA	NA	NA	NA	NA	NA	NA	NA	NA	NA	NA	NA	NA	NA	NA
6:29278344	0.009252	118	T	C	LOC101929006	ncRNA_intronic	4.10639	3.09985	5.43976	2.54961e-06	NA	NA	NA	NA	NA	NA	0.0272148	94	4.3127	3.01476	6.16944	0.00010618	NA	NA	NA	NA	NA	NA	NA	NA	NA	NA	NA	NA	NA	NA	NA	NA	NA	NA
6:29280381	0.009252	118	G	A	LOC101929006	ncRNA_intronic	4.10639	3.09985	5.43976	2.54961e-06	NA	NA	NA	NA	NA	NA	0.0272148	94	4.3127	3.01476	6.16944	0.00010618	NA	NA	NA	NA	NA	NA	NA	NA	NA	NA	NA	NA	NA	NA	NA	NA	NA	NA
6:47317475	0.00423397	54	T	C	TNFRSF21,CD2AP	intergenic	8.81929	5.78287	13.45	2.55538e-06	NA	NA	NA	NA	NA	NA	0.0124493	43	10.3449	6.02143	17.7727	7.6893e-05	NA	NA	NA	NA	NA	NA	NA	NA	NA	NA	NA	NA	NA	NA	NA	NA	NA	NA
6:47318522	0.00423397	54	C	A	TNFRSF21,CD2AP	intergenic	8.81929	5.78287	13.45	2.55538e-06	NA	NA	NA	NA	NA	NA	0.0124493	43	10.3449	6.02143	17.7727	7.6893e-05	NA	NA	NA	NA	NA	NA	NA	NA	NA	NA	NA	NA	NA	NA	NA	NA	NA	NA
6:47335568	0.00423463	54	G	A	TNFRSF21,CD2AP	intergenic	8.81797	5.782	13.4481	2.55905e-06	NA	NA	NA	NA	NA	NA	0.0124493	43	10.3449	6.02143	17.7727	7.6893e-05	NA	NA	NA	NA	NA	NA	NA	NA	NA	NA	NA	NA	NA	NA	NA	NA	NA	NA
6:47334544	0.00423529	54	G	A	TNFRSF21,CD2AP	intergenic	8.81739	5.78161	13.4472	2.56068e-06	NA	NA	NA	NA	NA	NA	0.0124493	43	10.3449	6.02143	17.7727	7.6893e-05	NA	NA	NA	NA	NA	NA	NA	NA	NA	NA	NA	NA	NA	NA	NA	NA	NA	NA
6:29143746	0.00925635	118	A	G	OR2J3,OR2J2	intergenic	4.10042	3.09535	5.43184	2.60228e-06	NA	NA	NA	NA	NA	NA	0.0272148	94	4.3127	3.01476	6.16944	0.00010618	NA	NA	NA	NA	NA	NA	NA	NA	NA	NA	NA	NA	NA	NA	NA	NA	NA	NA
18:67997212	0.021013	268	T	A	LOC643542,TMX3	intergenic	2.5479	2.09878	3.09313	2.65276e-06	NA	NA	NA	NA	NA	NA	0.0671685	232	2.59161	2.05202	3.27308	6.13712e-05	NA	NA	NA	NA	NA	NA	NA	NA	NA	NA	NA	NA	0.0615385	24	2.30501	1.3532	3.92629	0.116902
18:67997743	0.021013	268	A	G	LOC643542,TMX3	intergenic	2.5479	2.09878	3.09313	2.65276e-06	NA	NA	NA	NA	NA	NA	0.0671685	232	2.59161	2.05202	3.27308	6.13712e-05	NA	NA	NA	NA	NA	NA	NA	NA	NA	NA	NA	NA	0.0615385	24	2.30501	1.3532	3.92629	0.116902
4:144550093	0.329544	4203	A	T	GYPA,HHIP-AS1	intergenic	0.804112	0.767623	0.842335	2.65306e-06	0.398651	2364	0.803516	0.755514	0.854568	0.000381563	0.169079	584	0.800799	0.684203	0.937264	0.158025	0.410665	593	0.843434	0.737653	0.964385	0.203866	0.397902	569	0.894059	0.797856	1.00186	0.325281	0.174359	68	0.47841	0.337754	0.677641	0.0337311
4:116228423	0.0594323	758	A	C	NDST4,MIR1973	intergenic	1.51279	1.38473	1.65269	2.77624e-06	0.0740304	439	1.481	1.31984	1.66183	0.000645108	0.0182397	63	0.711682	0.443857	1.14111	0.471276	0.0865651	125	2.85979	2.26688	3.60777	5.99598e-06	0.0881119	126	1.26574	1.04442	1.53395	0.220145	NA	NA	NA	NA	NA	NA
4:7567991	0.0858554	1095	A	T	SORCS2	intronic	1.44243	1.33388	1.55981	2.81454e-06	0.0848229	503	1.46131	1.31273	1.62669	0.000398932	0.0851187	294	1.44767	1.168	1.7943	0.0848054	0.0907202	131	1.46775	1.15877	1.85912	0.104497	0.0874126	125	1.05259	0.863806	1.28264	0.795389	0.0769231	30	2.39224	1.40639	4.06916	0.100592
18:71156136	0.00752705	96	TAAC	T	GTSCR1,LINC01541	intergenic	2.97234	2.34945	3.76037	2.93911e-06	0.0102867	61	3.31701	2.45971	4.4731	5.87154e-05	NA	NA	NA	NA	NA	NA	NA	NA	NA	NA	NA	NA	NA	NA	NA	NA	NA	NA	NA	NA	NA	NA	NA	NA
5:18315039	0.00258742	33	T	A	LINC02223,CDH18	intergenic	8.71931	5.56007	13.6736	2.97208e-06	NA	NA	NA	NA	NA	NA	NA	NA	NA	NA	NA	NA	NA	NA	NA	NA	NA	NA	NA	NA	NA	NA	NA	NA	NA	NA	NA	NA	NA	NA
16:5604604	0.0188176	240	A	G	LINC01570	ncRNA_intronic	2.61724	2.14407	3.19483	3.01311e-06	NA	NA	NA	NA	NA	NA	0.059641	206	2.10368	1.65751	2.66995	0.00188008	NA	NA	NA	NA	NA	NA	NA	NA	NA	NA	NA	NA	0.0666667	26	8.56241	5.13466	14.2784	2.43188e-05
4:144512423	0.308295	3932	C	A	GYPA,HHIP-AS1	intergenic	0.800479	0.76321	0.839568	3.02392e-06	0.381788	2264	0.790382	0.742556	0.841289	0.000163101	0.134337	464	0.744286	0.623721	0.888158	0.0946939	0.390582	564	0.865674	0.755787	0.991539	0.287965	0.38951	557	0.849532	0.756365	0.954175	0.160374	0.133333	52	0.617716	0.409623	0.93152	0.240922
19:13601811	0.3367	4294	C	T	CACNA1A,CCDC130	intergenic	1.25	1.17	1.3	3.03295e-06	0.3833	2272.97	1.25	1.18	1.33	0.000316008	0.2264	781.986	1.28	1.1	1.47	0.0941744	0.3733	539.045	1.35	1.18	1.56	0.034429	0.608392	870	1.01742	0.909335	1.13835	0.877794	0.2385	93.015	1.39	1.02	1.92	0.305019
2:179390116	0.0111338	142	G	A	SESTD1,ZNF385B	intergenic	0.400045	0.328412	0.487304	3.0333e-06	0.0139966	83	0.498851	0.388044	0.641298	0.00549855	NA	NA	NA	NA	NA	NA	0.0186981	27	0.141174	0.0847479	0.23517	0.000114874	NA	NA	NA	NA	NA	NA	NA	NA	NA	NA	NA	NA
2:103220143	0.011369	145	G	T	LINC01935,LOC100287010	intergenic	3.63229	2.79263	4.72442	3.05062e-06	NA	NA	NA	NA	NA	NA	0.0356109	123	3.61006	2.62412	4.96645	9.68174e-05	NA	NA	NA	NA	NA	NA	NA	NA	NA	NA	NA	NA	NA	NA	NA	NA	NA	NA
6:29230316	0.00933041	119	T	C	LOC101929006	ncRNA_intronic	4.02298	3.04008	5.32366	3.14685e-06	NA	NA	NA	NA	NA	NA	0.0275043	95	4.22422	2.95694	6.03463	0.000121691	NA	NA	NA	NA	NA	NA	NA	NA	NA	NA	NA	NA	NA	NA	NA	NA	NA	NA
11:76671438	0.00501803	64	G	A	LRRC32	upstream	0.265401	0.198648	0.354587	3.24574e-06	0.00505902	30	0.277971	0.182901	0.422458	0.00199302	NA	NA	NA	NA	NA	NA	NA	NA	NA	NA	NA	NA	NA	NA	NA	NA	NA	NA	NA	NA	NA	NA	NA	NA
4:144513432	0.321938	4106	T	G	GYPA,HHIP-AS1	intergenic	0.804481	0.76771	0.843014	3.29491e-06	0.396796	2353	0.812571	0.76436	0.863824	0.000688008	0.146207	505	0.802966	0.676286	0.953376	0.201221	0.404432	584	0.743113	0.648056	0.852114	0.0300132	0.397203	568	0.878269	0.784424	0.98334	0.250691	0.171795	67	0.466731	0.31898	0.68292	0.0450972
4:48548399	0.00313627	40	T	C	FRYL	intronic	14.6673	8.78418	24.4906	3.38499e-06	NA	NA	NA	NA	NA	NA	0.0101332	35	14.6402	8.20868	26.1108	2.27928e-05	NA	NA	NA	NA	NA	NA	NA	NA	NA	NA	NA	NA	NA	NA	NA	NA	NA	NA
4:48551823	0.00313627	40	G	A	FRYL	intronic	14.6673	8.78418	24.4906	3.38499e-06	NA	NA	NA	NA	NA	NA	0.0101332	35	14.6402	8.20868	26.1108	2.27928e-05	NA	NA	NA	NA	NA	NA	NA	NA	NA	NA	NA	NA	NA	NA	NA	NA	NA	NA
4:48554695	0.00313627	40	T	C	FRYL	intronic	14.6673	8.78418	24.4906	3.38499e-06	NA	NA	NA	NA	NA	NA	0.0101332	35	14.6402	8.20868	26.1108	2.27928e-05	NA	NA	NA	NA	NA	NA	NA	NA	NA	NA	NA	NA	NA	NA	NA	NA	NA	NA
4:48564357	0.00313627	40	G	A	FRYL	intronic	14.6673	8.78418	24.4906	3.38499e-06	NA	NA	NA	NA	NA	NA	0.0101332	35	14.6402	8.20868	26.1108	2.27928e-05	NA	NA	NA	NA	NA	NA	NA	NA	NA	NA	NA	NA	NA	NA	NA	NA	NA	NA
4:48664832	0.00313627	40	A	T	FRYL	intronic	14.6673	8.78418	24.4906	3.38499e-06	NA	NA	NA	NA	NA	NA	0.0101332	35	14.6402	8.20868	26.1108	2.27928e-05	NA	NA	NA	NA	NA	NA	NA	NA	NA	NA	NA	NA	NA	NA	NA	NA	NA	NA
4:48670209	0.00313627	40	G	A	FRYL	intronic	14.6673	8.78418	24.4906	3.38499e-06	NA	NA	NA	NA	NA	NA	0.0101332	35	14.6402	8.20868	26.1108	2.27928e-05	NA	NA	NA	NA	NA	NA	NA	NA	NA	NA	NA	NA	NA	NA	NA	NA	NA	NA
4:48675108	0.00313627	40	C	T	FRYL	intronic	14.6673	8.78418	24.4906	3.38499e-06	NA	NA	NA	NA	NA	NA	0.0101332	35	14.6402	8.20868	26.1108	2.27928e-05	NA	NA	NA	NA	NA	NA	NA	NA	NA	NA	NA	NA	NA	NA	NA	NA	NA	NA
2:61597797	0.345147	4402	G	C	XPO1,FAM161A	intergenic	0.805099	0.768382	0.843571	3.39204e-06	0.41231	2445	0.772124	0.726052	0.82112	2.60552e-05	0.189056	653	0.801172	0.683732	0.938785	0.161959	0.427285	617	0.758152	0.660385	0.870392	0.0448767	0.405594	580	0.898999	0.801656	1.00816	0.352849	0.189744	74	1.0393	0.741609	1.45647	0.909072
4:48667417	0.00313725	40	C	T	FRYL	intronic	14.6515	8.77474	24.4643	3.41071e-06	NA	NA	NA	NA	NA	NA	0.0101332	35	14.6402	8.20868	26.1108	2.27928e-05	NA	NA	NA	NA	NA	NA	NA	NA	NA	NA	NA	NA	NA	NA	NA	NA	NA	NA
4:48785948	0.00337361	43	C	T	FRYL,OCIAD1	intergenic	12.4752	7.6683	20.2953	3.46918e-06	NA	NA	NA	NA	NA	NA	0.0107122	37	16.052	9.15377	28.1487	8.06645e-06	NA	NA	NA	NA	NA	NA	NA	NA	NA	NA	NA	NA	NA	NA	NA	NA	NA	NA
2:10097737	0.00894819	114	T	C	CYS1,RRM2	intergenic	0.365048	0.293305	0.45434	3.49199e-06	0.0106239	63	0.443676	0.331766	0.593335	0.0049873	NA	NA	NA	NA	NA	NA	NA	NA	NA	NA	NA	NA	0.0202797	29	0.272575	0.182986	0.406026	0.00095875	NA	NA	NA	NA	NA	NA
11:120110021	0.164758	2101	G	A	LOC102724301,TRIM29	intergenic	1.31087	1.23652	1.38969	3.5097e-06	0.221754	1315	1.32107	1.22727	1.42203	0.000155156	0.0416908	144	1.4645	1.09102	1.96584	0.195012	0.224377	324	1.38298	1.17344	1.62993	0.0484453	0.202797	290	1.19468	1.03892	1.37378	0.202897	NA	NA	NA	NA	NA	NA
6:29396615	0.00266583	34	T	C	OR12D2	upstream	14.0106	8.4087	23.3446	3.51181e-06	NA	NA	NA	NA	NA	NA	0.00723798	25	10.5022	5.3199	20.7327	0.00128212	NA	NA	NA	NA	NA	NA	NA	NA	NA	NA	NA	NA	NA	NA	NA	NA	NA	NA
4:17171291	0.22589	2881	T	C	LINC02493	downstream	1.28171	1.21468	1.35244	3.81858e-06	0.209106	1240	1.46132	1.35516	1.5758	4.84541e-07	0.270411	934	1.29739	1.1354	1.48248	0.0509246	0.199446	288	1.33127	1.11916	1.58358	0.0992198	0.197902	283	0.962915	0.838551	1.10572	0.784646	0.258974	101	1.04055	0.771708	1.40306	0.894197
14:52006654	0.00164654	21	T	C	NID2	exonic	10.2629	6.175	17.0571	3.84017e-06	NA	NA	NA	NA	NA	NA	NA	NA	NA	NA	NA	NA	NA	NA	NA	NA	NA	NA	NA	NA	NA	NA	NA	NA	NA	NA	NA	NA	NA	NA
6:47312126	0.00368512	47	T	G	TNFRSF21,CD2AP	intergenic	9.98258	6.352	15.6883	3.87832e-06	NA	NA	NA	NA	NA	NA	0.0110017	38	11.9378	6.714	21.226	8.40068e-05	NA	NA	NA	NA	NA	NA	NA	NA	NA	NA	NA	NA	NA	NA	NA	NA	NA	NA
9:81912216	0.0034499	44	A	G	LOC101927502,SPATA31D5P	intergenic	0.192378	0.134067	0.27605	3.97636e-06	0.00472175	28	0.203515	0.128022	0.323526	0.000565058	NA	NA	NA	NA	NA	NA	NA	NA	NA	NA	NA	NA	NA	NA	NA	NA	NA	NA	NA	NA	NA	NA	NA	NA
4:144513749	0.320135	4083	A	G	GYPA,HHIP-AS1	intergenic	0.805053	0.768039	0.84385	4.05218e-06	0.408094	2420	0.804475	0.756779	0.855177	0.000369577	0.115229	398	0.796084	0.660439	0.959588	0.22215	0.421053	608	0.819262	0.717131	0.935937	0.134328	0.406993	582	0.858591	0.766096	0.962254	0.18104	0.125641	49	0.644374	0.421007	0.986249	0.301822
11:109629338	0.00321569	41	CTTA	C	C11orf87,ZC3H12C	intergenic	11.3296	7.05251	18.2005	4.06593e-06	NA	NA	NA	NA	NA	NA	0.0107122	37	8.6648	5.16401	14.5388	8.90314e-05	NA	NA	NA	NA	NA	NA	NA	NA	NA	NA	NA	NA	NA	NA	NA	NA	NA	NA
6:29305110	0.00854634	109	G	A	LOC101929006,OR14J1	intergenic	4.16727	3.11723	5.57099	4.12173e-06	NA	NA	NA	NA	NA	NA	0.0246091	85	4.44925	3.0608	6.46753	0.000156648	NA	NA	NA	NA	NA	NA	NA	NA	NA	NA	NA	NA	NA	NA	NA	NA	NA	NA
4:144341775	0.237259	3026	C	T	GYPA,HHIP-AS1	intergenic	0.788317	0.748608	0.830132	4.15813e-06	0.307083	1821	0.797911	0.746798	0.852523	0.000646648	0.0729589	252	0.588005	0.465876	0.742149	0.022529	0.320637	463	0.77373	0.667217	0.897248	0.083264	0.311189	445	0.835331	0.739553	0.943514	0.139556	0.0666667	26	0.653926	0.382606	1.11765	0.42808
21:42786584	0.0286969	366	T	C	LINC01668,WDR4	intergenic	0.564118	0.497892	0.639152	4.33411e-06	0.037774	224	0.560511	0.476716	0.659036	0.000345765	NA	NA	NA	NA	NA	NA	0.0353186	51	0.81814	0.579424	1.1552	0.560699	0.0475524	68	0.539846	0.415908	0.700718	0.0177645	NA	NA	NA	NA	NA	NA
6:155556053	0.00250902	32	TC	T	LOC105378068,MIR1202	intergenic	0.156129	0.10297	0.236733	4.38145e-06	0.00370995	22	0.151591	0.0925905	0.248188	8.11005e-05	NA	NA	NA	NA	NA	NA	NA	NA	NA	NA	NA	NA	NA	NA	NA	NA	NA	NA	NA	NA	NA	NA	NA	NA
2:214792971	0.11173	1425	A	G	BARD1	intronic	1.40102	1.30183	1.50776	4.39897e-06	0.091231	541	1.4321	1.28736	1.59312	0.000745158	0.148524	513	1.36861	1.14615	1.63425	0.0768977	0.0955679	138	1.22988	0.967101	1.56406	0.389331	0.104895	150	1.65771	1.38096	1.98994	0.00553252	0.153846	60	1.1188	0.762078	1.64251	0.770006
4:189131080	0.00501803	64	C	T	LINC01060,LINC01262	intergenic	4.00743	2.95356	5.43732	4.41373e-06	0.00590219	35	4.35255	2.97455	6.36893	8.74469e-05	NA	NA	NA	NA	NA	NA	NA	NA	NA	NA	NA	NA	NA	NA	NA	NA	NA	NA	NA	NA	NA	NA	NA	NA
8:2180140	0.00768386	98	A	C	MYOM2,LOC101927815	intergenic	2.87766	2.28103	3.63036	4.42591e-06	0.00994941	59	2.8798	2.13509	3.88427	0.000373768	NA	NA	NA	NA	NA	NA	NA	NA	NA	NA	NA	NA	NA	NA	NA	NA	NA	NA	NA	NA	NA	NA	NA	NA
12:103113845	0.00156814	20	T	A	ASCL1,LOC101929058	intergenic	11.4361	6.66608	19.6192	4.45261e-06	NA	NA	NA	NA	NA	NA	NA	NA	NA	NA	NA	NA	NA	NA	NA	NA	NA	NA	NA	NA	NA	NA	NA	NA	NA	NA	NA	NA	NA	NA
10:8371902	0.00791908	101	G	T	LINC00708,LOC105376398	intergenic	4.99435	3.61443	6.90111	4.53028e-06	NA	NA	NA	NA	NA	NA	0.0263463	91	5.16402	3.51391	7.58902	7.35017e-05	NA	NA	NA	NA	NA	NA	NA	NA	NA	NA	NA	NA	NA	NA	NA	NA	NA	NA
10:8372980	0.00791908	101	G	C	LINC00708,LOC105376398	intergenic	4.99435	3.61443	6.90111	4.53028e-06	NA	NA	NA	NA	NA	NA	0.0263463	91	5.16402	3.51391	7.58902	7.35017e-05	NA	NA	NA	NA	NA	NA	NA	NA	NA	NA	NA	NA	NA	NA	NA	NA	NA	NA
4:48128666	0.00251138	32	G	A	TXK	intronic	15.501	9.07084	26.4894	4.53078e-06	NA	NA	NA	NA	NA	NA	0.00810654	28	11.6209	6.43865	20.9742	8.63844e-05	NA	NA	NA	NA	NA	NA	NA	NA	NA	NA	NA	NA	NA	NA	NA	NA	NA	NA
6:47313095	0.00384193	49	G	A	TNFRSF21,CD2AP	intergenic	9.19183	5.90442	14.3096	4.63106e-06	NA	NA	NA	NA	NA	NA	0.0110017	38	11.9378	6.714	21.226	8.40068e-05	NA	NA	NA	NA	NA	NA	NA	NA	NA	NA	NA	NA	NA	NA	NA	NA	NA	NA
2:216980487	0.00846793	108	C	CT	LINC01921,DIRC3-AS1	intergenic	4.52587	3.32735	6.1561	4.67589e-06	NA	NA	NA	NA	NA	NA	0.0292415	101	5.06854	3.60156	7.13307	7.8593e-06	NA	NA	NA	NA	NA	NA	NA	NA	NA	NA	NA	NA	NA	NA	NA	NA	NA	NA
11:4403491	0.00180336	23	G	A	TRIM21,OR52K2	intergenic	9.50088	5.77795	15.6226	4.86012e-06	NA	NA	NA	NA	NA	NA	NA	NA	NA	NA	NA	NA	NA	NA	NA	NA	NA	NA	NA	NA	NA	NA	NA	NA	NA	NA	NA	NA	NA	NA
6:29160711	0.00909661	116	G	C	OR2J3,OR2J2	intergenic	3.9653	2.98653	5.26483	4.92425e-06	NA	NA	NA	NA	NA	NA	0.0266358	92	4.19817	2.91876	6.0384	0.000170563	NA	NA	NA	NA	NA	NA	NA	NA	NA	NA	NA	NA	NA	NA	NA	NA	NA	NA
6:29088175	0.0108985	139	A	C	OR2B3	upstream	3.57538	2.7452	4.65661	4.93308e-06	NA	NA	NA	NA	NA	NA	0.0327157	113	3.84347	2.7564	5.35927	0.000105456	NA	NA	NA	NA	NA	NA	NA	NA	NA	NA	NA	NA	0.0512821	20	2.54498	1.45424	4.4538	0.095086
6:29159996	0.00909519	116	G	T	OR2J3,OR2J2	intergenic	3.96299	2.98479	5.26177	4.9639e-06	NA	NA	NA	NA	NA	NA	0.0266358	92	4.19817	2.91876	6.0384	0.000170563	NA	NA	NA	NA	NA	NA	NA	NA	NA	NA	NA	NA	NA	NA	NA	NA	NA	NA
6:29181892	0.00909519	116	C	T	OR2J2,LOC101929006	intergenic	3.96299	2.98479	5.26177	4.9639e-06	NA	NA	NA	NA	NA	NA	0.0266358	92	4.19817	2.91876	6.0384	0.000170563	NA	NA	NA	NA	NA	NA	NA	NA	NA	NA	NA	NA	NA	NA	NA	NA	NA	NA
6:29191017	0.00909519	116	C	T	OR2J2,LOC101929006	intergenic	3.96299	2.98479	5.26177	4.9639e-06	NA	NA	NA	NA	NA	NA	0.0266358	92	4.19817	2.91876	6.0384	0.000170563	NA	NA	NA	NA	NA	NA	NA	NA	NA	NA	NA	NA	NA	NA	NA	NA	NA	NA
6:29236999	0.00909519	116	C	T	LOC101929006	ncRNA_intronic	3.96299	2.98479	5.26177	4.9639e-06	NA	NA	NA	NA	NA	NA	0.0266358	92	4.19817	2.91876	6.0384	0.000170563	NA	NA	NA	NA	NA	NA	NA	NA	NA	NA	NA	NA	NA	NA	NA	NA	NA	NA
6:29252921	0.00909519	116	C	T	LOC101929006	ncRNA_intronic	3.96299	2.98479	5.26177	4.9639e-06	NA	NA	NA	NA	NA	NA	0.0266358	92	4.19817	2.91876	6.0384	0.000170563	NA	NA	NA	NA	NA	NA	NA	NA	NA	NA	NA	NA	NA	NA	NA	NA	NA	NA
6:29298992	0.00909519	116	T	C	LOC101929006,OR14J1	intergenic	3.96299	2.98479	5.26177	4.9639e-06	NA	NA	NA	NA	NA	NA	0.0266358	92	4.19817	2.91876	6.0384	0.000170563	NA	NA	NA	NA	NA	NA	NA	NA	NA	NA	NA	NA	NA	NA	NA	NA	NA	NA
Abbreviations: AA - African American; Alt - Alternative Allele; Chr - Chromosome; COPD - Chronic Obstructive Pulmonary Disease; GERD - Gastroesophageal Reflux Disease; LL - 95% Confidence Interval Lower Limit; MAF - Minor Allele Frequency; NHW - Non-Hispanic White; OR - Odds Ratio; Pos - Position; Ref - Reference Allele; UL - 95% Confidence Interval Upper Limit; WGS - Whole Genome Sequence. 1. Bo…
