# Supplementary material for: Novel risk loci encompassing genes influencing STAT3, GPCR, and oxidative stress signaling are associated with co-morbid GERD and COPD
Source: PLoS Genet. 2025 Feb 7;21(2):e1011531. doi: 10.1371/journal.pgen.1011531 (PMC11805425; doi:10.1371/journal.pgen.1011531)
Supplement: S4 Table — (XLSX) [file pgen.1011531.s004.xlsx]

## Sheet: S4_Table
Table S4. Genetic variants associated (P<5E-06) with comorbid GERD and COPD in combined NHW populations from TOPMed (COPDGene, ECLIPSE, SPIROMICS).
Total NHW (N= 4,402)											METAL NHW (4,402)										ECLIPSE NHW (N= 722)						COPDGene NHW (N= 2,965)						SPIROMICS NHW (N= 715)
Chr:Pos	MAF	MAC	Ref	Alt	Closest Gene	Functional Consequence	OR	95% CI LL	95% CI UL	P-Value	Ref	Alt	Min Freq	Het ChiSq	Het P-Value	Direction	OR	95% CI LL	95% CI UL	P-Value	MAF	MAC	OR	95% CI LL	95% CI UL	P-Value	MAF	MAC	OR	95% CI LL	95% CI UL	P-Value	MAF	MAC	OR	95% CI LL	95% CI UL	P-Value
4:116174264	0.0774648	682	C	T	NDST4,MIR1973	intergenic	1.58777	1.45011	1.73849	3.2415e-07	C	T	0.0859	7.125	0.02837	+++	1.62	1.47	1.75	1.729e-07	0.0858726	124	2.849	2.25727	3.59586	6.73796e-06	0.0736931	437	1.47167	1.3113	1.65164	0.000802322	0.0846154	121	1.40117	1.1532	1.70247	0.0832999
2:61636484	0.3978	3502.23	G	A	XPO1,FAM161A	intergenic	1.28	1.22	1.35	4.14075e-07	G	A	0.4007	0.542	0.7624	+++	1.3	1.23	1.37	2.92e-07	0.4003	578.033	1.35	1.18	1.54	0.0288787	0.3965	2351.24	1.32	1.23	1.41	1.03374e-05	0.4007	573.001	1.2	1.08	1.35	0.103812
1:21544748	0.00329396	29	CAAA	C	ALPL	intronic	7.94946	5.20588	12.1389	5.00656e-07	CAAA	C	0.0034	0	1	?+?	7.88435	4.6622	13.3334	8.482e-05	NA	NA	NA	NA	NA	NA	0.00337268	20	7.88403	4.66218	13.3324	6.90906e-05	NA	NA	NA	NA	NA	NA
4:116228423	0.0783735	690	A	C	NDST4,MIR1973	intergenic	1.5651	1.42987	1.71311	6.80021e-07	A	C	0.074	8.168	0.01684	+++	1.58138	1.44394	1.7319	4.64e-07	0.0865651	125	2.85979	2.26688	3.60777	5.99598e-06	0.0740304	439	1.481	1.31984	1.66183	0.000645108	0.0881119	126	1.26574	1.04442	1.53395	0.220145
5:58881087	0.4665	4107.07	C	T	RAB3C,PDE4D	intergenic	0.79	0.75	0.83	6.89836e-07	C	T	0.4703	2.865	0.2387	---	0.8	0.76	0.84	5.038e-06	0.4564	659.042	0.72	0.63	0.82	0.0130649	0.4703	2788.88	0.78	0.74	0.83	3.35961e-05	0.4608	658.944	0.93	0.84	1.04	0.55564
12:84280095	0.00579282	51	G	A	TMTC2,SLC6A15	intergenic	0.203739	0.146893	0.282584	7.73338e-07	G	A	0.0061	0	1	?-?	0.26	0.18	0.38	0.0006146	NA	NA	NA	NA	NA	NA	0.00607083	36	0.25955	0.175064	0.38481	0.000566132	NA	NA	NA	NA	NA	NA
12:84205774	0.00567924	50	G	A	TMTC2,SLC6A15	intergenic	0.214441	0.154499	0.29764	1.8093e-06	G	A	0.0061	0	1	?-?	0.26	0.18	0.38	0.0006146	NA	NA	NA	NA	NA	NA	0.00607083	36	0.25955	0.175064	0.38481	0.000566132	NA	NA	NA	NA	NA	NA
15:99747875	0.0198773	175	G	C	LYSMD4,DNM1P46	intergenic	0.440442	0.370248	0.523943	1.98403e-06	G	C	0.0249	1.423	0.4909	---	0.43	0.36	0.51	1.762e-06	0.0249308	36	0.436146	0.279085	0.681596	0.0630874	0.0175379	104	0.368703	0.292952	0.464042	1.33224e-05	0.0244755	35	0.608813	0.428079	0.865852	0.158843
1:194798736	0.00851886	75	T	C	LINC01031,LINC01724	intergenic	0.29308	0.224827	0.382055	2.71074e-06	T	C	0.0093	0	1	?-?	0.33479	0.243807	0.459727	0.0005588	NA	NA	NA	NA	NA	NA	0.00927487	55	0.334803	0.243827	0.459724	0.000505339	NA	NA	NA	NA	NA	NA
11:92698109	0.00477056	42	A	G	FAT3	intronic	0.19344	0.135209	0.276749	2.80082e-06	A	G	0.0054	0	1	?-?	0.182211	0.120474	0.275586	3.866e-05	NA	NA	NA	NA	NA	NA	0.00539629	32	0.182203	0.120469	0.275571	3.02584e-05	NA	NA	NA	NA	NA	NA
11:92712089	0.00477056	42	G	A	FAT3	intronic	0.19344	0.135209	0.276749	2.80082e-06	G	A	0.0054	0	1	?-?	0.18	0.12	0.28	3.866e-05	NA	NA	NA	NA	NA	NA	0.00539629	32	0.182203	0.120469	0.275571	3.02584e-05	NA	NA	NA	NA	NA	NA
11:92722531	0.00477056	42	A	G	FAT3	intronic	0.19344	0.135209	0.276749	2.80082e-06	A	G	0.0054	0	1	?-?	0.182211	0.120474	0.275586	3.866e-05	NA	NA	NA	NA	NA	NA	0.00539629	32	0.182203	0.120469	0.275571	3.02584e-05	NA	NA	NA	NA	NA	NA
9:98143123	0.00306679	27	G	A	CORO2A	intronic	6.82448	4.45076	10.4642	2.82333e-06	NA	NA	NA	NA	NA	NA	NA	NA	NA	NA	NA	NA	NA	NA	NA	NA	NA	NA	NA	NA	NA	NA	NA	NA	NA	NA	NA	NA
11:92645770	0.00465697	41	T	A	FAT3	intronic	0.192356	0.134192	0.275732	2.82556e-06	T	A	0.0052	0	1	?-?	0.18	0.12	0.27	4.014e-05	NA	NA	NA	NA	NA	NA	0.00522766	31	0.180796	0.119209	0.274201	3.01505e-05	NA	NA	NA	NA	NA	NA
12:84134666	0.00556818	49.0223	G	T	TMTC2,SLC6A15	intergenic	0.21651	0.155313	0.301819	2.87807e-06	G	T	0.0061	0	1	?-?	0.26	0.18	0.38	0.0006146	NA	NA	NA	NA	NA	NA	0.00607083	36	0.25955	0.175064	0.38481	0.000566132	NA	NA	NA	NA	NA	NA
4:17172652	0.0818946	721	G	T	LINC02493	ncRNA_intronic	1.51966	1.38945	1.66208	2.89905e-06	G	T	0.0889	1.331	0.5141	+++	1.54	1.41	1.69	1.846e-06	0.0637119	92	1.70557	1.28797	2.25858	0.0572833	0.0888702	527	1.60698	1.44283	1.78981	1.056e-05	0.0713287	102	1.24359	1.00863	1.53328	0.297859
2:179390116	0.0146524	129	G	A	SESTD1,ZNF385B	intergenic	0.391354	0.319637	0.479161	3.04849e-06	G	A	0.0187	4.925	0.02647	--?	0.39	0.31	0.49	2.938e-05	0.0186981	27	0.141174	0.0847479	0.23517	0.000114874	0.0139966	83	0.498851	0.388044	0.641298	0.00549855	NA	NA	NA	NA	NA	NA
4:17175173	0.200363	1764	C	T	LINC02493	ncRNA_intronic	1.33229	1.25272	1.41691	3.13236e-06	C	T	0.2037	4.803	0.09059	+++	1.35	1.27	1.43	1.363e-06	0.198061	286	1.43152	1.20119	1.70601	0.0407659	0.20371	1208	1.45034	1.34415	1.56491	9.96554e-07	0.188811	270	1.02875	0.894921	1.18259	0.838832
8:128223919	0.0444116	391	A	C	MIR1208,LINC00824	intergenic	0.575184	0.510562	0.647984	3.30829e-06	A	C	0.0339	6.432	0.04011	+--	0.550311	0.488017	0.620556	6.671e-07	0.0339335	49	1.10064	0.764033	1.58553	0.792794	0.0475548	282	0.558727	0.484493	0.644335	4.32359e-05	0.041958	60	0.342771	0.2585	0.454515	0.000123063
8:128228850	0.0444116	391	A	T	MIR1208,LINC00824	intergenic	0.575184	0.510562	0.647984	3.30829e-06	A	T	0.0339	6.432	0.04011	+--	0.550311	0.488017	0.620556	6.671e-07	0.0339335	49	1.10064	0.764033	1.58553	0.792794	0.0475548	282	0.558727	0.484493	0.644335	4.32359e-05	0.041958	60	0.342771	0.2585	0.454515	0.000123063
8:128229055	0.0444116	391	G	A	MIR1208,LINC00824	intergenic	0.575184	0.510562	0.647984	3.30829e-06	G	A	0.0476	6.432	0.04011	+--	0.55	0.49	0.62	6.671e-07	0.0339335	49	1.10064	0.764033	1.58553	0.792794	0.0475548	282	0.558727	0.484493	0.644335	4.32359e-05	0.041958	60	0.342771	0.2585	0.454515	0.000123063
X:119468762	0.00511131	45	C	T	SLC25A5-AS1	ncRNA_exonic	0.308467	0.236685	0.402019	3.37664e-06	C	T	0.0051	0	1	?-?	0.34	0.25	0.48	0.001078	NA	NA	NA	NA	NA	NA	0.00505902	30	0.344477	0.248654	0.477228	0.000856542	NA	NA	NA	NA	NA	NA
13:80597932	0.191775	1688.38	A	G	SPRY2,LINC00377	intergenic	1.3353	1.25465	1.42114	3.42378e-06	A	G	0.1683	1.363	0.5059	+++	1.34192	1.25998	1.42919	3.032e-06	0.168283	243	1.10038	0.909601	1.33118	0.615399	0.196796	1167	1.3939	1.29208	1.50373	1.18643e-05	0.194406	278	1.31217	1.14006	1.51026	0.0533211
2:61610812	0.2794	2459.84	G	C	XPO1,FAM161A	intergenic	1.28	1.22	1.37	3.4987e-06	G	C	0.2881	0.166	0.9205	+++	1.3	1.22	1.37	2.591e-06	0.2632	380.061	1.27	1.09	1.47	0.118371	0.2813	1668.11	1.32	1.23	1.41	4.65835e-05	0.2881	411.983	1.25	1.1	1.41	0.0712772
18:71156136	0.0102226	90	TAAC	T	GTSCR1,LINC01541	intergenic	2.9761	2.34399	3.77867	3.84906e-06	TAAC	T	0.0103	0	1	?+?	3.33	2.4	4.55	6.072e-05	NA	NA	NA	NA	NA	NA	0.0102867	61	3.31701	2.45971	4.4731	5.87154e-05	NA	NA	NA	NA	NA	NA
X:135912919	0.0447626	394.09	G	T	SAGE1	UTR3	0.636799	0.577263	0.702476	3.96089e-06	G	T	0.0497	0.727	0.6951	+++	0.64	0.58	0.71	6.996e-06	0.0457064	66	0.526058	0.396207	0.698467	0.02268	0.043339	257	0.675193	0.597607	0.762852	0.00126945	0.0496503	71	0.608332	0.491521	0.752903	0.0191788
X:63599364	0.00431622	38	C	A	LINC01278,ARHGEF9	intergenic	3.89037	2.86672	5.27956	3.98217e-06	C	A	0.0042	0	1	?+?	5.56	3.7	8.3	1.206e-05	NA	NA	NA	NA	NA	NA	0.00421585	25	5.5065	3.72899	8.1313	1.4069e-05	NA	NA	NA	NA	NA	NA
14:54669853	0.0325988	287	T	C	SAMD4A	intronic	0.529974	0.46146	0.608661	4.16652e-06	T	C	0.0291	0.862	0.6498	---	0.532872	0.462993	0.613298	7.507e-06	0.0290859	42	0.432314	0.290996	0.642262	0.033348	0.0338954	201	0.518475	0.437673	0.614195	0.000101725	0.0307692	44	0.679702	0.490543	0.941803	0.236475
7:15152389	0.00261245	23	G	T	DGKB,AGMO	intergenic	8.23126	5.11884	13.2361	4.2131e-06	NA	NA	NA	NA	NA	NA	NA	NA	NA	NA	NA	NA	NA	NA	NA	NA	NA	NA	NA	NA	NA	NA	NA	NA	NA	NA	NA	NA
11:76671438	0.00692867	61	G	A	LRRC32	upstream	0.267059	0.199369	0.357732	4.21367e-06	G	A	0.0051	0	1	?-?	0.28	0.18	0.42	0.002224	NA	NA	NA	NA	NA	NA	0.00505902	30	0.277971	0.182901	0.422458	0.00199302	NA	NA	NA	NA	NA	NA
X:135933104	0.0446591	393.179	A	G	SAGE1,MMGT1	intergenic	0.637912	0.578233	0.70375	4.38257e-06	A	G	0.0432	0.748	0.6881	---	0.641375	0.580749	0.70833	7.736e-06	0.0457064	66	0.526058	0.396207	0.698467	0.02268	0.0431703	256	0.67714	0.599256	0.765147	0.00139396	0.0496503	71	0.608332	0.491521	0.752903	0.0191788
4:17172047	0.0822353	724	G	A	LINC02493	ncRNA_intronic	1.50604	1.3773	1.64681	4.47024e-06	G	A	0.089	1.223	0.5425	+++	1.52	1.39	1.67	2.985e-06	0.0637119	92	1.70557	1.28797	2.25858	0.0572833	0.0890388	528	1.58422	1.42272	1.76405	1.85349e-05	0.0727273	104	1.2467	1.01261	1.53489	0.28902
4:116147414	0.0586097	516	T	A	NDST4,MIR1973	intergenic	1.59441	1.43977	1.76565	4.55968e-06	T	A	0.9287	3.278	0.1941	+++	1.64	1.47	1.82	2.053e-06	0.0713296	103	2.35424	1.84133	3.01002	0.00046435	0.0539629	320	1.58449	1.38904	1.80743	0.000463342	0.065035	93	1.30689	1.04711	1.63112	0.227164
20:15144311	0.00829357	73.0166	G	A	MACROD2	intronic	3.25886	2.51082	4.22976	4.57684e-06	G	A	0.0084	0	1	?+?	4.2	3.03	5.88	7.379e-06	NA	NA	NA	NA	NA	NA	0.0084317	50	4.2126	3.05645	5.80607	6.248e-06	NA	NA	NA	NA	NA	NA
13:80599273	0.19139	1685	G	A	SPRY2,LINC00377	intergenic	1.32943	1.24912	1.41491	4.82602e-06	G	A	0.1966	1.362	0.5061	+++	1.33	1.25	1.43	4.099e-06	0.168283	243	1.10038	0.909601	1.33118	0.615399	0.196627	1166	1.3906	1.28915	1.50004	1.3346e-05	0.193007	276	1.29684	1.12586	1.49379	0.0659941
Abbreviations: Alt - Alternative Allele; Chr - Chromosome; COPD - Chronic Obstructive Pulmonary Disease; GERD - Gastroesophageal Reflux Disease; LL - 95% Confidence Interval Lower Limit; MAF - Minor Allele Frequency; NHW - Non-Hispanic White; OR - Odds Ratio; Pos - Position; Ref - Reference Allele; UL - 95% Confidence Interval Upper Limit; WGS - Whole Genome Sequence. 1. Bold denotes variants pre…
