# Supplementary material for: Novel risk loci encompassing genes influencing STAT3, GPCR, and oxidative stress signaling are associated with co-morbid GERD and COPD
Source: PLoS Genet. 2025 Feb 7;21(2):e1011531. doi: 10.1371/journal.pgen.1011531 (PMC11805425; doi:10.1371/journal.pgen.1011531)
Supplement: S5 Table — (XLSX) [file pgen.1011531.s005.xlsx]

## Sheet: S5_Table
Table S5. Genetic variants significantly associated (P<5E-06) with comorbid GERD and COPD in combined AA populations from TOPMed (COPDGene and SPIROMICS).
Total AA (N=1,922)											METAL (N= 1,922 )								COPDGene AA (N= 1,727)						SPIROMICS AA (N= 195)
Chr:Pos	MAF	MAC	Ref	Alt	Closest Gene	Functional Consequence	OR	95% CI LL	95% CI UL	P-Value	Ref	Alt	Min Freq	Direction	OR	95% CI LL	95% CI UL	P-Value	MAF	MAC	OR	95% CI LL	95% CI UL	P-Value	MAF	MAC	OR	95% CI LL	95% CI UL	P-Value
7:14108277	0.427159	1642	C	T	ETV1, DGKB	intergenic	1.85913	1.66265	2.07884	3.08423e-08	C	T	0.43	++	1.89	1.67	2.08	2.47e-08	0.429936	1485	1.7995	1.58993	2.0367	2.21995e-06	0.402564	157	2.27198	1.73307	2.97848	0.00240206
15:97502536	0.0314776	121	C	A	LINC02254	ncRNA_intronic	5.47025	4.02803	7.42885	2.08865e-07	C	A	0.031	+?	0.19	0.13	0.26	8.17e-07	0.0312681	108	5.33512	3.79915	7.49206	4.407e-06	NA	NA	NA	NA	NA	NA
15:97503125	0.0314776	121	C	T	LINC02254	ncRNA_intronic	5.47025	4.02803	7.42885	2.08865e-07	C	T	0.031	+?	0.19	0.13	0.26	8.17e-07	0.0312681	108	5.33512	3.79915	7.49206	4.407e-06	NA	NA	NA	NA	NA	NA
10:127005732	0.126691	487	T	C	DOCK1	intronic	2.358	2.00381	2.77478	3.00939e-07	T	C	0.126	++	2.36	2	2.77	1.39e-07	0.125941	435	2.41438	2.02025	2.88539	1.47374e-06	0.133333	52	2.08495	1.39886	3.10755	0.0656116
10:127011128	0.12565	483	T	A	DOCK1	intronic	2.29946	1.95295	2.70744	6.80354e-07	T	A	0.131	++	0.44	0.37	0.51	3.53e-07	0.125072	432	2.3763	1.98757	2.84106	2.31237e-06	0.130769	51	1.93588	1.29233	2.89991	0.102135
5:36826119	0.0699792	269	A	G	SLC1A3,NIPBL-AS1	intergenic	2.9337	2.37778	3.61961	8.08274e-07	A	G	0.069	+-	3.11	2.52	3.85	8.07e-08	0.0700637	242	4.02809	3.18901	5.08793	2.5062e-08	0.0692308	27	0.95277	0.577276	1.57251	0.923076
4:48702875	0.010666	41	C	A	FRYL	intronic	16.4836	9.8677	27.5353	8.16924e-07	C	A	0.01	+?	0.05	0.03	0.1	3.58e-07	0.0104227	36	18.2627	10.3209	32.3159	4.77216e-06	NA	NA	NA	NA	NA	NA
4:48705210	0.010666	41	A	G	FRYL	intronic	16.4836	9.8677	27.5353	8.16924e-07	A	G	0.01	+?	18.26	10.32	32.32	3.58e-07	0.0104227	36	18.2627	10.3209	32.3159	4.77216e-06	NA	NA	NA	NA	NA	NA
4:48706803	0.010666	41	C	T	FRYL	intronic	16.4836	9.8677	27.5353	8.16924e-07	C	T	0.01	+?	0.05	0.03	0.1	3.58e-07	0.0104227	36	18.2627	10.3209	32.3159	4.77216e-06	NA	NA	NA	NA	NA	NA
4:48710923	0.010666	41	T	C	FRYL	intronic	16.4836	9.8677	27.5353	8.16924e-07	T	C	0.01	+?	18.26	10.32	32.32	3.58e-07	0.0104227	36	18.2627	10.3209	32.3159	4.77216e-06	NA	NA	NA	NA	NA	NA
4:48729772	0.010666	41	C	A	FRYL	intronic	16.4836	9.8677	27.5353	8.16924e-07	C	A	0.01	+?	0.05	0.03	0.1	3.58e-07	0.0104227	36	18.2627	10.3209	32.3159	4.77216e-06	NA	NA	NA	NA	NA	NA
4:48740358	0.010666	41	G	A	FRYL	intronic	16.4836	9.8677	27.5353	8.16924e-07	G	A	0.01	+?	0.05	0.03	0.1	3.58e-07	0.0104227	36	18.2627	10.3209	32.3159	4.77216e-06	NA	NA	NA	NA	NA	NA
4:48751823	0.010666	41	T	TG	FRYL	intronic	16.4836	9.8677	27.5353	8.16924e-07	T	TG	0.01	+?	18.26	10.32	32.32	3.58e-07	0.0104227	36	18.2627	10.3209	32.3159	4.77216e-06	NA	NA	NA	NA	NA	NA
4:48769240	0.010666	41	T	C	FRYL	intronic	16.4836	9.8677	27.5353	8.16924e-07	T	C	0.01	+?	18.26	10.32	32.32	3.58e-07	0.0104227	36	18.2627	10.3209	32.3159	4.77216e-06	NA	NA	NA	NA	NA	NA
4:48791104	0.010666	41	AGGGGCCCAGT	A	FRYL,OCIAD1	intergenic	16.4836	9.8677	27.5353	8.16924e-07	AGGGGCCCAGT	A	0.01	+?	0.05	0.03	0.1	3.58e-07	0.0104227	36	18.2627	10.3209	32.3159	4.77216e-06	NA	NA	NA	NA	NA	NA
5:37274810	0.0593132	228	G	A	LOC105374727,NUP155	intergenic	3.27484	2.60274	4.12051	8.24258e-07	G	A	0.06	++	0.29	0.23	0.37	1.16e-07	0.059641	206	3.7342	2.89994	4.80846	8.91803e-07	0.0564103	22	2.16809	1.17661	3.99502	0.205478
5:37266177	0.0595734	229	T	C	LOC105374727,NUP155	intergenic	3.26732	2.59702	4.11061	8.51504e-07	T	C	0.056	++	3.44	2.72	4.35	1.21e-07	0.0599305	207	3.72433	2.89264	4.79516	9.20967e-07	0.0564103	22	2.16809	1.17661	3.99502	0.205478
10:127007003	0.12539	482	C	T	DOCK1	intronic	2.26288	1.92153	2.66488	1.09853e-06	C	T	0.131	++	0.44	0.38	0.52	6.06e-07	0.124783	431	2.33167	1.94975	2.78839	3.79244e-06	0.130769	51	1.93588	1.29233	2.89991	0.102135
4:48739195	0.0109261	42	G	A	FRYL	intronic	15.5865	9.3642	25.9435	1.10038e-06	A	G	0.011	-?	16.7	10	33.3	4.55e-07	0.0107122	37	17.5384	9.93989	30.9455	5.69926e-06	NA	NA	NA	NA	NA	NA
4:48567623	0.0228928	88	C	T	FRYL	intronic	6.4236	4.49096	9.18795	1.194e-06	C	T	0.022	+?	0.12	0.08	0.19	4.05e-07	0.021714	75	8.03904	5.32777	12.1301	3.08765e-06	NA	NA	NA	NA	NA	NA
4:48567628	0.0228928	88	G	T	FRYL	intronic	6.4236	4.49096	9.18795	1.194e-06	G	T	0.022	+?	0.12	0.08	0.19	4.05e-07	0.021714	75	8.03904	5.32777	12.1301	3.08765e-06	NA	NA	NA	NA	NA	NA
4:48567946	0.0228928	88	C	A	FRYL	intronic	6.4236	4.49096	9.18795	1.194e-06	C	A	0.022	+?	0.12	0.08	0.19	4.05e-07	0.021714	75	8.03904	5.32777	12.1301	3.08765e-06	NA	NA	NA	NA	NA	NA
4:48568158	0.0228928	88	G	A	FRYL	intronic	6.4236	4.49096	9.18795	1.194e-06	G	A	0.022	+?	0.12	0.08	0.19	4.05e-07	0.021714	75	8.03904	5.32777	12.1301	3.08765e-06	NA	NA	NA	NA	NA	NA
4:48578666	0.0228928	88	T	C	FRYL	intronic	6.4236	4.49096	9.18795	1.194e-06	T	C	0.022	+?	8.04	5.33	12.13	4.05e-07	0.021714	75	8.03904	5.32777	12.1301	3.08765e-06	NA	NA	NA	NA	NA	NA
4:48583099	0.0228928	88	G	C	FRYL	intronic	6.4236	4.49096	9.18795	1.194e-06	G	C	0.022	+?	0.12	0.08	0.19	4.05e-07	0.021714	75	8.03904	5.32777	12.1301	3.08765e-06	NA	NA	NA	NA	NA	NA
4:48589633	0.0228928	88	T	C	FRYL	intronic	6.4236	4.49096	9.18795	1.194e-06	T	C	0.022	+?	8.04	5.33	12.13	4.05e-07	0.021714	75	8.03904	5.32777	12.1301	3.08765e-06	NA	NA	NA	NA	NA	NA
4:48600031	0.0228928	88	C	T	FRYL	intronic	6.4236	4.49096	9.18795	1.194e-06	C	T	0.022	+?	0.12	0.08	0.19	4.05e-07	0.021714	75	8.03904	5.32777	12.1301	3.08765e-06	NA	NA	NA	NA	NA	NA
4:48604556	0.0228928	88	AT	A	FRYL	intronic	6.4236	4.49096	9.18795	1.194e-06	AT	A	0.022	+?	0.12	0.08	0.19	4.05e-07	0.021714	75	8.03904	5.32777	12.1301	3.08765e-06	NA	NA	NA	NA	NA	NA
4:48611525	0.0228928	88	C	T	FRYL	intronic	6.4236	4.49096	9.18795	1.194e-06	C	T	0.022	+?	0.12	0.08	0.19	4.05e-07	0.021714	75	8.03904	5.32777	12.1301	3.08765e-06	NA	NA	NA	NA	NA	NA
4:48612366	0.0228928	88	G	A	FRYL	intronic	6.4236	4.49096	9.18795	1.194e-06	G	A	0.022	+?	0.12	0.08	0.19	4.05e-07	0.021714	75	8.03904	5.32777	12.1301	3.08765e-06	NA	NA	NA	NA	NA	NA
4:48613828	0.0228928	88	T	G	FRYL	intronic	6.4236	4.49096	9.18795	1.194e-06	T	G	0.022	+?	8.04	5.33	12.13	4.05e-07	0.021714	75	8.03904	5.32777	12.1301	3.08765e-06	NA	NA	NA	NA	NA	NA
4:48625651	0.0228928	88	C	T	FRYL	intronic	6.4236	4.49096	9.18795	1.194e-06	C	T	0.022	+?	0.12	0.08	0.19	4.05e-07	0.021714	75	8.03904	5.32777	12.1301	3.08765e-06	NA	NA	NA	NA	NA	NA
12:83621771	0.00650364	25	G	A	TMTC2,SLC6A15	intergenic	39.142	20.4952	74.7539	1.20371e-06	G	A	0.006	+?	0.06	0.03	0.1	1.41e-06	0.00607991	21	33.8276	16.3021	70.1938	3.50087e-05	NA	NA	NA	NA	NA	NA
5:36824900	0.0691988	266	C	G	SLC1A3,NIPBL-AS1	intergenic	2.892	2.34143	3.57204	1.23796e-06	C	G	0.069	+-	3.06	2.47	3.79	1.44e-07	0.0691951	239	3.95671	3.12828	5.00453	4.32671e-08	0.0692308	27	0.95277	0.577276	1.57251	0.923076
5:36838494	0.0694589	267	C	T	SLC1A3,NIPBL-AS1	intergenic	2.89039	2.34017	3.56997	1.24865e-06	C	T	0.072	+-	0.33	0.27	0.41	1.66e-07	0.0691951	239	3.95671	3.12828	5.00453	4.32671e-08	0.0717949	28	0.928518	0.563635	1.52962	0.881889
5:36839445	0.0694589	267	C	G	SLC1A3,NIPBL-AS1	intergenic	2.89039	2.34017	3.56997	1.24865e-06	C	G	0.069		3.04	2.46	3.76	1.66e-07	0.0691951	239	3.95671	3.12828	5.00453	4.32671e-08	0.0717949	28	0.928518	0.563635	1.52962	0.881889
4:48785948	0.0109375	42.0437	C	T	FRYL,OCIAD1	intergenic	15.1634	9.12636	25.1939	1.26008e-06	C	T	0.011	+?	0.06	0.04	0.11	7.73e-07	0.0107122	37	16.052	9.15377	28.1487	8.06645e-06	NA	NA	NA	NA	NA	NA
10:127011574	0.12565	483	G	A	DOCK1	intronic	2.24325	1.90525	2.64122	1.35471e-06	G	A	0.131	++	0.45	0.38	0.52	7.42e-07	0.125072	432	2.31116	1.93306	2.7632	4.55252e-06	0.130769	51	1.93588	1.29233	2.89991	0.102135
10:127012984	0.12565	483	G	A	DOCK1	intronic	2.24325	1.90525	2.64122	1.35471e-06	G	A	0.131	++	0.45	0.38	0.52	7.42e-07	0.125072	432	2.31116	1.93306	2.7632	4.55252e-06	0.130769	51	1.93588	1.29233	2.89991	0.102135
10:127012989	0.12565	483	A	G	DOCK1	intronic	2.24325	1.90525	2.64122	1.35471e-06	A	G	0.125	++	2.25	1.91	2.64	7.42e-07	0.125072	432	2.31116	1.93306	2.7632	4.55252e-06	0.130769	51	1.93588	1.29233	2.89991	0.102135
15:97506289	0.0299168	115	A	G	LINC02254	ncRNA_intronic	5.20466	3.77434	7.17702	1.43856e-06	A	G	0.03	+?	4.91	3.42	7.03	9.79e-06	0.029531	102	4.90647	3.42411	7.03056	3.32707e-05	NA	NA	NA	NA	NA	NA
5:36839162	0.0699792	269	G	A	SLC1A3,NIPBL-AS1	intergenic	2.85937	2.31607	3.5301	1.48497e-06	G	A	0.072	+-	0.33	0.27	0.41	2.07e-07	0.0697742	241	3.89893	3.08437	4.9286	5.36841e-08	0.0717949	28	0.928518	0.563635	1.52962	0.881889
5:9982291	0.0335588	129	GAGA	G	LINC02112,FAM173B	intergenic	5.00261	3.66109	6.8357	1.49143e-06	GAGA	G	0.033	+?	0.23	0.16	0.33	4.2e-05	0.0332947	115	4.26968	2.99576	6.08532	0.000100835	NA	NA	NA	NA	NA	NA
10:127017626	0.12565	483	C	T	DOCK1	intronic	2.23426	1.89767	2.63054	1.50535e-06	C	T	0.131	++	0.45	0.38	0.53	8.15e-07	0.125072	432	2.30263	1.92598	2.75293	4.95716e-06	0.130769	51	1.93588	1.29233	2.89991	0.102135
10:127023151	0.125911	484	G	A	DOCK1	intronic	2.23255	1.89628	2.62847	1.53122e-06	G	A	0.131	++	0.45	0.38	0.53	8.27e-07	0.125362	433	2.30116	1.92479	2.75112	5.01952e-06	0.130769	51	1.93588	1.29233	2.89991	0.102135
10:127026084	0.125911	484	G	T	DOCK1	intronic	2.23255	1.89628	2.62847	1.53122e-06	G	T	0.131	++	0.45	0.38	0.53	8.27e-07	0.125362	433	2.30116	1.92479	2.75112	5.01952e-06	0.130769	51	1.93588	1.29233	2.89991	0.102135
20:13256158	0.0764828	294	G	A	ISM1	intronic	2.79142	2.2716	3.4302	1.80113e-06	G	A	0.077	++	0.36	0.29	0.44	7.69e-07	0.0764331	264	2.59748	2.07117	3.25754	4.48695e-05	0.0769231	30	4.00858	2.3941	6.71179	0.00683761
4:48640774	0.0148283	57	G	A	FRYL	intronic	9.22666	5.98328	14.2282	1.8353e-06	G	A	0.015	+?	0.11	0.07	0.17	1.89e-06	0.015055	52	9.41854	5.8827	15.0796	8.74352e-06	NA	NA	NA	NA	NA	NA
5:37191983	0.0647763	249	C	T	C5orf42	intronic	2.99349	2.39966	3.73425	1.83688e-06	C	T	0.072	++	0.33	0.27	0.41	3.38e-07	0.0639838	221	3.60974	2.82364	4.6147	7.75524e-07	0.0717949	28	1.56087	0.904326	2.69409	0.414643
12:111305861	0.00962539	37	G	A	CUX2	intronic	13.446	8.14491	22.1971	1.8879e-06	G	A	0.009	+?	0.07	0.04	0.12	1.84e-06	0.00926462	32	14.6482	8.34493	25.7127	1.18475e-05	NA	NA	NA	NA	NA	NA
12:83795518	0.00780437	30	C	T	TMTC2,SLC6A15	intergenic	22.5551	12.6218	40.3057	1.9831e-06	C	T	0.007	+?	0.03	0.02	0.06	4.97e-07	0.00694847	24	32.3555	16.2037	64.6075	1.43079e-05	NA	NA	NA	NA	NA	NA
5:37195103	0.0648438	249.259	C	T	C5orf42	intronic	2.97281	2.38298	3.70863	2.11021e-06	C	T	0.072	++	0.33	0.27	0.41	3.38e-07	0.0639838	221	3.60974	2.82364	4.6147	7.75524e-07	0.0717949	28	1.56087	0.904326	2.69409	0.414643
5:36812805	0.0720604	277	A	C	SLC1A3,NIPBL-AS1	intergenic	2.76448	2.24541	3.40353	2.18476e-06	A	C	0.072	+-	2.91	2.36	3.59	3.27e-07	0.0718008	248	3.81705	3.02825	4.81131	5.59767e-08	0.074359	29	0.870317	0.533961	1.41855	0.77617
10:127011713	0.12513	481	TTGAG	T	DOCK1	intronic	2.19667	1.86543	2.58674	2.45841e-06	TTGAG	T	0.131	++	0.45	0.39	0.54	1.46e-06	0.124493	430	2.25358	1.88459	2.69482	8.47382e-06	0.130769	51	1.93588	1.29233	2.89991	0.102135
10:127011718	0.12513	481	G	C	DOCK1	intronic	2.19667	1.86543	2.58674	2.45841e-06	G	C	0.131	++	0.45	0.39	0.54	1.46e-06	0.124493	430	2.25358	1.88459	2.69482	8.47382e-06	0.130769	51	1.93588	1.29233	2.89991	0.102135
22:17951916	0.0293965	113	C	T	MICAL3	intronic	5.72377	4.06938	8.05075	2.47869e-06	C	T	0.03	+?	0.23	0.16	0.33	5.2e-05	0.0298205	103	4.39033	3.04589	6.32819	0.000116887	NA	NA	NA	NA	NA	NA
5:37242806	0.0647763	249	T	TGC	C5orf42	intronic	2.93689	2.3545	3.66335	2.53551e-06	T	TGC	0.064	++	3.06	2.45	3.82	5.79e-07	0.0639838	221	3.50238	2.7409	4.47542	1.19748e-06	0.0717949	28	1.56087	0.904326	2.69409	0.414643
5:37129656	0.0637357	245	C	T	C5orf42	intronic	2.95684	2.36728	3.69322	2.64878e-06	C	T	0.067	++	0.32	0.26	0.4	4.97e-07	0.0634047	219	3.65478	2.85729	4.67484	6.60715e-07	0.0666667	26	1.34188	0.770493	2.33701	0.596074
5:168906575	0.0463059	178	G	A	SLIT3	intronic	3.38895	2.64213	4.34688	2.75395e-06	G	A	0.067	+?	0.31	0.23	0.41	2.12e-05	0.0466126	161	3.23144	2.45241	4.25793	4.0469e-05	NA	NA	NA	NA	NA	NA
2:216980487	0.0278356	107	C	CT	LINC01921,DIRC3-AS1	intergenic	5.07447	3.66485	7.02627	2.79724e-06	C	CT	0.029	+?	0.2	0.14	0.28	2.03e-06	0.0292415	101	5.06854	3.60156	7.13307	7.8593e-06	NA	NA	NA	NA	NA	NA
5:37117132	0.0639958	246	G	A	C5orf42	intronic	2.94483	2.35813	3.6775	2.8079e-06	G	A	0.067	++	0.32	0.26	0.41	5.38e-07	0.0636943	220	3.63459	2.8422	4.6479	7.09882e-07	0.0666667	26	1.34188	0.770493	2.33701	0.596074
5:37154591	0.0639958	246	C	T	C5orf42	intronic	2.94483	2.35813	3.6775	2.8079e-06	C	T	0.067	++	0.32	0.26	0.41	5.38e-07	0.0636943	220	3.63459	2.8422	4.6479	7.09882e-07	0.0666667	26	1.34188	0.770493	2.33701	0.596074
4:48480799	0.0101457	39	G	A	SLAIN2,SLC10A4	intergenic	14.563	8.63422	24.563	2.87401e-06	G	A	0.01	+?	0.06	0.04	0.11	2.07e-06	0.00984366	34	16.1304	8.97834	28.9798	1.5476e-05	NA	NA	NA	NA	NA	NA
4:48483486	0.0101457	39	C	A	SLC10A4	UTR5	14.563	8.63422	24.563	2.87401e-06	C	A	0.01	+?	0.06	0.04	0.11	2.07e-06	0.00984366	34	16.1304	8.97834	28.9798	1.5476e-05	NA	NA	NA	NA	NA	NA
4:48504104	0.0101457	39	A	T	FRYL	intronic	14.563	8.63422	24.563	2.87401e-06	A	T	0.01	+?	16.13	8.98	28.98	2.07e-06	0.00984366	34	16.1304	8.97834	28.9798	1.5476e-05	NA	NA	NA	NA	NA	NA
4:48512274	0.0101457	39	G	A	FRYL	intronic	14.563	8.63422	24.563	2.87401e-06	A	G	0.01	+?	0.06	0.04	0.11	2.07e-06	0.00984366	34	16.1304	8.97834	28.9798	1.5476e-05	NA	NA	NA	NA	NA	NA
4:48518584	0.0101457	39	CAT	C	FRYL	intronic	14.563	8.63422	24.563	2.87401e-06	CAT	C	0.01	+?	16.13	8.98	28.98	2.07e-06	0.00984366	34	16.1304	8.97834	28.9798	1.5476e-05	NA	NA	NA	NA	NA	NA
4:48522451	0.0101457	39	C	A	FRYL	intronic	14.563	8.63422	24.563	2.87401e-06	C	A	0.01	+?	0.06	0.04	0.11	2.07e-06	0.00984366	34	16.1304	8.97834	28.9798	1.5476e-05	NA	NA	NA	NA	NA	NA
4:48523323	0.0101457	39	G	A	FRYL	intronic	14.563	8.63422	24.563	2.87401e-06	G	A	0.01	+?	0.06	0.04	0.11	2.07e-06	0.00984366	34	16.1304	8.97834	28.9798	1.5476e-05	NA	NA	NA	NA	NA	NA
4:48526694	0.0101457	39	C	T	FRYL	intronic	14.563	8.63422	24.563	2.87401e-06	C	T	0.01	+?	0.06	0.04	0.11	2.07e-06	0.00984366	34	16.1304	8.97834	28.9798	1.5476e-05	NA	NA	NA	NA	NA	NA
4:48529833	0.0101457	39	GC	G	FRYL	intronic	14.563	8.63422	24.563	2.87401e-06	GC	G	0.01	+?	0.06	0.04	0.11	2.07e-06	0.00984366	34	16.1304	8.97834	28.9798	1.5476e-05	NA	NA	NA	NA	NA	NA
4:48529835	0.0101457	39	A	G	FRYL	intronic	14.563	8.63422	24.563	2.87401e-06	A	G	0.01	+?	16.13	8.98	28.98	2.07e-06	0.00984366	34	16.1304	8.97834	28.9798	1.5476e-05	NA	NA	NA	NA	NA	NA
4:48535265	0.0101457	39	C	T	FRYL	intronic	14.563	8.63422	24.563	2.87401e-06	C	T	0.01	+?	0.06	0.04	0.11	2.07e-06	0.00984366	34	16.1304	8.97834	28.9798	1.5476e-05	NA	NA	NA	NA	NA	NA
4:48544767	0.0101457	39	A	G	FRYL	intronic	14.563	8.63422	24.563	2.87401e-06	A	G	0.01	+?	16.13	8.98	28.98	2.07e-06	0.00984366	34	16.1304	8.97834	28.9798	1.5476e-05	NA	NA	NA	NA	NA	NA
4:48537806	0.010151	39.0203	C	A	FRYL	intronic	14.5569	8.63051	24.5529	2.88388e-06	C	A	0.01	+?	0.06	0.04	0.11	2.07e-06	0.00984366	34	16.1304	8.97834	28.9798	1.5476e-05	NA	NA	NA	NA	NA	NA
5:37222124	0.0650364	250	T	C	C5orf42	intronic	2.90977	2.33438	3.62698	2.90438e-06	T	C	0.064	++	3.04	2.43	3.8	6.32e-07	0.0642733	222	3.47458	2.72077	4.43724	1.33538e-06	0.0717949	28	1.56087	0.904326	2.69409	0.414643
5:37230629	0.0650364	250	G	A	C5orf42	intronic	2.90977	2.33438	3.62698	2.90438e-06	G	A	0.072	++	0.33	0.27	0.41	6.32e-07	0.0642733	222	3.47458	2.72077	4.43724	1.33538e-06	0.0717949	28	1.56087	0.904326	2.69409	0.414643
5:37231977	0.0650364	250	A	G	C5orf42	intronic	2.90977	2.33438	3.62698	2.90438e-06	A	G	0.064	++	3.04	2.43	3.8	6.32e-07	0.0642733	222	3.47458	2.72077	4.43724	1.33538e-06	0.0717949	28	1.56087	0.904326	2.69409	0.414643
5:37239275	0.0650364	250	C	T	C5orf42	intronic	2.90977	2.33438	3.62698	2.90438e-06	C	T	0.072	++	0.33	0.27	0.41	6.32e-07	0.0642733	222	3.47458	2.72077	4.43724	1.33538e-06	0.0717949	28	1.56087	0.904326	2.69409	0.414643
5:36807514	0.0723205	278	AT	A	SLC1A3,NIPBL-AS1	intergenic	2.72062	2.20996	3.34928	2.91778e-06	AT	A	0.077	+-	0.35	0.28	0.43	4.83e-07	0.0718008	248	4.00308	3.17497	5.04718	2.05534e-08	0.0769231	30	0.658371	0.404802	1.07078	0.39012
5:37233335	0.0650703	250.13	C	A	C5orf42	intronic	2.90845	2.3333	3.62536	2.93133e-06	C	A	0.072	++	0.33	0.27	0.41	6.32e-07	0.0642733	222	3.47458	2.72077	4.43724	1.33538e-06	0.0717949	28	1.56087	0.904326	2.69409	0.414643
18:67956064	0.0806452	310	G	C	LOC643542,TMX3	intergenic	2.52015	2.07715	3.05762	2.98672e-06	G	C	0.081	++	0.4	0.33	0.48	2.11e-06	0.0807759	279	2.87726	2.3212	3.56654	1.87913e-06	0.0794872	31	1.36271	0.862014	2.15425	0.499185
2:48914699	0.379553	1459	A	G	STON1-GTF2A1L,FSHR	intergenic	1.70613	1.52164	1.91298	3.20738e-06	A	G	0.376	++	1.71	1.53	1.92	2.81e-06	0.376086	1299	1.59017	1.40033	1.80576	0.000270626	0.410256	160	2.37129	1.81559	3.09709	0.00118004
9:89560765	0.0192508	74	T	C	SEMA4D,GADD45G	intergenic	6.3474	4.39394	9.16934	3.2616e-06	T	C	0.019	+?	6.24	4.12	9.47	1.09e-05	0.0191083	66	6.2428	4.11662	9.46713	4.72418e-05	NA	NA	NA	NA	NA	NA
16:87025208	0.0369407	142	T	C	LINC02188,LINC02181	intergenic	4.34803	3.22477	5.86255	3.26878e-06	T	C	0.039	+?	5.25	3.8	7.25	2.88e-07	0.0387956	134	5.24571	3.79773	7.24576	1.65125e-06	NA	NA	NA	NA	NA	NA
5:37134918	0.0647763	249	C	T	C5orf42	intronic	2.90926	2.33124	3.63061	3.354e-06	C	T	0.067	++	0.31	0.23	0.41	6.47e-07	0.0645628	223	3.58362	2.80452	4.57916	8.56675e-07	0.0666667	26	1.34188	0.770493	2.33701	0.596074
4:48575691	0.0223725	86	A	C	FRYL	intronic	5.93347	4.1362	8.51168	3.41451e-06	A	C	0.021	+?	7.3	4.81	11.06	1.78e-06	0.0211349	73	7.29629	4.81288	11.0611	9.14233e-06	NA	NA	NA	NA	NA	NA
18:63346783	0.00988554	38	C	T	KDSR	intronic	12.2584	7.43619	20.2077	3.58687e-06	C	T	0.009	+?	0.09	0.05	0.15	1.23e-05	0.00926462	32	11.4777	6.56807	20.0571	4.58653e-05	NA	NA	NA	NA	NA	NA
7:26143974	0.278096	1069	C	T	MIR148A,NFE2L3	intergenic	0.553893	0.488005	0.628676	3.78285e-06	C	T	0.285	--	1.79	1.56	2	9.7e-06	0.27736	958	0.582173	0.505194	0.670882	0.000147918	0.284615	111	0.505477	0.3748	0.681716	0.0223234
4:48548399	0.0104058	40	T	C	FRYL	intronic	13.6167	8.11087	22.8598	4.035e-06	T	C	0.01	+?	14.64	8.21	26.11	3.51e-06	0.0101332	35	14.6402	8.20868	26.1108	2.27928e-05	NA	NA	NA	NA	NA	NA
4:48551823	0.0104058	40	G	A	FRYL	intronic	13.6167	8.11087	22.8598	4.035e-06	G	A	0.01	+?	0.07	0.04	0.11	3.51e-06	0.0101332	35	14.6402	8.20868	26.1108	2.27928e-05	NA	NA	NA	NA	NA	NA
4:48554695	0.0104058	40	T	C	FRYL	intronic	13.6167	8.11087	22.8598	4.035e-06	T	C	0.01	+?	14.64	8.21	26.11	3.51e-06	0.0101332	35	14.6402	8.20868	26.1108	2.27928e-05	NA	NA	NA	NA	NA	NA
4:48564357	0.0104058	40	G	A	FRYL	intronic	13.6167	8.11087	22.8598	4.035e-06	G	A	0.01	+?	0.07	0.04	0.11	3.51e-06	0.0101332	35	14.6402	8.20868	26.1108	2.27928e-05	NA	NA	NA	NA	NA	NA
4:48664832	0.0104058	40	A	T	FRYL	intronic	13.6167	8.11087	22.8598	4.035e-06	A	T	0.01	+?	14.64	8.21	26.11	3.51e-06	0.0101332	35	14.6402	8.20868	26.1108	2.27928e-05	NA	NA	NA	NA	NA	NA
4:48670209	0.0104058	40	G	A	FRYL	intronic	13.6167	8.11087	22.8598	4.035e-06	G	A	0.01	+?	0.07	0.04	0.11	3.51e-06	0.0101332	35	14.6402	8.20868	26.1108	2.27928e-05	NA	NA	NA	NA	NA	NA
4:48675108	0.0104058	40	C	T	FRYL	intronic	13.6167	8.11087	22.8598	4.035e-06	C	T	0.01	+?	0.07	0.04	0.11	3.51e-06	0.0101332	35	14.6402	8.20868	26.1108	2.27928e-05	NA	NA	NA	NA	NA	NA
4:48667417	0.0104112	40.0208	C	T	FRYL	intronic	13.6126	8.10848	22.8531	4.04328e-06	C	T	0.01	+?	0.07	0.04	0.11	3.51e-06	0.0101332	35	14.6402	8.20868	26.1108	2.27928e-05	NA	NA	NA	NA	NA	NA
5:36803578	0.0718002	276	A	G	SLC1A3,NIPBL-AS1	intergenic	2.69169	2.18406	3.3173	4.08586e-06	A	G	0.072	+-	2.83	2.3	3.5	7.15e-07	0.0715113	247	3.88097	3.07559	4.89725	4.34588e-08	0.074359	29	0.69883	0.427629	1.14203	0.465631
5:36803778	0.0718002	276	T	C	SLC1A3,NIPBL-AS1	intergenic	2.69169	2.18406	3.3173	4.08586e-06	T	C	0.072	+-	2.83	2.3	3.5	7.15e-07	0.0715113	247	3.88097	3.07559	4.89725	4.34588e-08	0.074359	29	0.69883	0.427629	1.14203	0.465631
5:36805367	0.0718002	276	T	G	SLC1A3,NIPBL-AS1	intergenic	2.69169	2.18406	3.3173	4.08586e-06	T	G	0.072	+-	2.83	2.3	3.5	7.15e-07	0.0715113	247	3.88097	3.07559	4.89725	4.34588e-08	0.074359	29	0.69883	0.427629	1.14203	0.465631
13:106627556	0.1009	387.86	C	T	LINC00551	ncRNA_intronic	2.38	1.96	2.86	4.1706e-06	C	T	0.1	--	0.43	0.52	0.36	5.1e-06	0.101	348.854	0.25	2.08	3.03	4.90211e-06	0.1	39	1.28	0.8	2.08	0.596945
11:57117405	0.0158689	61	A	G	OR5AK4P,LRRC55	intergenic	7.02797	4.73451	10.4324	4.69687e-06	A	G	0.016	+?	6.32	4.04	9.87	3.67e-05	0.015634	54	6.31678	4.04166	9.87261	0.000121152	NA	NA	NA	NA	NA	NA
3:195054631	0.3962	1522.99	G	A	LINC01968,XXYLT1	intergenic	0.61	0.54	0.68	4.8562e-06	G	A	0.372	++	1.66	1.85	1.49	4.47e-06	0.399	1378.15	0.58	0.52	0.65	6.11092e-06	0.3718	145.002	0.74	0.56	0.98	0.280779
12:111327860	0.0101457	39	C	T	CUX2	intronic	11.2848	6.91603	18.4134	4.88464e-06	C	T	0.01	+?	0.09	0.05	0.15	6.75e-06	0.00984366	34	11.6816	6.76634	20.1675	3.16115e-05	NA	NA	NA	NA	NA	NA
5:37140229	0.0652966	251	C	T	C5orf42	intronic	2.8351	2.27452	3.53385	4.91277e-06	C	T	0.072	++	0.33	0.27	0.41	1.34e-06	0.0645628	223	3.52986	2.76476	4.5067	1.04483e-06	0.0717949	28	1.18409	0.689191	2.03436	0.75488
5:37158021	0.0652966	251	A	G	C5orf42	intronic	2.8351	2.27452	3.53385	4.91277e-06	A	G	0.065	++	2.93	2.35	3.67	1.34e-06	0.0645628	223	3.52986	2.76476	4.5067	1.04483e-06	0.0717949	28	1.18409	0.689191	2.03436	0.75488
3:20631530	0.160333	616.321	A	G	LOC101927829,VENTXP7	intergenic	1.9858	1.71287	2.30222	4.91385e-06	A	G	0.149	++	2.05	1.76	2.38	1.58e-06	0.161552	558	2.12757	1.80715	2.5048	5.79673e-06	0.148718	58	1.68038	1.16481	2.42414	0.156686
Abbreviations: AA - African American; Alt - Alternative Allele; Chr - Chromosome; COPD - Chronic Obstructive Pulmonary Disease; GERD - Gastroesophageal Reflux Disease; LL - 95% Confidence Interval Lower Limit; MAF - Minor Allele Frequency; OR - Odds Ratio; Pos - Position; Ref - Reference Allele; UL - 95% Confidence Interval Upper Limit; WGS - Whole Genome Sequence. 1. Bold denotes variants presen…
