# Supplementary material for: Novel risk loci encompassing genes influencing STAT3, GPCR, and oxidative stress signaling are associated with co-morbid GERD and COPD
Source: PLoS Genet. 2025 Feb 7;21(2):e1011531. doi: 10.1371/journal.pgen.1011531 (PMC11805425; doi:10.1371/journal.pgen.1011531)
Supplement: S6 Table — Aggregate association testing was performed using SKAT-O software. Significance was defined as P<2.5E-06. (XLSX) [file pgen.1011531.s006.xlsx]

## Sheet: S6_Table
Table S6. Top 5 regions from aggregate association testing of GERD and COPD. Aggregate association testing was performed using SKAT-O software. Significance was defined as P<2.5E-06.
Combined Multiethnic TOPMed Cohort (COPDGene, ECLIPSE, SPIROMICS) (N= 6,377)
Region	Gene	Chr	Start	Stop	N Sites	P-Value
ENST00000427592	SLC16A8	22	38081880	38083163	2	4.77e-05
ENST00000524144	LOXL2	8	23360090	23425291	2	0.00018
ENST00000359894	PLPPR3	19	812488	821952	5	0.000411
ENST00000510614	JCHAIN	4	70656363	70666884	2	0.000597
ENST00000306317	LGI3	8	22146830	22156806	14	0.000684
Combined TOPMed NHW Cohorts (COPDGene, ECLIPSE, SPIROMICS) (N= 3,687)
Region	Gene	Chr	Start	Stop	N Sites	P-Value
ENST00000326866	ZFP42	4	187995771	188005046	3	1.30177e-05
ENST00000509524	ZFP42	4	187995771	188005045	3	1.30177e-05
ENST00000618147	ZFP42	4	188002708	188005045	3	1.30177e-05
ENST00000589606	CC2D1A	19	13906442	13930659	21	0.000357
ENST00000225275	MPO	17	58269855	58280935	23	0.000736
Combined TOPMed AA Cohorts (COPDGene and SPIROMICS) (N= 1,922 )
Region	Gene	Chr	Start	Stop	N Sites	P-Value
ENST00000391588	KRTAP3-1	17	41008521	41009128	2	0.000194
ENST00000541538	OR7G1	19	9114828	9115763	2	0.000235
ENST00000641002	OR10Z1	1	158605268	158612514	2	0.000398
ENST00000293761	ALOX15	17	4630919	4641678	14	0.000495
ENST00000344359	RBL1	20	37003574	37095989	7	0.000766
Abbreviations: Chr: Chromosome; COPD - Chronic Obstructive Pulmonary Disease; GERD - Gastroesophageal Reflux Disease
