# Supplementary material for: Novel risk loci encompassing genes influencing STAT3, GPCR, and oxidative stress signaling are associated with co-morbid GERD and COPD
Source: PLoS Genet. 2025 Feb 7;21(2):e1011531. doi: 10.1371/journal.pgen.1011531 (PMC11805425; doi:10.1371/journal.pgen.1011531)
Supplement: S7 Table — Abbreviations: COPD—Chronic Obstructive Pulmonary Disease; GERD—Gastroesophageal Reflux Disease; Q-Value—FDR corrected P-Value. (XLSX) [file pgen.1011531.s007.xlsx]

## Sheet: S7_Table
Table S7. Gene-set enrichment analysis of genes associated with comorbid GERD and COPD from multiancestry, combined NHW, and combined AA participants from TOPMed cohorts (COPDGene, ECLIPSE, and SPIROMICS). Abbreviations: COPD - Chronic Obstructive Pulmonary Disease; GERD - Gastroesophageal Reflux Disease; Q-Value - FDR corrected P-Value.
Multiancestry
Category	Gene Set	N Genes	N Overlap	P	Adjusted P	Genes
GWAScatalog	Asthma and major depressive disorder	36	12	7.35919e-22	3.25644e-18	ZSCAN9:HCG14:TRIM27:ZNF311:OR2B3:OR2J2:OR14J1:OR5V1:OR12D2:OR11A1:OR10C1:OR2H1
GWAScatalog	Fish- and plant-related diet	180	14	7.99178e-16	1.76818e-12	ZSCAN9:TRIM27:ZNF311:OR2B3:OR2J2:OR14J1:OR5V1:OR12D2:OR11A1:OR10C1:OR2H1:MAS1L:UBD:GABBR1
GWAScatalog	Autism spectrum disorder or schizophrenia	405	17	1.45488e-14	2.14594e-11	ZSCAN9:HCG14:TRIM27:ZNF311:OR2B3:OR2J2:OR14J1:OR5V1:OR12D2:OR11A1:OR10C1:OR2H1:MAS1L:LINC01015:UBD:GABBR1:SPATA31D5P
GWAScatalog	Subcortical volume (MOSTest)	522	16	1.11351e-11	1.23183e-08	HHIP:OTUD4:ZSCAN9:TRIM27:ZNF311:OR2B3:OR2J2:OR14J1:OR5V1:OR12D2:OR11A1:OR10C1:OR2H1:MAS1L:UBD:GABBR1
GWAScatalog	Daytime sleep phenotypes	158	9	2.43181e-09	2.15215e-06	HHIP-AS1:HHIP:HCG14:TRIM27:ZNF311:OR2B3:OR2J2:ISM1:TASP1
GWAScatalog	Social communication problems	26	5	2.05376e-08	1.51465e-05	TRIM27:ZNF311:OR2B3:OR2J2:OR5V1
GWAScatalog	Brain morphology (MOSTest)	1049	17	3.85368e-08	2.27208e-05	HHIP:OTUD4:ZSCAN9:TRIM27:ZNF311:OR2B3:OR2J2:OR14J1:OR5V1:OR12D2:OR11A1:OR10C1:OR2H1:MAS1L:UBD:GABBR1:SCUBE2
GWAScatalog	Lung cancer in ever smokers	101	7	4.10771e-08	2.27208e-05	HCG14:TRIM27:ZNF311:OR2J2:OR14J1:GABBR1:NOX3
GWAScatalog	Sarcoidosis (Lofgren's syndrome vs non-Lofgren's syndrome)	9	3	2.79056e-06	0.00137203	TRIM27:OR12D2:MAS1L
GWAScatalog	Alopecia areata	76	5	5.07695e-06	0.00224655	TRIM27:ZNF311:OR2B3:OR2J2:LRRC32
GWAScatalog	Erectile dysfunction	36	4	5.76965e-06	0.00232097	PUS10:PEX13:USP34:XPO1
GWAScatalog	Asthma	763	12	6.67878e-06	0.0024628	HCG14:TRIM27:ZNF311:OR2B3:OR2J2:OR14J1:OR5V1:OR12D2:OR11A1:OR10C1:OR2H1:LRRC32
GWAScatalog	Crohn's disease	506	9	4.06461e-05	0.0138353	PUS10:PEX13:C2orf74:USP34:TXK:TEC:SLC10A4:UBD:GABBR1
GWAScatalog	Malaria	302	7	5.99121e-05	0.0189365	GYPE:HHIP-AS1:HHIP:OTUD4:STIM1:TRIM21:RIC3
Positional_gene_sets	chr6p22	140	18	3.6111e-24	1.08333e-21	ZSCAN9:XXbac-BPG308K3.6:HCG14:TRIM27:ZNF311:OR2B3:OR2J2:XXbac-BPG308J9.3:OR14J1:OR5V1:OR12D2:OR11A1:OR10C1:OR2H1:MAS1L:LINC01015:UBD:GABBR1
Positional_gene_sets	chr4p11	8	7	2.43602e-17	3.65403e-15	TEC:SLAIN2:SLC10A4:ZAR1:FRYL:OCIAD1:OCIAD2
Positional_gene_sets	chr2p15	22	8	2.80677e-15	2.80677e-13	PUS10:PEX13:KIAA1841:AC016747.3:C2orf74:AHSA2:USP34:XPO1
Positional_gene_sets	chr4p12	14	4	1.03555e-07	7.76659e-06	CORIN:NFXL1:CNGA1:TXK
Positional_gene_sets	chr4q31	84	5	8.31242e-06	0.000498745	GYPE:RP11-673E1.1:HHIP-AS1:HHIP:OTUD4
Positional_gene_sets	chr11p15	344	6	0.000928214	0.0464107	STIM1:TRIM21:RIC3:STK33:TRIM66:SCUBE2
Wikipathways	WP_GPCRS_CLASS_A_RHODOPSINLIKE	256	8	1.94836e-06	0.00142815	P2RY13:OR2B3:OR2J2:OR14J1:OR5V1:OR11A1:OR2H1:MAS1L
GO_mf	GOMF_G_PROTEIN_COUPLED_RECEPTOR_ACTIVITY	778	12	8.12666e-06	0.0144004	P2RY13:SORCS2:OR2B3:OR2J2:OR14J1:OR5V1:OR12D2:OR11A1:OR10C1:OR2H1:MAS1L:GABBR1
GO_mf	GOMF_OLFACTORY_RECEPTOR_ACTIVITY	297	7	5.39393e-05	0.0477902	OR2B3:OR2J2:OR14J1:OR5V1:OR12D2:OR11A1:OR2H1
Curated_gene_sets	WP_GPCRS_CLASS_A_RHODOPSINLIKE	256	8	1.94836e-06	0.0126546	P2RY13:OR2B3:OR2J2:OR14J1:OR5V1:OR11A1:OR2H1:MAS1L
KEGG	KEGG_OLFACTORY_TRANSDUCTION	379	8	3.37781e-05	0.00628273	OR2B3:OR2J2:OR14J1:OR5V1:OR12D2:OR11A1:OR10C1:OR2H1
Canonical_Pathways	WP_GPCRS_CLASS_A_RHODOPSINLIKE	256	8	1.94836e-06	0.00602042	P2RY13:OR2B3:OR2J2:OR14J1:OR5V1:OR11A1:OR2H1:MAS1L
Canonical_Pathways	REACTOME_OLFACTORY_SIGNALING_PATHWAY	379	8	3.37781e-05	0.0347915	OR2B3:OR2J2:OR14J1:OR5V1:OR12D2:OR11A1:OR10C1:OR2H1
Canonical_Pathways	KEGG_OLFACTORY_TRANSDUCTION	379	8	3.37781e-05	0.0347915	OR2B3:OR2J2:OR14J1:OR5V1:OR12D2:OR11A1:OR10C1:OR2H1
Combined NHW
Category	Gene Set	N Genes	N Overlap	P	Adjusted P	Genes
GWAScatalog	Erectile dysfunction	36	6	2.04803e-12	9.06253e-09	PUS10:PEX13:USP34:XPO1:FAM161A:COMMD1
Positional_gene_sets	chr2p15	22	11	2.24395e-28	6.73184e-26	PUS10:PEX13:KIAA1841:AC016747.3:C2orf74:AHSA2:USP34:XPO1:FAM161A:COMMD1:TMEM17
Positional_gene_sets	chr7p21	52	4	3.23322e-07	4.84983e-05	DGKB:AGMO:MEOX2:ISPD
Positional_gene_sets	chr2q31	97	3	0.000171328	0.0171328	PRKRA:ZNF385B:CWC22
Combined AA
Category	Gene Set	N Genes	N Overlap	P	Adjusted P	Genes
Curated_gene_sets	mayburd_response_to_l663536_up	31	2	2.24e-05	0.1996	SGCZ:GLIS3
Curated_gene_sets	ikeda_mir30_targets_dn	25	4	6.45e-05	0.574	PPP1R14C:RABGAP1L:CDH13:RBFOX1
Curated_gene_sets	burton_adipogenesis_12	32	2	0.000107	0.9485	POLN:NIPBL
							link
							http://www.gsea-msigdb.org/gsea/msigdb/cards/NIKOLSKY_BREAST_CANCER_8Q12_Q22_AMPLICON
							http://www.gsea-msigdb.org/gsea/msigdb/cards/NIKOLSKY_BREAST_CANCER_15Q26_AMPLICON
							http://www.gsea-msigdb.org/gsea/msigdb/cards/chr6p22
							http://www.gsea-msigdb.org/gsea/msigdb/cards/chr2p15
							http://www.gsea-msigdb.org/gsea/msigdb/cards/chr4p11
							http://www.gsea-msigdb.org/gsea/msigdb/cards/chr8q22
							http://www.gsea-msigdb.org/gsea/msigdb/cards/chr1p32
							http://www.gsea-msigdb.org/gsea/msigdb/cards/chr5q32
							http://www.gsea-msigdb.org/gsea/msigdb/cards/chr4q21
							http://www.gsea-msigdb.org/gsea/msigdb/cards/chr15q26
							http://www.gsea-msigdb.org/gsea/msigdb/cards/chr13q22
							http://www.wikipathways.org/instance/WP455_r106426
							http://www.gsea-msigdb.org/gsea/msigdb/cards/NIKOLSKY_BREAST_CANCER_8Q12_Q22_AMPLICON
							http://www.gsea-msigdb.org/gsea/msigdb/cards/NIKOLSKY_BREAST_CANCER_15Q26_AMPLICON
