# Supplementary material for: Novel risk loci encompassing genes influencing STAT3, GPCR, and oxidative stress signaling are associated with co-morbid GERD and COPD
Source: PLoS Genet. 2025 Feb 7;21(2):e1011531. doi: 10.1371/journal.pgen.1011531 (PMC11805425; doi:10.1371/journal.pgen.1011531)
Supplement: S8 Table — (XLSX) [file pgen.1011531.s008.xlsx]

## Sheet: S8_Table
Table S8. Independent significant loci (P<5E-06) associated with COPD from COPDGene, ECLIPSE, and SPIROMICS
Multiancestry
Locus	Chr	Start (bp)	Stop (bp)	Gene(s) within Locus	Most Significant SNV	rsID	MAF	OR	95% CI LL	95% CI UL	P
C1	4	88838604	89103053	FAM13A*	4:88945562	rs4416442	0.4482	1.22	1.18	1.26	6.82582e-09
C2	15	78455574	78623530	CHRNA3	15:78606381	rs12914385	0.3601	1.23	1.19	1.28	1.07305e-08
C3	4	144341775	144587571	GYPA,HHIP-AS1*	4:144513749	rs1512281	0.3244	0.82	0.79	0.85	5.99238e-08
C4	1	97504891	97895884	DPYD+	1:97699684	rs569536577	0.0017	6.96	4.79	10.11	7.39567e-08
C5	14	92603635	92665338	RIN3*	14:92631994	rs11621587	0.1314	0.76	0.72	0.8	1.00568e-07
C6	1	208228256	208228256	PLXNA2+	1:208228256	rs113048399	0.0064	2.84	2.33	3.47	1.46889e-07
C7	15	71301584	71336031	THSD4+	15:71317183	rs6494904	0.3428	1.2	1.16	1.25	2.3443e-07
C8	3	127996353	128273095	EEFSEC*	3:128273095	rs2811416	0.0869	0.74	0.69	0.78	3.6256e-07
C9	16	1668109	1683893	CRAMP1	16:1668109	rs61746451	0.0104	0.44	0.37	0.52	3.70642e-07
C10	6	71077348	71120744	B3GAT2,OGFRL1*	6:71077348	rs190790450	0.0017	0.13	0.09	0.2	4.3622e-07
C11	2	61186588	61632113	XPO1,FAM161A	2:61632113	rs12472568	0.2117	1.24	1.19	1.29	5.67746e-07
C12	15	98973753	98973753	PGPEP1L+	15:98973753	rs115184904	0.0051	3.04	2.43	3.8	6.997e-07
C13	12	30087497	30115004	TMTC1,IPO8	12:30092962	rs565708255	0.0057	3.05	2.43	3.81	7.62954e-07
C14	11	44597554	45712842	TSPAN18+	11:44896643	rs147242901	0.0013	8.17	5.28	12.64	7.74386e-07
C15	6	125868155	125868155	NCOA7+	6:125868155	rs73586211	0.012	2.11	1.82	2.46	8.34159e-07
C16	10	110727534	110797284	RBM20*	10:110737301	rs192235403	0.0035	0.25	0.19	0.33	9.31194e-07
C17	6	71947154	72598492	RIMS1,KCNQ5*	6:72598492	rs79957120	0.0016	0.12	0.08	0.19	1.10593e-06
C18	16	28498723	28532060	APOBR,IL27*	16:28499072	rs40834	0.45	1.18	1.14	1.22	1.15046e-06
C19	10	115981583	116055822	ATRNL1,GFRA1+	10:115985709	rs57236089	0.012	2.09	1.79	2.43	1.27491e-06
C20	12	38028316	38610176	NONE,ALG10B*	12:38184110	rs144845687	0.0063	0.36	0.29	0.45	1.2885e-06
C21	8	6727486	8061074	DEFA5,LINC00965	8:7092908	rs10104428	0.0016	7.22	4.78	10.91	1.5814e-06
C22	9	3768845	3779664	RFX3-AS1,GLIS3+	9:3768845	rs79740040	0.0082	2.39	1.99	2.86	1.662e-06
C23	4	156966205	156966707	PDGFC*	4:156966205	rs6822796	0.2804	0.83	0.8	0.86	1.67384e-06
C24	12	81074860	81144532	ACSS3+	12:81129256	rs7967650	0.0968	1.31	1.24	1.38	1.79148e-06
C25	20	610570	610570	TCF15+	20:610570	rs190817294	0.0067	2.55	2.1	3.11	1.89327e-06
C26	1	48218610	48218610	SKINT1L,SLC5A9+	1:48218610	rs558092404	0.0012	9.29	5.84	14.78	1.92515e-06
C27	9	14074023	14140920	NFIB	9:14100066	rs510777	0.4803	1.19	1.14	1.23	1.94007e-06
C28	8	70120938	70962590	NCOA2,LOC101926892*	8:70429086	rs117960160	0.003	0.23	0.17	0.32	2.13062e-06
C29	9	73222279	73584645	ANXA1,LOC101927358+	9:73524131	rs115081025	0.0156	1.89	1.65	2.16	2.22658e-06
C30	8	123252687	123367515	ZHX1,ZHX1-C8orf76	8:123252687	rs1044714	0.2149	0.82	0.79	0.86	2.68346e-06
C31	2	80624982	80630975	CTNNA2	2:80630834	rs62152016	0.1063	0.77	0.73	0.81	2.77655e-06
C32	8	87195565	88024136	DCAF4L2,MMP16	8:88024136	rs190606887	0.0099	2.25	1.89	2.68	2.83791e-06
C33	17	77369348	77369348	SEPT9*	17:77369348	rs573278990	0.0024	0.19	0.13	0.27	2.88253e-06
C34	17	1931941	1943130	RPA1,RTN4RL1+	17:1931941	rs114912936	0.0029	4.3	3.15	5.86	2.99444e-06
C35	1	17704770	17708993	ARHGEF10L,ACTL8	1:17708429	rs72648469	0.0997	0.77	0.73	0.81	3.0084e-06
C36	14	20817996	20820412	RNASE1,RNASE3+	14:20818549	rs75293527	0.0147	1.88	1.64	2.16	3.03864e-06
C37	6	20779535	20863918	CDKAL1*	6:20779535	rs116202490	0.0195	0.56	0.5	0.64	3.08766e-06
C38	21	35714739	35720595	MIR802	21:35720595	rs145510550	0.0019	0.17	0.11	0.24	3.43474e-06
C39	13	60994461	61423821	LINC00378,MIR3169	13:60994461	rs190806462	0.0038	3.61	2.74	4.76	3.67288e-06
C40	13	73874380	73881789	KLF12+	13:73881789	rs116221485	0.0056	2.72	2.19	3.39	3.70489e-06
C41	3	7821968	7829252	GRM7,LOC101927394	3:7821968	rs145258782	0.0041	3.24	2.51	4.18	3.72264e-06
C42	10	2545404	2594880	LOC105376351,PFKP+	10:2594816	rs7084825	0.943	1.39	1.3	1.5	3.89254e-06
C43	6	6733307	6751826	LY86,RREB1	6:6742316	rs1294419	0.3435	1.18	1.14	1.22	3.98684e-06
C44	6	42940690	42947011	CNPY3-GNMT*	6:42940690	rs45455792	0.2218	0.83	0.8	0.86	4.00949e-06
C45	8	20633755	20745944	SNORD3F,LOC102467222	8:20653070	rs77576919	0.0172	0.56	0.49	0.64	4.19153e-06
C46	2	77212574	77280971	LRRTM4	2:77212574	rs187617162	0.0084	2.32	1.93	2.79	4.31669e-06
C47	12	68537523	68561557	LINC02384,RAP1B	12:68560123	rs2119819	0.2936	0.85	0.81	0.88	4.52715e-06
C48	22	26331907	26331907	SEZ6L	22:26331907	rs115931327	0.0389	0.67	0.61	0.73	4.56631e-06
C49	17	37542996	37618045	SYNRG	17:37581434	rs140914426	0.0066	2.53	2.07	3.1	4.6044e-06
C50	13	54292766	54336605	MIR1297,MIR5007	13:54336605	rs192016279	0.0029	4.05	2.97	5.52	4.62725e-06
C51	8	116465834	116560300	LINC00536,EIF3H*	8:116492903	rs6985911	0.1842	0.82	0.79	0.85	4.6328e-06
C52	8	10218059	10229274	MSRA	8:10218894	rs114121548	0.0085	2.26	1.89	2.71	4.69411e-06
C53	10	89571547	89628487	PANK1	10:89618323	rs11185800	0.0155	1.85	1.62	2.12	4.87418e-06
C54	2	99224578	101024883	GYPA,HHIP-AS1	2:100180501	rs145623821	0.237	0.83	0.8	0.86	4.9917e-06
NHW Participants
Locus	Chr	Start (bp) hg19	Stop (bp) hg19	Gene(s) within Locus	Most Significant SNV	rsID	MAF	OR	95% CI LL	95% CU UL	P
C55	1	41307173	41307173	FOXO6	1:41307173	rs114802607	0.0201925	0.519817	0.450503	0.599794	4.66556e-06
C56	1	99841313	100149768	AGL	1:99940950	rs114497488	0.0178598	0.483938	0.413756	0.566024	3.51837e-06
C57	1	111080117	111186703	CEPT1	1:111183404	rs2243393	0.381834	1.21554	1.16649	1.26665	2.1283e-06
C58	2	108165402	108273202	SULT1C3	2:108259015	rs13385082	0.281628	0.799847	0.764592	0.836728	7.21453e-07
C59	3	127996353	128348598	EEFSEC	3:128297770	rs10634924	0.1137	0.72	0.68	0.78	4.62e-07
C60	4	88838604	89103053	FAM13A	4:88939679	rs7682317	0.416096	1.23021	1.18059	1.28192	4.80658e-07
C61	4	144341775	144587571	KRT18P51	4:144513432	rs1032295	0.392331	0.808984	0.776475	0.842855	2.33994e-07
C62	4	156966205	156966707	PDGFC	4:156966205	rs6822796	0.329567	0.818825	0.784417	0.854742	3.19914e-06
C63	6	6733307	6751826	RP3-470L22.1	6:6741952	rs1294418	0.3851	1.22	1.16	1.27	3.14e-06
C64	6	20779535	20863918	RP3-348I23.2	6:20779535	rs116202490	0.0250765	0.550825	0.484362	0.626407	3.37023e-06
C65	6	42940690	42947011	RP3-475N16.1	6:42947011	rs12205778	0.2517	0.79	0.75	0.82	2.1e-07
C66	6	52571025	52571025	TRAM2	6:52571025	rs72929193	0.119915	0.746665	0.70223	0.793912	1.89933e-06
C67	6	71077348	71120744	RP1-20N4.1	6:71077348	rs190790450	0.0022598	0.123399	0.0807098	0.188667	7.20945e-07
C68	6	71947154	72598492	RP3-474G15.1	6:72598492	rs79957120	0.00218691	0.114594	0.0734861	0.178698	8.38833e-07
C69	6	83027921	83027921	UBE3D	6:83027921	rs112351961	0.00335326	0.178516	0.125235	0.254467	1.22761e-06
C70	8	70120938	70962590	RP11-333A23.1	8:70429086	rs117960160	0.00400933	0.224546	0.162981	0.309367	2.61919e-06
C71	8	116465834	116560300	EIF3H	8:116539762	rs145909272	0.0201925	0.503515	0.436438	0.5809	1.52716e-06
C72	10	32139811	32139811	RP11-241I20.5	10:32139811	rs117228528	0.00561306	0.282828	0.214885	0.372254	4.15531e-06
C73	10	45016901	45039491	CEP164P1	10:45016901	rs1476412	0.1407	1.33	1.25	1.41	8.68394e-07
C74	10	110737301	110797284	RBM20	10:110737301	rs192235403	0.00451961	0.246976	0.18438	0.330825	1.86541e-06
C75	12	1675067	1780657	ADIPOR2	12:1679698	rs10773979	0.1596	1.28	1.22	1.35	4.97782e-06
C76	12	38028316	38610176	TUBB8P5	12:38184110	rs144845687	0.00809156	0.355783	0.285068	0.444039	2.6787e-06
C77	13	19112850	19118225	CENPIP1	13:19118225	rs184689265	0.00379064	0.204736	0.147845	0.283517	1.23919e-06
C78	13	27065376	27227314	USP12	13:27065376	rs73155858	0.0320018	0.587329	0.523927	0.658403	3.17711e-06
C79	13	74295848	74300537	RNY1P5	13:74300537	rs7992320	0.1097	1.35	1.27	1.45	3.18196e-06
C80	14	92598441	92665338	RIN3	14:92631994	rs11621587	0.171101	0.749701	0.710755	0.790781	6.57478e-08
C81	16	28498723	28532060	IL27	16:28499072	rs40834	0.460854	1.2072	1.15935	1.25703	3.20963e-06
C82	16	60906690	60906690	RP11-90K18.1	16:60906690	rs545521598	0.00386354	4.78978	3.40824	6.73134	3.72268e-06
C83	17	77369348	77369348	SEPT9	17:77369348	rs573278990	0.00313457	0.173371	0.11924	0.252075	3.08033e-06
C84	19	18143298	18143298	MAST3	19:18143298	rs147706800	0.0146544	2.14092	1.81183	2.5298	4.86015e-06
C85	22	35570891	35572579	RASD2	22:35572579	rs111780367	0.0104972	0.41244	0.33955	0.500976	4.67526e-06
C86	X	141673856	141705445	SPANXD	X:141705445	rs193061360	0.00160373	0.186019	0.128085	0.270158	3.12967e-06
AA Participants
Locus	Chr	Start (bp) hg19	Stop (bp) hg19	Gene(s) within Locus	Most Significant SNV	rsID	MAF	OR	95% CI LL	95% CU UL	P
C87	1	1811425	1943448	C1orf222	1:1943448	rs146717956	0.0119817	3.85012	2.92188	5.07325	9.28445e-07
C88	1	48218610	48218610	SLC5A9	1:48218610	rs558092404	0.00437262	10.5564	6.56894	16.9642	9.58859e-07
C89	1	97567568	97895884	DPYD	1:97746705	rs572479547	0.00589354	7.40226	5.03276	10.8874	9.54098e-08
C90	1	208228256	208228256	PLXNA2	1:208228256	rs113048399	0.0228137	2.73283	2.22755	3.35272	8.17684e-07
C91	2	22328233	22349016	AC068490.2	2:22339529	rs10186810	0.4352	0.74	0.7	0.79	1.77e-06
C92	2	53728460	54119301	ACYP2	2:54119301	rs75726099	0.0081749	5.18644	3.65229	7.36501	3.6847e-06
C93	2	67013534	67014516	AC007403.3	2:67014516	rs187960802	0.00475285	8.59643	5.46124	13.5315	3.89439e-06
C94	3	107549742	107727455	BBX	3:107629060	rs138805327	0.270722	1.38351	1.28913	1.4848	4.31776e-06
C95	3	145780734	145789220	RPL21P39	3:145787303	rs9840138	0.402281	1.34194	1.25864	1.43076	4.37798e-06
C96	3	167172937	168714755	GOLIM4	3:168054633	rs149805969	0.138023	0.643814	0.586563	0.706652	2.2256e-06
C97	4	9722718	9757791	RP11-751L19.1	4:9735072	rs7667385	0.0735741	1.73865	1.54317	1.9589	3.5441e-06
C98	4	128806356	129181942	SCLT1	4:128964344	rs2198042	0.441635	1.35438	1.27241	1.44163	1.15935e-06
C99	5	21756589	21808579	CDH12	5:21808579	rs58679078	0.108935	1.5908	1.43854	1.75917	3.86389e-06
C100	5	40324118	40441241	SNORA63	5:40375945	rs13186168	0.28384	0.720934	0.672283	0.773106	2.81021e-06
C101	6	80496280	80612269	FAM46A	6:80596976	rs149693880	0.0207224	2.85616	2.29788	3.55007	1.49535e-06
C102	6	83717819	83813558	RIPPLY2	6:83738491	rs201434595	0.0136882	3.60786	2.74143	4.74811	3.30274e-06
C103	6	125868155	125868155	NCOA7	6:125868155	rs73586211	0.0427757	2.05728	1.76017	2.40454	3.80494e-06
C104	8	6717469	6752357	AGPAT5	8:6717469	rs150037594	0.0110266	0.242084	0.178441	0.328426	3.50114e-06
C105	8	20633755	20745944	U3	8:20633755	rs78197820	0.0625475	0.556126	0.489044	0.632409	4.94105e-06
C106	8	57583903	57684583	RP11-388G22.1	8:57608778	rs6982367	0.49943	1.35999	1.27574	1.4498	1.49487e-06
C107	9	3768845	3779664	GLIS3	9:3768845	rs79740040	0.0288973	2.74252	2.2708	3.31222	1.01418e-07
C108	9	29502912	29590419	RP11-48L13.1	9:29518848	rs13287730	0.0661597	0.547986	0.482003	0.623002	2.70086e-06
C109	9	73222279	74097901	RP11-401G5.1	9:74024422	rs117940095	0.0112167	0.22416	0.165677	0.303286	9.79829e-07
C110	10	2545404	2594880	RP11-526P5.2	10:2594816	rs7084825	0.1087	0.63	0.57	0.7	4.64081e-06
C111	10	10199311	10206341	TCEB1P3	10:10199311	rs61835983	0.0427919	2.02603	1.74255	2.35564	2.66087e-06
C112	10	115981583	116055822	ATRNL1	10:115985709	rs57236089	0.043346	2.12379	1.81819	2.48075	1.30862e-06
C113	11	44597554	45712842	TP53I11	11:44896643	rs147242901	0.00475285	7.64648	4.92244	11.878	1.79391e-06
C114	11	121134900	121281193	TECTA	11:121178427	rs592160	0.237	1.52	1.41	1.64	2.0096e-08
C115	12	7637239	7637239	APOBEC1	12:7637239	rs1388046768	0.00380228	9.93204	5.9278	16.6412	4.89016e-06
C116	12	30087497	30114851	RP11-776A13.1	12:30113837	rs138581163	0.0412548	2.17085	1.84919	2.54846	1.40753e-06
C117	12	42065745	42319011	RP11-440G2.2	12:42065745	rs550011066	0.0042	9.77	5.99	15.93	4.45e-06
C118	12	42709339	42727004	RP11-25I15.3	12:42709339	rs10880353	0.311027	1.38321	1.29184	1.48105	2.02806e-06
C119	12	80906305	81131838	ACSS3	12:81079227	rs77838532	0.135741	1.61303	1.47347	1.76582	1.26793e-07
C120	12	103388028	103519258	C12orf42	12:103388028	rs140814262	0.00760456	5.69391	3.93532	8.23838	4.1442e-06
C121	12	115224940	115227867	RP11-25E2.1	12:115224940	rs61928184	0.176426	1.46759	1.351	1.59424	3.55623e-06
C122	13	73874380	73881789	KLF12	13:73881789	rs116221485	0.0180608	3.17084	2.50152	4.01924	1.10492e-06
C123	14	20817996	20820412	RNASE1	14:20818549	rs75293527	0.0520913	1.9542	1.69871	2.24812	1.73702e-06
C124	14	83481552	83521308	RNU6ATAC28P	14:83481552	rs4243668	0.231939	0.7051	0.653855	0.760362	3.62584e-06
C125	15	71301584	71336031	THSD4	15:71317183	rs6494904	0.479848	0.73603	0.691529	0.783395	8.73529e-07
C126	15	98973753	98973753	RP11-654A16.3	15:98973753	rs115184904	0.0178707	2.98871	2.37529	3.76055	1.98829e-06
C127	16	73803974	73803974	RP11-53L24.1	16:73803974	rs8056623	0.0709125	0.561153	0.495888	0.635007	2.95436e-06
C128	17	1931941	1943130	RPA1	17:1932768	rs77207307	0.0102701	4.64317	3.37824	6.38175	1.66906e-06
C129	20	610570	610570	TCF15	20:610570	rs190817294	0.0235741	2.56291	2.09079	3.14163	3.42705e-06
C130	X	118467587	118469163	WDR44	X:118469163	rs746335518	0.00437262	5.95393	4.02651	8.80396	2.67458e-06
Bold* - denotes variant is present in analyses of combined NHW populations. Bold+ - denotes variant is present in analyses of combined AA populations. Underline – denotes smaller p-value in multi-ancestry analyses compared to ancestry stratified analyses. Abbreviations: AA - African American; BP - Base Pair; Chr - Chromosome; COPD - Chronic Obstructive Pulmonary Disease; GERD - Gastroesophageal R…
