# Supplementary material for: Novel risk loci encompassing genes influencing STAT3, GPCR, and oxidative stress signaling are associated with co-morbid GERD and COPD
Source: PLoS Genet. 2025 Feb 7;21(2):e1011531. doi: 10.1371/journal.pgen.1011531 (PMC11805425; doi:10.1371/journal.pgen.1011531)
Supplement: S9 Table — Abbreviations: COPD—Chronic Obstructive Pulmonary Disease; LL—95% Confidence Interval Lower Limit; MAF—Minor Allele Frequency; OR—Odds Ratio. (XLSX) [file pgen.1011531.s009.xlsx]

## Sheet: S9_Table
Table S9. Genetic variants significantly associated (P<5E-06) with COPD in multiancestry populations from TOPMed (COPDGene, ECLIPSE, SPIROMICS). Abbreviations: COPD - Chronic Obstructive Pulmonary Disease; LL - 95% Confidence Interval Lower Limit; MAF - Minor Allele Frequency; OR - Odds Ratio.
MEGA GWAS (N= 9,569)											COPDGene NHW (N= 4,158)						COPDGene AA (N= 2,347)						ECLIPSE (N= 1,636)						SPIROMICS NHW (N= 1,065)						SPIROMICS AA (N= 283)
Chr:Pos	MAF	MAC	Ref	Alt	Closest Gene	Functional Consequence	OR	LL	UL	P-Value	MAF	MAC	OR	LL	UL	P-Value	MAF	MAC	OR	LL	UL	P-Value	MAF	MAC	OR	LL	UL	P-Value	MAF	MAC	OR	LL	UL	P-Value	MAF	MAC	OR	LL	UL	P-Value
4:88945562	0.448166	8577	T	C	FAM13A	intronic	1.21807	1.17729	1.26026	6.82582e-09	0.408249	3395	1.24181	1.182	1.30466	1.1365e-05	0.525138	2465	1.14883	1.07472	1.22806	0.0374357	0.436125	1427	1.35031	1.19866	1.52116	0.0116858	0.41784	890	1.11537	1.00993	1.23181	0.271528	0.560071	317	1.42739	1.18523	1.71902	0.055605
4:88939679	0.447822	8570.42	C	T	FAM13A	intronic	1.21635	1.17563	1.25848	8.70834e-09	0.408129	3394	1.24467	1.1847	1.30767	9.21631e-06	0.524499	2462	1.14288	1.06922	1.22162	0.0449899	0.436125	1427	1.35031	1.19866	1.52116	0.0116858	0.416432	887	1.10666	1.00207	1.22218	0.307358	0.560071	317	1.42739	1.18523	1.71902	0.055605
15:78606381	0.360098	6891.56	C	T	CHRNA3	intronic	1.22996	1.18623	1.27531	1.07305e-08	0.412097	3427	1.22587	1.16718	1.2875	3.27555e-05	0.190882	896	1.36335	1.25287	1.48358	0.000243688	0.452628	1481	1.16179	1.02905	1.31166	0.216435	0.428169	912	1.20975	1.0942	1.33749	0.057851	0.229682	130	1.39388	1.11759	1.73847	0.132775
4:88948767	0.46542	8907.21	G	A	FAM13A	intronic	1.20874	1.16802	1.25088	3.12904e-08	0.409331	3404	1.23656	1.17702	1.29911	1.67056e-05	0.585428	2748	1.15339	1.07772	1.23437	0.0354494	0.43643	1428	1.35062	1.19897	1.52144	0.0115964	0.416901	888	1.10248	0.998274	1.21757	0.325804	0.627208	355	1.24717	1.02128	1.52301	0.268984
4:88951941	0.465267	8904.28	A	G	FAM13A	intronic	1.20669	1.16604	1.24875	4.13438e-08	0.408971	3401	1.23454	1.17509	1.29699	1.9416e-05	0.585641	2749	1.15104	1.07555	1.23183	0.0380947	0.435819	1426	1.34684	1.19563	1.51718	0.0123896	0.416901	888	1.10248	0.998274	1.21757	0.325804	0.627208	355	1.24717	1.02128	1.52301	0.268984
4:88947927	0.464584	8891.21	C	T	FAM13A	intronic	1.20519	1.16456	1.24723	5.2009e-08	0.408971	3401	1.24013	1.18037	1.30292	1.30061e-05	0.583724	2740	1.14275	1.0677	1.22308	0.0494938	0.436125	1427	1.35031	1.19866	1.52116	0.0116858	0.416901	888	1.10248	0.998274	1.21757	0.325804	0.620141	351	1.19613	0.980864	1.45865	0.366727
4:88951025	0.469863	8992.24	G	A	FAM13A	intronic	1.2052	1.16456	1.24727	5.27377e-08	0.409211	3403	1.23514	1.17565	1.29765	1.86955e-05	0.601619	2824	1.132	1.05773	1.21149	0.0676921	0.435819	1426	1.34684	1.19563	1.51718	0.0123896	0.416901	888	1.10248	0.998274	1.21757	0.325804	0.644876	365	1.32148	1.0779	1.62009	0.171243
4:144513749	0.324402	6208.4	A	G	GYPA,HHIP-AS1	intergenic	0.816201	0.786167	0.847383	5.99238e-08	0.405363	3371	0.837939	0.798214	0.879641	0.000271033	0.112058	526	0.851017	0.765216	0.946438	0.129014	0.420538	1376	0.72448	0.644322	0.814611	0.00596876	0.389671	830	0.796096	0.720767	0.879298	0.0217572	0.118375	67	0.671912	0.498767	0.905165	0.182084
1:97699684	0.00167137	31.9866	C	CA	DPYD	intronic	6.95664	4.78677	10.1101	7.39567e-08	NA	NA	NA	NA	NA	NA	0.00639114	30	7.43462	5.0179	11.0153	1.72974e-07	NA	NA	NA	NA	NA	NA	NA	NA	NA	NA	NA	NA	NA	NA	NA	NA	NA	NA
1:97746705	0.00167137	31.9866	T	C	DPYD	intronic	6.95664	4.78677	10.1101	7.39567e-08	NA	NA	NA	NA	NA	NA	0.00639114	30	7.43462	5.0179	11.0153	1.72974e-07	NA	NA	NA	NA	NA	NA	NA	NA	NA	NA	NA	NA	NA	NA	NA	NA	NA	NA
15:78606661	0.31944	6113.44	C	A	CHRNA3	intronic	1.22074	1.17617	1.26699	8.09836e-08	0.359788	2992	1.18468	1.12604	1.24638	0.000840912	0.181082	850	1.36237	1.24979	1.48509	0.000335351	0.400367	1310	1.31412	1.1607	1.48782	0.0277622	0.373709	796	1.17492	1.06128	1.30072	0.113024	0.213781	121	1.44889	1.15512	1.81736	0.101751
4:144548816	0.314322	6015.49	G	T	GYPA,HHIP-AS1	intergenic	0.817167	0.786918	0.848579	8.56607e-08	0.396705	3299	0.83881	0.798965	0.880642	0.000302887	0.105454	495	0.852277	0.763069	0.951914	0.148255	0.403117	1319	0.728219	0.647983	0.818391	0.00657659	0.378404	806	0.813771	0.73688	0.898685	0.037841	0.107774	61	0.689824	0.505928	0.940563	0.231057
15:78608359	0.325201	6223.7	T	G	CHRNA3	intronic	1.21887	1.17453	1.26489	9.16103e-08	0.366643	3049	1.19354	1.13471	1.25543	0.00046364	0.18236	856	1.35061	1.23927	1.47196	0.000474697	0.40923	1339	1.27975	1.13084	1.44827	0.0461483	0.381221	812	1.15106	1.03989	1.2741	0.166004	0.215548	122	1.40915	1.12367	1.76716	0.129758
15:78608771	0.325029	6220.4	C	T	CHRNA3	intronic	1.21879	1.17445	1.26481	9.25282e-08	0.366643	3049	1.19354	1.13471	1.25543	0.00046364	0.182147	855	1.35333	1.24174	1.47495	0.000436121	0.408924	1338	1.27945	1.13054	1.44796	0.0464094	0.381221	812	1.15106	1.03989	1.2741	0.166004	0.215548	122	1.40915	1.12367	1.76716	0.129758
4:144533222	0.313538	6000.49	C	T	GYPA,HHIP-AS1	intergenic	0.817459	0.787172	0.848912	9.27525e-08	0.395022	3285	0.838523	0.798599	0.880443	0.000304738	0.105028	493	0.840917	0.7531	0.938973	0.116204	0.402812	1318	0.731586	0.651012	0.822134	0.00738112	0.378873	807	0.817419	0.740184	0.902712	0.0422057	0.107774	61	0.689824	0.505928	0.940563	0.231057
15:78608831	0.32482	6216.4	GA	G	CHRNA3	intronic	1.21855	1.1742	1.26457	9.62642e-08	0.366643	3049	1.19354	1.13471	1.25543	0.00046364	0.181508	852	1.36317	1.2507	1.48576	0.000319415	0.408313	1336	1.27342	1.12488	1.44157	0.0513163	0.38169	813	1.14225	1.03189	1.26442	0.190566	0.215548	122	1.40915	1.12367	1.76716	0.129758
15:78608305	0.325097	6221.7	A	G	CHRNA3	intronic	1.21839	1.17407	1.26439	9.70869e-08	0.366643	3049	1.19354	1.13471	1.25543	0.00046364	0.18236	856	1.35061	1.23927	1.47196	0.000474697	0.408924	1338	1.27945	1.13054	1.44796	0.0464094	0.381221	812	1.15106	1.03989	1.2741	0.166004	0.215548	122	1.40915	1.12367	1.76716	0.129758
14:92631994	0.131386	2514.47	G	C	RIN3	intronic	0.761556	0.723567	0.801539	1.00568e-07	0.174483	1451	0.76267	0.716143	0.812219	1.64979e-05	0.0287601	135	0.778573	0.633611	0.9567	0.224422	0.161064	527	0.826092	0.705327	0.967536	0.226733	0.173239	369	0.676184	0.593802	0.769994	0.00257729	0.0353357	20	1.78507	1.05183	3.02946	0.273282
15:78608308	0.325115	6222.05	C	T	CHRNA3	intronic	1.21802	1.17371	1.26401	1.01537e-07	0.366643	3049	1.19354	1.13471	1.25543	0.00046364	0.18236	856	1.35061	1.23927	1.47196	0.000474697	0.408924	1338	1.27945	1.13054	1.44796	0.0464094	0.381221	812	1.15106	1.03989	1.2741	0.166004	0.215548	122	1.40915	1.12367	1.76716	0.129758
4:144534398	0.313695	6003.49	C	T	GYPA,HHIP-AS1	intergenic	0.818345	0.788037	0.849818	1.0727e-07	0.395262	3287	0.838494	0.7986	0.88038	0.000300768	0.105028	493	0.85033	0.761482	0.949545	0.141798	0.403117	1319	0.73239	0.651765	0.822988	0.00756086	0.378873	807	0.817419	0.740184	0.902712	0.0422057	0.107774	61	0.689824	0.505928	0.940563	0.231057
4:144564586	0.314217	6013.49	C	T	GYPA,HHIP-AS1	intergenic	0.818753	0.788437	0.850235	1.14573e-07	0.396585	3298	0.840726	0.800761	0.882687	0.000366484	0.105667	496	0.848178	0.759498	0.947213	0.13594	0.402812	1318	0.736475	0.655351	0.827642	0.00875117	0.377934	805	0.812099	0.735372	0.896831	0.0359514	0.107774	61	0.689824	0.505928	0.940563	0.231057
4:144539078	0.313747	6004.49	A	G	GYPA,HHIP-AS1	intergenic	0.818981	0.78865	0.850479	1.20106e-07	0.395503	3289	0.840604	0.800602	0.882605	0.000367683	0.105454	495	0.857041	0.767601	0.956901	0.161598	0.403423	1320	0.73266	0.652007	0.823289	0.00763102	0.377465	804	0.811414	0.734688	0.896152	0.0353647	0.106007	60	0.675038	0.494349	0.92177	0.207135
4:144550093	0.330565	6326.36	A	T	GYPA,HHIP-AS1	intergenic	0.824621	0.795102	0.855235	1.21229e-07	0.395262	3287	0.838817	0.798909	0.88072	0.000310068	0.16617	780	0.882071	0.806461	0.964771	0.161457	0.401589	1314	0.722825	0.6431	0.812433	0.00546522	0.378404	806	0.811352	0.734649	0.896063	0.0352549	0.183746	104	0.81877	0.642401	1.04356	0.409803
4:144537332	0.313956	6008.49	T	C	GYPA,HHIP-AS1	intergenic	0.81906	0.78873	0.850556	1.21316e-07	0.395623	3290	0.839445	0.79949	0.881397	0.000330879	0.105454	495	0.846623	0.758246	0.9453	0.130983	0.403117	1319	0.731744	0.651147	0.822317	0.00742575	0.378873	807	0.82101	0.743499	0.906601	0.0467288	0.107774	61	0.689824	0.505928	0.940563	0.231057
4:144563771	0.314269	6014.49	C	A	GYPA,HHIP-AS1	intergenic	0.819182	0.788854	0.850676	1.23136e-07	0.396585	3298	0.840726	0.800761	0.882687	0.000366484	0.10588	497	0.854786	0.765481	0.954511	0.155055	0.402812	1318	0.736475	0.655351	0.827642	0.00875117	0.377934	805	0.810392	0.733869	0.894894	0.0340106	0.107774	61	0.689824	0.505928	0.940563	0.231057
4:144541436	0.313799	6005.49	A	C	GYPA,HHIP-AS1	intergenic	0.819169	0.788829	0.850676	1.2439e-07	0.395623	3290	0.840947	0.800924	0.88297	0.000380169	0.105454	495	0.857041	0.767601	0.956901	0.161598	0.403423	1320	0.73266	0.652007	0.823289	0.00763102	0.377465	804	0.811414	0.734688	0.896152	0.0353647	0.106007	60	0.675038	0.494349	0.92177	0.207135
4:88932447	0.573122	10968.4	C	T	FAM13A	intronic	1.19719	1.1571	1.23866	1.24951e-07	0.584656	4862	1.20925	1.15084	1.27063	0.000123411	0.53366	2505	1.1292	1.05636	1.20708	0.0684394	0.600856	1966	1.40834	1.24884	1.5882	0.00437511	0.584507	1245	1.10328	1.00125	1.21571	0.311145	0.533569	302	1.38928	1.15293	1.67409	0.0778856
1:97580841	0.00564086	107.955	G	C	DPYD	intronic	3.06504	2.47811	3.79099	1.26749e-07	NA	NA	NA	NA	NA	NA	0.0198125	93	3.14812	2.49567	3.97114	8.33944e-07	NA	NA	NA	NA	NA	NA	NA	NA	NA	NA	NA	NA	NA	NA	NA	NA	NA	NA
4:144553145	0.314374	6016.49	G	A	GYPA,HHIP-AS1	intergenic	0.819391	0.789061	0.850886	1.27074e-07	0.396585	3298	0.839765	0.799864	0.881657	0.000332764	0.10588	497	0.854786	0.765481	0.954511	0.155055	0.403117	1319	0.736627	0.655483	0.827817	0.00880004	0.378404	806	0.813771	0.73688	0.898685	0.037841	0.107774	61	0.689824	0.505928	0.940563	0.231057
4:144557510	0.314478	6018.48	C	T	GYPA,HHIP-AS1	intergenic	0.819521	0.789185	0.851023	1.30228e-07	0.396705	3299	0.840736	0.80077	0.882698	0.000366826	0.10588	497	0.854786	0.765481	0.954511	0.155055	0.403117	1319	0.736627	0.655483	0.827817	0.00880004	0.378873	807	0.810644	0.734178	0.895076	0.0340797	0.107774	61	0.689824	0.505928	0.940563	0.231057
4:88948181	0.483861	9260.13	T	C	FAM13A	intronic	1.20084	1.1599	1.24322	1.30486e-07	0.409692	3407	1.23682	1.17725	1.2994	1.64866e-05	0.651257	3057	1.10797	1.03195	1.18959	0.149192	0.436125	1427	1.34629	1.19525	1.51641	0.0124405	0.41784	890	1.10792	1.00352	1.22319	0.300449	0.687279	389	1.20312	0.979733	1.47743	0.367955
4:144544616	0.314165	6012.49	T	C	GYPA,HHIP-AS1	intergenic	0.819574	0.789229	0.851086	1.32346e-07	0.395863	3292	0.839994	0.800025	0.881959	0.000346827	0.105667	496	0.854218	0.765114	0.953699	0.15262	0.403423	1320	0.73266	0.652007	0.823289	0.00763102	0.378873	807	0.817419	0.740184	0.902712	0.0422057	0.107774	61	0.689824	0.505928	0.940563	0.231057
4:144567182	0.314322	6015.49	C	T	GYPA,HHIP-AS1	intergenic	0.819841	0.789486	0.851363	1.38698e-07	0.396585	3298	0.840726	0.800761	0.882687	0.000366484	0.10588	497	0.854786	0.765481	0.954511	0.155055	0.402812	1318	0.736475	0.655351	0.827642	0.00875117	0.378404	806	0.813771	0.73688	0.898685	0.037841	0.107774	61	0.689824	0.505928	0.940563	0.231057
4:144567945	0.314322	6015.49	C	T	GYPA,HHIP-AS1	intergenic	0.819841	0.789486	0.851363	1.38698e-07	0.396585	3298	0.840726	0.800761	0.882687	0.000366484	0.10588	497	0.854786	0.765481	0.954511	0.155055	0.402812	1318	0.736475	0.655351	0.827642	0.00875117	0.378404	806	0.813771	0.73688	0.898685	0.037841	0.107774	61	0.689824	0.505928	0.940563	0.231057
4:144561091	0.314426	6017.48	C	T	GYPA,HHIP-AS1	intergenic	0.819887	0.78953	0.851411	1.39895e-07	0.396705	3299	0.840736	0.80077	0.882698	0.000366826	0.10588	497	0.854786	0.765481	0.954511	0.155055	0.403117	1319	0.736627	0.655483	0.827817	0.00880004	0.378404	806	0.813771	0.73688	0.898685	0.037841	0.107774	61	0.689824	0.505928	0.940563	0.231057
4:144567946	0.314426	6017.48	A	G	GYPA,HHIP-AS1	intergenic	0.819887	0.78953	0.851411	1.39895e-07	0.396705	3299	0.840736	0.80077	0.882698	0.000366826	0.10588	497	0.854786	0.765481	0.954511	0.155055	0.403117	1319	0.736627	0.655483	0.827817	0.00880004	0.378404	806	0.813771	0.73688	0.898685	0.037841	0.107774	61	0.689824	0.505928	0.940563	0.231057
4:144568176	0.314374	6016.49	G	A	GYPA,HHIP-AS1	intergenic	0.819946	0.789589	0.851469	1.4099e-07	0.396585	3298	0.840726	0.800761	0.882687	0.000366484	0.10588	497	0.854786	0.765481	0.954511	0.155055	0.402812	1318	0.736475	0.655351	0.827642	0.00875117	0.378873	807	0.814911	0.737967	0.899876	0.0390168	0.107774	61	0.689824	0.505928	0.940563	0.231057
1:208228256	0.00642432	122.949	C	T	PLXNA2	intronic	2.84385	2.33115	3.46929	1.46889e-07	NA	NA	NA	NA	NA	NA	0.0232211	109	2.84353	2.29678	3.52042	9.64465e-07	NA	NA	NA	NA	NA	NA	NA	NA	NA	NA	NA	NA	NA	NA	NA	NA	NA	NA
4:144561395	0.314374	6016.49	C	T	GYPA,HHIP-AS1	intergenic	0.820295	0.78993	0.851826	1.49178e-07	0.396585	3298	0.840726	0.800761	0.882687	0.000366484	0.10588	497	0.857242	0.76789	0.956991	0.161699	0.403117	1319	0.736627	0.655483	0.827817	0.00880004	0.378404	806	0.813771	0.73688	0.898685	0.037841	0.107774	61	0.689824	0.505928	0.940563	0.231057
4:88933016	0.572339	10953.4	A	C	FAM13A	intronic	1.19525	1.15526	1.23661	1.57513e-07	0.584897	4864	1.20777	1.14942	1.26907	0.000136675	0.530891	2492	1.11622	1.04443	1.19294	0.0981382	0.60055	1965	1.40696	1.24761	1.58666	0.00449089	0.584507	1245	1.10328	1.00125	1.21571	0.311145	0.531802	301	1.40591	1.16767	1.69275	0.066527
4:88949813	0.483704	9257.13	C	T	FAM13A	intronic	1.19932	1.15842	1.24166	1.60838e-07	0.409692	3407	1.23682	1.17725	1.2994	1.64866e-05	0.650831	3055	1.104	1.02823	1.18535	0.164084	0.43643	1428	1.35062	1.19897	1.52144	0.0115964	0.416901	888	1.10321	0.999004	1.21828	0.322196	0.687279	389	1.20312	0.979733	1.47743	0.367955
4:144524627	0.306853	5872.55	A	T	GYPA,HHIP-AS1	intergenic	0.819087	0.788366	0.851005	1.77501e-07	0.392136	3261	0.835667	0.795778	0.877555	0.000240952	0.0862804	405	0.857196	0.760189	0.966581	0.199485	0.401589	1314	0.729615	0.648865	0.820415	0.00718066	0.377465	804	0.828116	0.749775	0.914642	0.0577232	0.0936396	53	0.705503	0.507619	0.980527	0.289263
15:78575140	0.359814	6886.12	A	C	CHRNA5	intronic	1.20422	1.16208	1.24789	1.80945e-07	0.367003	3052	1.18316	1.12483	1.24452	0.000876573	0.308053	1446	1.23904	1.1518	1.33289	0.00331862	0.409535	1340	1.27538	1.12729	1.44293	0.0487498	0.379343	808	1.15533	1.04376	1.27883	0.155097	0.325088	184	1.54548	1.25384	1.90495	0.0372416
4:88933041	0.572234	10951.4	G	A	FAM13A	intronic	1.1931	1.15319	1.23438	2.08723e-07	0.584897	4864	1.20777	1.14942	1.26907	0.000136675	0.530251	2489	1.11054	1.03917	1.18682	0.114453	0.600856	1966	1.4075	1.24806	1.5873	0.00445355	0.584507	1245	1.10328	1.00125	1.21571	0.311145	0.531802	301	1.40591	1.16767	1.69275	0.066527
4:88933843	0.572391	10954.4	G	A	FAM13A	intronic	1.19318	1.15325	1.23448	2.08976e-07	0.584897	4864	1.20777	1.14942	1.26907	0.000136675	0.530678	2491	1.11091	1.03945	1.18729	0.113689	0.601161	1967	1.40831	1.24882	1.58817	0.00437726	0.584038	1244	1.10053	0.998679	1.21277	0.323942	0.533569	302	1.40218	1.16393	1.6892	0.0695014
4:144513592	0.333386	6380.33	A	G	GYPA,HHIP-AS1	intergenic	0.826022	0.796123	0.857045	2.14978e-07	0.405604	3373	0.836234	0.796559	0.877886	0.000232754	0.142735	670	0.934807	0.849406	1.02879	0.481624	0.42176	1380	0.74071	0.6588	0.832805	0.0104138	0.388732	828	0.799255	0.723552	0.882879	0.0243018	0.159011	90	0.62642	0.481171	0.815514	0.0762155
1:97763143	0.00161931	30.9903	C	G	DPYD	intronic	6.60151	4.51942	9.64281	2.24747e-07	NA	NA	NA	NA	NA	NA	0.0061781	29	7.02202	4.71172	10.4651	5.26646e-07	NA	NA	NA	NA	NA	NA	NA	NA	NA	NA	NA	NA	NA	NA	NA	NA	NA	NA
15:71317183	0.657213	12577.7	G	A	THSD4	intronic	0.829997	0.800606	0.860467	2.3443e-07	0.734848	6111	0.873051	0.827295	0.921338	0.0116619	0.481679	2261	0.73347	0.686756	0.783362	2.42996e-06	0.716381	2344	0.858088	0.75626	0.973626	0.225671	0.707042	1506	0.826423	0.741287	0.921337	0.0795007	0.464664	263	0.762613	0.625624	0.929599	0.171095
4:144512423	0.309307	5919.53	C	A	GYPA,HHIP-AS1	intergenic	0.823944	0.793573	0.855477	2.4975e-07	0.380231	3162	0.841755	0.801449	0.884089	0.000445061	0.13251	622	0.843906	0.764844	0.93114	0.0844764	0.375306	1228	0.731166	0.647253	0.825957	0.0101933	0.369014	786	0.788954	0.712566	0.873531	0.019893	0.139576	79	0.861033	0.646819	1.14619	0.60095
4:88904464	0.565236	10817.5	C	A	FAM13A	intronic	1.19141	1.15151	1.23268	2.69135e-07	0.590428	4910	1.19436	1.13652	1.25514	0.000344611	0.492544	2312	1.13753	1.06444	1.21564	0.0523326	0.605746	1982	1.43381	1.27123	1.61718	0.00274239	0.587793	1252	1.094	0.99254	1.20582	0.355975	0.491166	278	1.23717	1.03166	1.48361	0.241357
4:144556897	0.325029	6220.4	C	G	GYPA,HHIP-AS1	intergenic	0.827538	0.79757	0.858631	2.84018e-07	0.396465	3297	0.839053	0.79917	0.880926	0.0003129	0.142096	667	0.943084	0.856532	1.03838	0.542695	0.403117	1319	0.736627	0.655483	0.827817	0.00880004	0.379343	808	0.811035	0.734341	0.895738	0.0349648	0.164311	93	0.614544	0.477674	0.790631	0.0533082
4:144557049	0.325029	6220.4	C	T	GYPA,HHIP-AS1	intergenic	0.827538	0.79757	0.858631	2.84018e-07	0.396465	3297	0.839053	0.79917	0.880926	0.0003129	0.142096	667	0.943084	0.856532	1.03838	0.542695	0.403117	1319	0.736627	0.655483	0.827817	0.00880004	0.379343	808	0.811035	0.734341	0.895738	0.0349648	0.164311	93	0.614544	0.477674	0.790631	0.0533082
4:144552044	0.305442	5845.56	G	A	GYPA,HHIP-AS1	intergenic	0.821183	0.790248	0.853329	2.87355e-07	0.395382	3288	0.84327	0.803201	0.885339	0.000460809	0.0756285	355	0.886227	0.778983	1.00824	0.349062	0.403117	1319	0.729664	0.649193	0.82011	0.00697833	0.376526	802	0.814102	0.73728	0.898928	0.0379578	0.0830389	47	0.66651	0.471158	0.942857	0.242147
4:144558728	0.325133	6222.4	T	C	GYPA,HHIP-AS1	intergenic	0.82852	0.798515	0.859652	3.3728e-07	0.396705	3299	0.840736	0.80077	0.882698	0.000366826	0.142096	667	0.943084	0.856532	1.03838	0.542695	0.403117	1319	0.736627	0.655483	0.827817	0.00880004	0.379343	808	0.811035	0.734341	0.895738	0.0349648	0.164311	93	0.614544	0.477674	0.790631	0.0533082
4:144549505	0.325029	6220.4	T	A	GYPA,HHIP-AS1	intergenic	0.828591	0.798587	0.859722	3.40444e-07	0.396825	3300	0.840412	0.800489	0.882327	0.000352475	0.14167	665	0.946279	0.859402	1.04194	0.566386	0.403423	1320	0.730026	0.649535	0.820491	0.00705267	0.379343	808	0.811035	0.734341	0.895738	0.0349648	0.160777	91	0.635706	0.493469	0.818941	0.0736724
15:78606590	0.319283	6110.45	C	G	CHRNA3	intronic	1.21001	1.16551	1.2562	3.59188e-07	0.366282	3046	1.19037	1.13162	1.25218	0.000573452	0.164465	772	1.34884	1.23266	1.47598	0.000888812	0.407396	1333	1.27566	1.12691	1.44404	0.0495623	0.380751	811	1.14929	1.03828	1.27217	0.170734	0.199647	113	1.36998	1.0819	1.73476	0.182384
3:128273095	0.913089	17474.7	T	C	EEFSEC	intronic	1.36344	1.28281	1.44915	3.6256e-07	0.890212	7403	1.34253	1.24333	1.44965	0.000122767	0.978483	4593	1.2115	0.955047	1.53681	0.419883	0.886002	2899	1.3735	1.1465	1.64544	0.0789581	0.88216	1879	1.4284	1.22698	1.66288	0.0188966	0.964664	546	0.975049	0.578807	1.64255	0.961358
4:144539186	0.325812	6235.39	A	G	GYPA,HHIP-AS1	intergenic	0.82951	0.799563	0.860578	3.67341e-07	0.395743	3291	0.839025	0.799093	0.880953	0.00031778	0.145931	685	0.951989	0.866414	1.04602	0.601419	0.403729	1321	0.732881	0.652193	0.823552	0.0076989	0.378404	806	0.808712	0.732187	0.893234	0.0326642	0.167845	95	0.647715	0.503671	0.832953	0.0842264
16:1668109	0.010446	199.916	C	T	CRAMP1	exonic	0.439021	0.373	0.516729	3.70642e-07	0.010101	84	0.427618	0.335976	0.544255	0.000392424	0.0125692	59	0.439991	0.326857	0.592284	0.00555445	0.00794621	26	0.684947	0.338209	1.38717	0.59179	0.00938967	20	0.382123	0.23104	0.632001	0.0558783	NA	NA	NA	NA	NA	NA
4:88939668	0.291758	5583.67	T	C	FAM13A	intronic	1.21001	1.16543	1.2563	3.79161e-07	0.245911	2045	1.27097	1.20107	1.34493	2.22161e-05	0.400937	1882	1.15176	1.07494	1.23407	0.0406573	0.252445	826	1.35795	1.18854	1.5515	0.021625	0.247418	527	1.0622	0.950991	1.18642	0.585318	0.422262	239	1.20468	0.999379	1.45216	0.318921
4:144544309	0.326178	6242.39	C	G	GYPA,HHIP-AS1	intergenic	0.829876	0.799924	0.86095	3.88592e-07	0.395984	3293	0.838075	0.798197	0.879946	0.000289612	0.146144	686	0.949614	0.864269	1.04339	0.583003	0.403729	1321	0.732881	0.652193	0.823552	0.0076989	0.379812	809	0.814676	0.737639	0.899758	0.0390515	0.169611	96	0.656653	0.510911	0.843968	0.0937443
4:144542381	0.325917	6237.39	T	C	GYPA,HHIP-AS1	intergenic	0.829986	0.80003	0.861064	3.96113e-07	0.395743	3291	0.837457	0.79762	0.879285	0.000271968	0.145718	684	0.955717	0.869778	1.05015	0.630729	0.403729	1321	0.732881	0.652193	0.823552	0.0076989	0.379812	809	0.814676	0.737639	0.899758	0.0390515	0.167845	95	0.638882	0.49683	0.821549	0.0748061
4:144565237	0.324976	6219.4	A	G	GYPA,HHIP-AS1	intergenic	0.829506	0.799471	0.860668	3.97636e-07	0.396465	3297	0.842646	0.802602	0.884689	0.000435832	0.142096	667	0.943084	0.856532	1.03838	0.542695	0.402812	1318	0.736475	0.655351	0.827642	0.00875117	0.379343	808	0.811035	0.734341	0.895738	0.0349648	0.164311	93	0.614544	0.477674	0.790631	0.0533082
15:78608566	0.322156	6165.42	C	T	CHRNA3	intronic	1.20795	1.16375	1.25383	3.98157e-07	0.366162	3045	1.18958	1.13084	1.25137	0.000605213	0.174691	820	1.32872	1.21684	1.45088	0.00122669	0.407396	1333	1.27566	1.12691	1.44404	0.0495623	0.380751	811	1.14929	1.03828	1.27217	0.170734	0.213781	121	1.38294	1.1028	1.73424	0.152062
4:88922508	0.575943	11022.4	A	G	FAM13A	intronic	1.18837	1.14856	1.22956	4.06086e-07	0.587903	4889	1.19836	1.14037	1.2593	0.00026297	0.537921	2525	1.10173	1.03077	1.17757	0.145586	0.602995	1973	1.45087	1.28714	1.63542	0.00187438	0.587324	1251	1.07927	0.979313	1.18942	0.432507	0.530035	300	1.45026	1.2048	1.74573	0.0449015
4:144542369	0.326228	6243.35	G	A	GYPA,HHIP-AS1	intergenic	0.830329	0.800355	0.861426	4.22302e-07	0.396104	3294	0.838456	0.798554	0.880352	0.000300853	0.145718	684	0.955717	0.869778	1.05015	0.630729	0.404034	1322	0.733032	0.652336	0.823711	0.00773272	0.379812	809	0.814676	0.737639	0.899758	0.0390515	0.169611	96	0.656653	0.510911	0.843968	0.0937443
4:144515172	0.325133	6222.4	T	C	GYPA,HHIP-AS1	intergenic	0.830048	0.800009	0.861216	4.30778e-07	0.392977	3268	0.832511	0.792768	0.874246	0.000177768	0.148274	696	0.907261	0.82635	0.996095	0.297466	0.404034	1322	0.726116	0.64586	0.816345	0.00627131	0.379343	808	0.836639	0.757389	0.924181	0.0730824	0.15371	87	0.652626	0.498592	0.854247	0.11293
6:71077348	0.0017236	32.9862	C	G	B3GAT2,OGFRL1	intergenic	0.132154	0.0880314	0.19839	4.3622e-07	NA	NA	NA	NA	NA	NA	NA	NA	NA	NA	NA	NA	NA	NA	NA	NA	NA	NA	NA	NA	NA	NA	NA	NA	NA	NA	NA	NA	NA	NA
4:144515742	0.325185	6223.4	G	C	GYPA,HHIP-AS1	intergenic	0.830305	0.800253	0.861484	4.51095e-07	0.393098	3269	0.833052	0.793277	0.874822	0.000187903	0.148274	696	0.907261	0.82635	0.996095	0.297466	0.404034	1322	0.726116	0.64586	0.816345	0.00627131	0.379343	808	0.836639	0.757389	0.924181	0.0730824	0.15371	87	0.652626	0.498592	0.854247	0.11293
4:144512139	0.308054	5895.54	C	A	GYPA,HHIP-AS1	intergenic	0.828086	0.797489	0.859858	5.38921e-07	0.380471	3164	0.840826	0.80058	0.883095	0.000406565	0.128249	602	0.869104	0.786472	0.960418	0.160243	0.374694	1226	0.731096	0.647193	0.825876	0.0101684	0.369014	786	0.788954	0.712566	0.873531	0.019893	0.132509	75	0.94559	0.704233	1.26967	0.849434
4:144533080	0.325499	6229.4	C	T	GYPA,HHIP-AS1	intergenic	0.831584	0.801517	0.862778	5.4558e-07	0.395262	3287	0.837038	0.797174	0.878895	0.000265688	0.146783	689	0.923073	0.840283	1.01402	0.394298	0.403117	1319	0.732147	0.65153	0.822739	0.00751216	0.379343	808	0.818843	0.741445	0.90432	0.0440998	0.151944	86	0.66084	0.503396	0.867526	0.127957
4:89014235	0.236812	4532.11	T	C	FAM13A	intronic	0.820094	0.788237	0.853239	5.51989e-07	0.267677	2226	0.815772	0.772683	0.861265	0.000174352	0.163187	766	0.918459	0.84043	1.00373	0.338048	0.25978	850	0.772362	0.676755	0.881475	0.0506176	0.266197	567	0.825981	0.7396	0.922451	0.0834967	0.137809	78	0.611837	0.462147	0.810012	0.0799529
2:61632113	0.211741	4052.31	G	T	XPO1,FAM161A	intergenic	1.24032	1.18804	1.29491	5.67746e-07	0.26419	2197	1.23764	1.17163	1.30738	9.97719e-05	0.0602897	283	1.25832	1.0877	1.45572	0.114818	0.27445	898	1.27375	1.11822	1.45091	0.0631689	0.275587	587	1.1751	1.05147	1.31327	0.146648	0.0618375	35	2.26828	1.51724	3.3911	0.0409264
4:88919919	0.576935	11041.4	C	T	FAM13A	intronic	1.1849	1.14525	1.22593	6.18852e-07	0.588143	4891	1.1971	1.13917	1.25798	0.00028593	0.539838	2534	1.09783	1.02736	1.17314	0.159489	0.604218	1977	1.43422	1.27152	1.61776	0.0027359	0.586854	1250	1.07918	0.979305	1.18923	0.432658	0.535336	303	1.44074	1.19849	1.73194	0.0473034
4:144542415	0.305009	5837.27	C	T	GYPA,HHIP-AS1	intergenic	0.825525	0.794364	0.857908	6.22641e-07	0.394661	3282	0.844874	0.804645	0.887115	0.000547971	0.0752024	353	0.897401	0.788652	1.02114	0.402019	0.403423	1320	0.734891	0.653893	0.825922	0.00832929	0.376995	803	0.817741	0.740576	0.902945	0.0423271	0.0812721	46	0.628732	0.442866	0.892604	0.185436
4:88889244	0.576465	11032.4	A	G	FAM13A	intronic	1.18414	1.14456	1.22508	6.57977e-07	0.587302	4884	1.19852	1.14063	1.25934	0.000252882	0.541116	2540	1.09734	1.02677	1.17276	0.162276	0.603912	1976	1.415	1.25425	1.59636	0.00398353	0.582629	1241	1.06798	0.969667	1.17626	0.495842	0.538869	305	1.46418	1.22101	1.75579	0.035675
4:88896112	0.578136	11064.4	C	T	FAM13A	intronic	1.18458	1.14488	1.22567	6.70975e-07	0.589947	4906	1.19306	1.1352	1.25387	0.000382612	0.541329	2541	1.10309	1.03211	1.17896	0.140182	0.603606	1975	1.41836	1.25697	1.60048	0.00380101	0.586385	1249	1.08482	0.984406	1.19549	0.401922	0.542403	307	1.44173	1.2017	1.7297	0.0444566
4:88898173	0.579285	11086.4	G	A	FAM13A	intronic	1.1842	1.14456	1.22521	6.80737e-07	0.590789	4913	1.19314	1.13531	1.25392	0.00037774	0.542181	2545	1.09263	1.02249	1.1676	0.181839	0.606357	1984	1.43531	1.27254	1.61889	0.00266829	0.587324	1251	1.0981	0.99655	1.21	0.334851	0.542403	307	1.44173	1.2017	1.7297	0.0444566
4:88885633	0.289408	5538.68	G	A	FAM13A	intronic	1.20498	1.16053	1.25113	6.97601e-07	0.246633	2051	1.25492	1.18605	1.32778	5.69634e-05	0.391351	1837	1.14713	1.07033	1.22945	0.0476237	0.253667	830	1.37757	1.20633	1.57311	0.0157836	0.247418	527	1.08487	0.971801	1.2111	0.459224	0.39576	224	1.14939	0.949199	1.39181	0.466881
15:98973753	0.00506633	96.9595	T	C	PGPEP1L	intronic	3.03861	2.43117	3.79783	6.997e-07	NA	NA	NA	NA	NA	NA	0.0176821	83	2.79382	2.18928	3.56531	2.53443e-05	NA	NA	NA	NA	NA	NA	NA	NA	NA	NA	NA	NA	NA	NA	NA	NA	NA	NA
4:88919909	0.288468	5520.69	C	T	FAM13A	intronic	1.20441	1.15996	1.25057	7.5339e-07	0.246392	2049	1.26908	1.1994	1.34282	2.42537e-05	0.389859	1830	1.12266	1.04763	1.20306	0.0943709	0.251834	824	1.38376	1.21095	1.58123	0.0148677	0.246948	526	1.08196	0.969193	1.20785	0.474174	0.39576	224	1.16381	0.960854	1.40965	0.428581
4:88911177	0.288572	5522.69	T	A	FAM13A	intronic	1.20442	1.15996	1.25058	7.54841e-07	0.246513	2050	1.26656	1.19701	1.34014	2.83276e-05	0.390072	1831	1.12489	1.04969	1.20549	0.0889803	0.251834	824	1.38376	1.21095	1.58123	0.0148677	0.246948	526	1.08196	0.969193	1.20785	0.474174	0.39576	224	1.16381	0.960854	1.40965	0.428581
12:30092962	0.0056931	108.954	G	GA	TMTC1,IPO8	intergenic	3.04534	2.43456	3.80935	7.62954e-07	NA	NA	NA	NA	NA	NA	0.0189604	89	2.73252	2.13576	3.49602	4.60041e-05	NA	NA	NA	NA	NA	NA	NA	NA	NA	NA	NA	NA	NA	NA	NA	NA	NA	NA
11:44896643	0.00130576	24.9896	C	T	TSPAN18	intronic	8.17369	5.28486	12.6416	7.74386e-07	NA	NA	NA	NA	NA	NA	0.00489987	23	7.75952	4.89099	12.3104	5.22044e-06	NA	NA	NA	NA	NA	NA	NA	NA	NA	NA	NA	NA	NA	NA	NA	NA	NA	NA
4:144533812	0.326857	6255.39	T	C	GYPA,HHIP-AS1	intergenic	0.834073	0.803982	0.865289	7.84065e-07	0.395262	3287	0.837038	0.797174	0.878895	0.000265688	0.151044	709	0.936918	0.853829	1.02809	0.48289	0.403117	1319	0.732147	0.65153	0.822739	0.00751216	0.379343	808	0.818843	0.741445	0.90432	0.0440998	0.162544	92	0.678177	0.518975	0.886216	0.146647
4:144504784	0.301891	5777.58	A	G	GYPA,HHIP-AS1	intergenic	0.828281	0.797259	0.86051	7.95236e-07	0.380351	3163	0.839395	0.799225	0.881584	0.000355333	0.105667	496	0.897986	0.804526	1.0023	0.327546	0.375306	1228	0.731166	0.647253	0.825957	0.0101933	0.368545	785	0.786758	0.710613	0.871062	0.0184346	0.113074	64	0.852809	0.626025	1.16175	0.606532
4:144585304	0.316829	6063.47	T	C	GYPA,HHIP-AS1	intergenic	0.830253	0.799529	0.862157	8.02292e-07	0.399351	3321	0.85161	0.811274	0.893951	0.000929237	0.106093	498	0.848625	0.759745	0.947903	0.137915	0.408619	1337	0.711745	0.632851	0.800473	0.00378781	0.380282	810	0.86512	0.78262	0.956316	0.148266	0.107774	61	0.686003	0.503763	0.934168	0.222258
14:92635906	0.147185	2816.82	C	T	RIN3	intronic	0.789593	0.752655	0.828344	8.10136e-07	0.176407	1467	0.770152	0.72325	0.820095	3.18792e-05	0.0820196	385	0.948199	0.83958	1.07087	0.661964	0.162592	532	0.832946	0.711326	0.975359	0.246834	0.174178	371	0.67991	0.597121	0.774177	0.00294368	0.0830389	47	1.12251	0.79941	1.5762	0.733513
15:78618839	0.407239	7793.74	T	C	CHRNA3	exonic	1.18567	1.14539	1.22737	8.29854e-07	0.423401	3521	1.22389	1.16557	1.28514	3.48251e-05	0.3317	1557	1.1363	1.05888	1.21938	0.0701836	0.460575	1507	1.12163	0.992914	1.26703	0.346367	0.439437	936	1.19618	1.08228	1.32208	0.0734252	0.386926	219	1.35826	1.11355	1.65673	0.123209
6:125868155	0.012013	229.904	A	T	NCOA7	intronic	2.11319	1.81565	2.4595	8.34159e-07	NA	NA	NA	NA	NA	NA	0.0438858	206	2.08836	1.77276	2.46014	7.21267e-06	NA	NA	NA	NA	NA	NA	NA	NA	NA	NA	NA	NA	NA	NA	NA	NA	NA	NA
4:88888722	0.286744	5487.71	G	A	FAM13A	intronic	1.20352	1.15908	1.24967	8.46235e-07	0.246753	2052	1.25591	1.18699	1.32884	5.36702e-05	0.381338	1790	1.13016	1.05423	1.21155	0.0785221	0.253362	829	1.39265	1.21959	1.59026	0.0125291	0.247887	528	1.08753	0.974412	1.21378	0.444873	0.390459	221	1.14441	0.944425	1.38675	0.48249
4:88918689	0.288468	5520.69	T	C	FAM13A	intronic	1.20335	1.15894	1.24947	8.49223e-07	0.246513	2050	1.26656	1.19701	1.34014	2.83276e-05	0.389859	1830	1.12266	1.04763	1.20306	0.0943709	0.251528	823	1.38374	1.21093	1.58121	0.0148726	0.246948	526	1.08196	0.969193	1.20785	0.474174	0.39576	224	1.16381	0.960854	1.40965	0.428581
4:88920019	0.28855	5522.27	C	T	FAM13A	intronic	1.20311	1.15871	1.24922	8.7336e-07	0.246513	2050	1.26656	1.19701	1.34014	2.83276e-05	0.389859	1830	1.12266	1.04763	1.20306	0.0943709	0.251834	824	1.38376	1.21095	1.58123	0.0148677	0.246948	526	1.08196	0.969193	1.20785	0.474174	0.39576	224	1.16381	0.960854	1.40965	0.428581
14:92636964	0.147185	2816.82	C	T	RIN3	intronic	0.790301	0.753335	0.829081	8.88175e-07	0.176407	1467	0.770152	0.72325	0.820095	3.18792e-05	0.0820196	385	0.948199	0.83958	1.07087	0.661964	0.162592	532	0.832946	0.711326	0.975359	0.246834	0.173709	370	0.677039	0.594577	0.770938	0.0026532	0.0848056	48	1.191	0.851104	1.66662	0.602931
4:88878055	0.286692	5486.71	C	T	FAM13A	intronic	1.20295	1.15851	1.24908	9.08464e-07	0.246994	2054	1.25578	1.18692	1.32864	5.33758e-05	0.380486	1786	1.13254	1.05636	1.21422	0.0738902	0.253973	831	1.37704	1.20598	1.57236	0.0158367	0.247418	527	1.08552	0.972433	1.21176	0.455725	0.390459	221	1.14441	0.944425	1.38675	0.48249
4:88911640	0.288572	5522.69	G	C	FAM13A	intronic	1.2027	1.15832	1.24879	9.13495e-07	0.246513	2050	1.26656	1.19701	1.34014	2.83276e-05	0.390072	1831	1.12489	1.04969	1.20549	0.0889803	0.251834	824	1.35871	1.18911	1.55251	0.0214692	0.246948	526	1.08196	0.969193	1.20785	0.474174	0.39576	224	1.16381	0.960854	1.40965	0.428581
14:92637384	0.165152	3160.68	G	A	RIN3	intronic	0.80209	0.766838	0.838961	9.15706e-07	0.176888	1471	0.770306	0.723417	0.820234	3.20473e-05	0.146144	686	0.921025	0.840103	1.00974	0.371012	0.162897	533	0.833043	0.71142	0.975459	0.247094	0.173709	370	0.677039	0.594577	0.770938	0.0026532	0.150177	85	1.1078	0.849883	1.444	0.699286
4:88889805	0.286848	5489.71	G	C	FAM13A	intronic	1.20269	1.15828	1.24881	9.30532e-07	0.246753	2052	1.2557	1.18679	1.32861	5.43876e-05	0.381764	1792	1.13249	1.0565	1.21394	0.073258	0.253667	830	1.37757	1.20633	1.57311	0.0157836	0.247418	527	1.08487	0.971801	1.2111	0.459224	0.390459	221	1.14441	0.944425	1.38675	0.48249
10:110737301	0.00349943	66.972	G	C	RBM20	intronic	0.248797	0.187395	0.330318	9.31194e-07	0.003848	32	0.299416	0.205274	0.436734	0.00116181	NA	NA	NA	NA	NA	NA	0.00733496	24	0.246821	0.147865	0.412001	0.0054519	NA	NA	NA	NA	NA	NA	NA	NA	NA	NA	NA	NA
3:127996353	0.0913507	1748.27	T	C	KBTBD12,SEC61A1	intergenic	0.746061	0.702774	0.792014	9.43019e-07	0.115079	957	0.778657	0.722141	0.839595	0.000893016	0.0213038	100	0.856641	0.673394	1.08975	0.520294	0.121638	398	0.6374	0.535094	0.759265	0.00999805	0.124413	265	0.730377	0.629871	0.846921	0.0337161	0.0388693	22	0.937384	0.565586	1.55359	0.898161
4:89017211	0.251697	4816.99	G	A	FAM13A	intronic	0.828138	0.796853	0.860651	9.67114e-07	0.269	2237	0.815502	0.772524	0.860871	0.000164256	0.212825	999	0.926389	0.85522	1.00348	0.33881	0.260086	851	0.774179	0.678476	0.883382	0.0524156	0.267136	569	0.838005	0.750122	0.936184	0.110663	0.199647	113	0.61954	0.48913	0.784721	0.0426368
4:88884818	0.288259	5516.69	T	C	FAM13A	intronic	1.20154	1.15724	1.24754	1.01783e-06	0.247114	2055	1.25502	1.18623	1.32779	5.54e-05	0.386238	1813	1.12935	1.05371	1.21042	0.0793195	0.253667	830	1.37757	1.20633	1.57311	0.0157836	0.247887	528	1.08659	0.973502	1.21282	0.449865	0.393993	223	1.16692	0.963992	1.41257	0.419068
4:144502816	0.310248	5937.52	A	C	GYPA,HHIP-AS1	intergenic	0.832638	0.802002	0.864444	1.02268e-06	0.380592	3165	0.839905	0.799698	0.882133	0.000374069	0.135492	636	0.902758	0.81911	0.994948	0.292757	0.375306	1228	0.731166	0.647253	0.825957	0.0101933	0.369014	786	0.788954	0.712566	0.873531	0.019893	0.139576	79	0.927354	0.696703	1.23437	0.79199
14:92632272	0.141051	2699.44	G	A	RIN3	intronic	0.786927	0.749234	0.826516	1.04011e-06	0.176046	1464	0.767289	0.720553	0.817056	2.46234e-05	0.0607158	285	0.971701	0.844263	1.11838	0.838199	0.162592	532	0.832946	0.711326	0.975359	0.246834	0.173709	370	0.677039	0.594577	0.770938	0.0026532	0.0600707	34	1.553	1.04717	2.30317	0.264011
4:88899639	0.289042	5531.69	A	G	FAM13A	intronic	1.20095	1.15669	1.2469	1.07508e-06	0.247354	2057	1.25914	1.19004	1.33226	4.41809e-05	0.389007	1826	1.12399	1.04897	1.20437	0.0906314	0.253362	829	1.39639	1.22278	1.59465	0.0118786	0.247418	527	1.08487	0.971801	1.2111	0.459224	0.397527	225	1.14404	0.945448	1.38434	0.480328
4:89013494	0.160817	3077.71	TAC	T	FAM13A	intronic	0.799792	0.763946	0.83732	1.09424e-06	0.166907	1388	0.794627	0.744082	0.848606	0.000466226	0.145292	682	0.909008	0.827814	0.998164	0.307901	0.165648	542	0.700103	0.59991	0.817029	0.0209252	0.17277	368	0.774028	0.681599	0.878992	0.043915	0.107774	61	0.662966	0.487401	0.901771	0.181519
6:72598492	0.00161914	30.987	G	C	RIMS1,KCNQ5	intergenic	0.124419	0.0805493	0.192181	1.10593e-06	NA	NA	NA	NA	NA	NA	NA	NA	NA	NA	NA	NA	NA	NA	NA	NA	NA	NA	NA	NA	NA	NA	NA	NA	NA	NA	NA	NA	NA	NA
16:28499072	0.449963	8611.4	C	T	APOBR,IL27	downstream	1.17856	1.13941	1.21906	1.15046e-06	0.458153	3810	1.15419	1.09957	1.21151	0.00308932	0.423945	1990	1.10303	1.03111	1.17997	0.145833	0.473105	1548	1.30026	1.1582	1.45975	0.0232251	0.452582	964	1.36882	1.24184	1.50878	0.00125034	0.413428	234	1.45297	1.19853	1.76143	0.0522959
4:88932928	0.287318	5498.7	T	A	FAM13A	intronic	1.20066	1.15633	1.24669	1.16018e-06	0.246032	2046	1.2643	1.19487	1.33776	3.25949e-05	0.385812	1811	1.13439	1.05847	1.21576	0.0687048	0.252751	827	1.36058	1.19086	1.55449	0.0207998	0.248357	529	1.06862	0.957219	1.19299	0.546604	0.390459	221	1.12452	0.926139	1.36539	0.545409
15:78545331	0.20563	3935.35	C	T	PSMA4	intronic	0.816332	0.782929	0.85116	1.18058e-06	0.198653	1652	0.829764	0.780528	0.882106	0.00227644	0.244994	1150	0.805574	0.745003	0.871069	0.0056649	0.17665	578	0.854176	0.732041	0.996688	0.307016	0.188732	402	0.860032	0.761137	0.971775	0.217062	0.19788	112	0.388339	0.304208	0.495737	9.57503e-05
14:92620573	0.139559	2670.88	A	G	RIN3	intronic	0.787279	0.749335	0.827145	1.27329e-06	0.172439	1434	0.767256	0.720065	0.817541	2.95833e-05	0.061568	289	0.986173	0.856526	1.13544	0.92131	0.161369	528	0.828223	0.707142	0.970034	0.233068	0.1723	367	0.677459	0.594614	0.771846	0.00281007	0.0671378	38	1.29476	0.890022	1.88356	0.490713
10:115985709	0.0119607	228.904	C	T	ATRNL1,GFRA1	intergenic	2.08858	1.79447	2.43089	1.27491e-06	NA	NA	NA	NA	NA	NA	0.0434597	204	1.98781	1.68647	2.343	2.95537e-05	NA	NA	NA	NA	NA	NA	NA	NA	NA	NA	NA	NA	0.0424028	24	3.72114	2.29473	6.03421	0.00600411
12:38184110	0.00631986	120.949	C	T	NONE,ALG10B	intergenic	0.361877	0.292858	0.447162	1.2885e-06	0.00877826	73	0.385439	0.299441	0.496135	0.000132012	NA	NA	NA	NA	NA	NA	0.00672372	22	0.637601	0.290178	1.40099	0.567535	NA	NA	NA	NA	NA	NA	NA	NA	NA	NA	NA	NA
4:88898156	0.287841	5508.7	T	C	FAM13A	intronic	1.1992	1.15497	1.24513	1.33544e-06	0.247354	2057	1.25914	1.19004	1.33226	4.41809e-05	0.38432	1804	1.12264	1.04755	1.20312	0.0947203	0.253667	830	1.37757	1.20633	1.57311	0.0157836	0.247418	527	1.08487	0.971801	1.2111	0.459224	0.393993	223	1.12181	0.926137	1.35883	0.548723
1:97895884	0.00146398	28.0176	CA	C	DPYD	intronic	6.41376	4.30827	9.54823	1.33593e-06	NA	NA	NA	NA	NA	NA	0.00575202	27	6.91792	4.57846	10.4528	1.61106e-06	NA	NA	NA	NA	NA	NA	NA	NA	NA	NA	NA	NA	NA	NA	NA	NA	NA	NA
4:88900733	0.287789	5507.7	C	T	FAM13A	intronic	1.1991	1.15486	1.24504	1.35942e-06	0.247354	2057	1.25697	1.18798	1.32995	5.03829e-05	0.384107	1803	1.12472	1.04943	1.20541	0.0898315	0.253667	830	1.37757	1.20633	1.57311	0.0157836	0.247418	527	1.08487	0.971801	1.2111	0.459224	0.393993	223	1.12181	0.926137	1.35883	0.548723
4:88965572	0.32482	6216.4	TA	T	FAM13A	intronic	0.838956	0.808997	0.870023	1.36326e-06	0.305796	2543	0.851869	0.807349	0.898844	0.00281324	0.378355	1776	0.892276	0.832522	0.956318	0.100098	0.300428	983	0.700339	0.616791	0.795204	0.00503307	0.308451	657	0.850093	0.766199	0.943172	0.118032	0.342756	194	0.71492	0.583491	0.875952	0.0985394
4:88876516	0.256398	4906.95	T	A	FAM13A	intronic	1.20763	1.16135	1.25575	1.36907e-06	0.224627	1868	1.26647	1.1945	1.34278	5.35201e-05	0.331274	1555	1.11554	1.03802	1.19886	0.128998	0.230746	755	1.3636	1.18695	1.56654	0.0253581	0.223944	477	1.178	1.04908	1.32277	0.157539	0.332155	188	0.978523	0.805204	1.18915	0.911327
15:78623522	0.442808	8474.46	G	A	CHRNB4	downstream	1.17739	1.13815	1.21798	1.44663e-06	0.436748	3632	1.17552	1.11983	1.23398	0.000860398	0.42075	1975	1.1895	1.11225	1.27212	0.00974312	0.479829	1570	1.19059	1.05232	1.34704	0.157647	0.45446	968	1.22385	1.10996	1.34942	0.0386098	0.489399	277	1.39309	1.15314	1.68297	0.0794728
4:144341775	0.2377	4549.1	C	T	GYPA,HHIP-AS1	intergenic	0.820549	0.7875	0.854985	1.49321e-06	0.302068	2512	0.83339	0.791052	0.877994	0.000470951	0.0737111	346	0.910564	0.799459	1.03711	0.47153	0.298289	976	0.64139	0.563853	0.72959	0.000562821	0.303286	646	0.822819	0.739377	0.915677	0.0681767	0.074205	42	1.03291	0.714597	1.49302	0.929962
12:37422241	0.00652878	124.948	G	A	NONE,ALG10B	intergenic	0.370055	0.30047	0.455755	1.50847e-06	0.00913901	76	0.396744	0.309812	0.50807	0.0001562	NA	NA	NA	NA	NA	NA	0.00702934	23	0.654756	0.30006	1.42873	0.587305	NA	NA	NA	NA	NA	NA	NA	NA	NA	NA	NA	NA
4:88884203	0.287318	5498.7	C	CA	FAM13A	intronic	1.19944	1.15493	1.24567	1.50999e-06	0.247595	2059	1.26479	1.19512	1.33852	3.35016e-05	0.380699	1787	1.12062	1.04489	1.20184	0.103625	0.25489	834	1.34721	1.17973	1.53848	0.024734	0.249765	532	1.07211	0.959933	1.1974	0.528685	0.386926	219	1.13186	0.930887	1.37621	0.526325
14:92606131	0.132848	2542.45	C	A	RIN3	intronic	0.783908	0.745167	0.824663	1.54286e-06	0.169192	1407	0.764843	0.717616	0.815177	2.55972e-05	0.0430337	202	1.0327	0.874976	1.21885	0.846067	0.161064	527	0.822033	0.701591	0.963153	0.216099	0.170423	363	0.678284	0.595144	0.773037	0.00296714	0.0565371	32	1.4041	0.922543	2.13701	0.419061
4:88887588	0.24386	4667	T	C	FAM13A	intronic	1.2109	1.1636	1.26012	1.55309e-06	0.219336	1824	1.28462	1.2108	1.36295	2.29226e-05	0.30294	1422	1.12926	1.04845	1.2163	0.101578	0.221577	725	1.34869	1.17111	1.5532	0.0340711	0.217371	463	1.16291	1.03533	1.30622	0.194021	0.305654	173	0.811345	0.659669	0.997894	0.312406
8:7092908	0.00156691	29.9875	G	A	DEFA5,LINC00965	intergenic	7.22112	4.78131	10.9059	1.5814e-06	NA	NA	NA	NA	NA	NA	0.00575202	27	5.49754	3.56531	8.47695	6.4408e-05	NA	NA	NA	NA	NA	NA	NA	NA	NA	NA	NA	NA	NA	NA	NA	NA	NA	NA
12:30104531	0.00579756	110.954	CT	C	TMTC1,IPO8	intergenic	2.87247	2.3082	3.5747	1.58179e-06	NA	NA	NA	NA	NA	NA	0.0215168	101	2.67448	2.12022	3.37364	2.35634e-05	NA	NA	NA	NA	NA	NA	NA	NA	NA	NA	NA	NA	NA	NA	NA	NA	NA	NA
9:3768845	0.00820015	156.934	A	G	RFX3-AS1,GLIS3	intergenic	2.38665	1.99012	2.8622	1.662e-06	NA	NA	NA	NA	NA	NA	0.0298253	140	2.85976	2.34646	3.48535	1.30843e-07	NA	NA	NA	NA	NA	NA	NA	NA	NA	NA	NA	NA	NA	NA	NA	NA	NA	NA
4:156966205	0.280372	5365.76	C	T	PDGFC	intronic	0.83207	0.80073	0.864638	1.67384e-06	0.324194	2696	0.846273	0.803732	0.891066	0.0012077	0.151896	713	0.903629	0.822327	0.992969	0.282447	0.334047	1093	0.769951	0.680525	0.871128	0.0341981	0.343662	732	0.733454	0.662406	0.812122	0.0023296	0.155477	88	0.978627	0.748892	1.27884	0.935642
14:92611988	0.132717	2539.94	G	C	RIN3	intronic	0.785316	0.74662	0.826017	1.71196e-06	0.168831	1404	0.767855	0.720503	0.818319	3.27969e-05	0.0432467	203	1.02732	0.870665	1.21217	0.870575	0.160452	525	0.820262	0.699911	0.961307	0.211775	0.169953	362	0.67643	0.5935	0.770947	0.00277684	0.0565371	32	1.4041	0.922543	2.13701	0.419061
12:81129256	0.0967826	1852.23	G	A	ACSS3	intronic	1.30889	1.2371	1.38484	1.79148e-06	0.0618086	514	1.16962	1.05877	1.29206	0.115575	0.187899	882	1.52474	1.40257	1.65755	4.38915e-07	0.0531785	174	1.14525	0.890364	1.4731	0.590077	0.0643192	137	1.11955	0.916563	1.36749	0.572422	0.215548	122	1.04423	0.826792	1.31885	0.85294
14:92611266	0.132835	2542.2	T	C	RIN3	intronic	0.785602	0.746874	0.826338	1.79477e-06	0.168951	1405	0.768141	0.72074	0.818661	3.40745e-05	0.0432467	203	1.02732	0.870665	1.21217	0.870575	0.160758	526	0.820482	0.700101	0.961563	0.212388	0.169953	362	0.67643	0.5935	0.770947	0.00277684	0.0565371	32	1.4041	0.922543	2.13701	0.419061
2:61610812	0.778805	14904.8	C	G	XPO1,FAM161A	intergenic	0.817004	0.783138	0.852334	1.7948e-06	0.719697	5985	0.828766	0.785265	0.874678	0.000493126	0.939497	4410	0.775511	0.672317	0.894543	0.0750015	0.715159	2340	0.770017	0.676883	0.875965	0.0426061	0.711737	1516	0.853361	0.765475	0.951337	0.144566	0.938163	531	0.369952	0.244246	0.560355	0.0158772
15:71315788	0.625666	11974	C	T	THSD4	intronic	0.84765	0.818802	0.877515	1.80023e-06	0.676527	5626	0.877546	0.834224	0.923119	0.0098681	0.527908	2478	0.767778	0.718889	0.819992	5.85682e-05	0.651895	2133	0.833795	0.74171	0.937313	0.120382	0.638967	1361	0.855202	0.771192	0.948363	0.130344	0.503534	285	0.814885	0.668784	0.992903	0.30018
14:92605972	0.132978	2544.94	C	G	RIN3	intronic	0.785592	0.746858	0.826335	1.8005e-06	0.169192	1407	0.767382	0.719997	0.817886	3.22277e-05	0.0432467	203	1.02732	0.870665	1.21217	0.870575	0.160758	526	0.821848	0.701429	0.96294	0.215584	0.170423	363	0.678284	0.595144	0.773037	0.00296714	0.0565371	32	1.4041	0.922543	2.13701	0.419061
14:92605461	0.13303	2545.94	A	G	RIN3	intronic	0.785724	0.746984	0.826473	1.82932e-06	0.169192	1407	0.767382	0.719997	0.817886	3.22277e-05	0.0432467	203	1.02732	0.870665	1.21217	0.870575	0.161064	527	0.822033	0.701591	0.963153	0.216099	0.170423	363	0.678284	0.595144	0.773037	0.00296714	0.0565371	32	1.4041	0.922543	2.13701	0.419061
14:92605807	0.13303	2545.94	T	A	RIN3	intronic	0.785724	0.746984	0.826473	1.82932e-06	0.169192	1407	0.767382	0.719997	0.817886	3.22277e-05	0.0432467	203	1.02732	0.870665	1.21217	0.870575	0.161064	527	0.822033	0.701591	0.963153	0.216099	0.170423	363	0.678284	0.595144	0.773037	0.00296714	0.0565371	32	1.4041	0.922543	2.13701	0.419061
20:610570	0.00668547	127.947	G	A	TCF15	upstream	2.55421	2.09594	3.11268	1.89327e-06	NA	NA	NA	NA	NA	NA	0.0236472	111	2.5968	2.08933	3.22753	1.06713e-05	NA	NA	NA	NA	NA	NA	NA	NA	NA	NA	NA	NA	NA	NA	NA	NA	NA	NA
14:92603635	0.132926	2543.94	G	C	RIN3	intronic	0.785973	0.747212	0.826745	1.89788e-06	0.169072	1406	0.766593	0.719251	0.817051	3.00767e-05	0.0430337	202	1.0347	0.876603	1.22131	0.837005	0.161064	527	0.822033	0.701591	0.963153	0.216099	0.170423	363	0.680846	0.597419	0.775924	0.00324816	0.0565371	32	1.4041	0.922543	2.13701	0.419061
14:92603644	0.132926	2543.94	T	C	RIN3	intronic	0.785973	0.747212	0.826745	1.89788e-06	0.169072	1406	0.766593	0.719251	0.817051	3.00767e-05	0.0430337	202	1.0347	0.876603	1.22131	0.837005	0.161064	527	0.822033	0.701591	0.963153	0.216099	0.170423	363	0.680846	0.597419	0.775924	0.00324816	0.0565371	32	1.4041	0.922543	2.13701	0.419061
1:48218610	0.0012013	22.9904	C	T	SKINT1L,SLC5A9	intergenic	9.28809	5.83696	14.7797	1.92515e-06	NA	NA	NA	NA	NA	NA	0.00426076	20	11.6568	6.93674	19.5886	4.6772e-06	NA	NA	NA	NA	NA	NA	NA	NA	NA	NA	NA	NA	NA	NA	NA	NA	NA	NA
9:14100066	0.480309	9192.16	A	G	NFIB	intronic	1.18506	1.14352	1.2281	1.94008e-06	0.380952	3168	1.18617	1.12853	1.24675	0.000607044	0.736685	3458	1.2788	1.18578	1.37911	0.00112434	0.371027	1214	1.2399	1.09652	1.40202	0.0801469	0.399531	851	1.01322	0.916574	1.12005	0.895785	0.701413	397	0.994651	0.79659	1.24196	0.980728
4:88921957	0.160155	3065.04	C	T	FAM13A	intronic	1.25725	1.19819	1.31922	1.94358e-06	0.205147	1706	1.29634	1.22008	1.37736	1.83668e-05	0.0370686	174	1.15681	0.966073	1.38521	0.418838	0.211797	693	1.39097	1.20534	1.60519	0.0211931	0.204225	435	1.16806	1.03628	1.3166	0.194405	0.04947	28	0.653561	0.416317	1.026	0.345638
4:88911381	0.270396	5174.84	C	T	FAM13A	intronic	1.19902	1.15413	1.24565	1.95382e-06	0.246392	2049	1.26461	1.19517	1.33808	3.19732e-05	0.326161	1531	1.09585	1.01949	1.17792	0.205059	0.251834	824	1.38376	1.21095	1.58123	0.0148677	0.244601	521	1.09799	0.982655	1.22685	0.399601	0.330389	187	1.04887	0.863167	1.27454	0.806553
4:144513432	0.325499	6229.4	T	G	GYPA,HHIP-AS1	intergenic	0.83909	0.808652	0.870674	2.0421e-06	0.390332	3246	0.818418	0.77952	0.859257	3.84088e-05	0.148914	699	1.00653	0.915403	1.10673	0.945326	0.405868	1328	0.711758	0.63203	0.801545	0.00419656	0.379343	808	0.803317	0.726171	0.888658	0.0300379	0.190813	108	0.94014	0.728464	1.21332	0.808797
8:70429086	0.00302935	57.9758	A	G	NCOA2,LOC101926892	intergenic	0.232532	0.170359	0.317394	2.13061e-06	0.00444925	37	0.229474	0.160226	0.328651	2.61786e-05	NA	NA	NA	NA	NA	NA	NA	NA	NA	NA	NA	NA	NA	NA	NA	NA	NA	NA	NA	NA	NA	NA	NA	NA
14:92649065	0.830547	15895	G	C	RIN3	intronic	1.23526	1.18138	1.29161	2.15227e-06	0.818302	6805	1.27141	1.19529	1.35237	9.94625e-05	0.84853	3983	1.1446	1.04344	1.25556	0.1444	0.834963	2732	1.17384	1.00365	1.3729	0.306192	0.819718	1746	1.43373	1.26224	1.62851	0.00465085	0.865724	490	0.685103	0.51388	0.913376	0.188487
4:144566782	0.362478	6937.1	A	G	GYPA,HHIP-AS1	intergenic	0.846848	0.817611	0.87713	2.21777e-06	0.398389	3313	0.843445	0.803369	0.885521	0.000467999	0.276949	1300	0.905729	0.838839	0.977952	0.196845	0.403423	1320	0.736835	0.655663	0.828057	0.00886714	0.380751	811	0.825708	0.748005	0.911483	0.0526501	0.254417	144	1.31163	1.05234	1.6348	0.218098
9:73524131	0.0156168	298.875	G	A	ANXA1,LOC101927358	intergenic	1.89027	1.6525	2.16224	2.22658e-06	NA	NA	NA	NA	NA	NA	0.0573072	269	2.05512	1.77905	2.37402	6.31278e-07	NA	NA	NA	NA	NA	NA	NA	NA	NA	NA	NA	NA	0.0441696	25	0.862901	0.546666	1.36207	0.746664
12:81125653	0.0901494	1725.28	C	CT	ACSS3	intronic	1.31509	1.24104	1.39355	2.24408e-06	0.0594036	494	1.15492	1.04352	1.27821	0.155598	0.168513	791	1.57662	1.44526	1.71991	1.6687e-07	0.0531785	174	1.14525	0.890364	1.4731	0.590077	0.0619718	132	1.15233	0.940525	1.41183	0.485116	0.19788	112	1.00606	0.795178	1.27288	0.979496
14:92605191	0.133135	2547.93	G	A	RIN3	intronic	0.787422	0.748605	0.828252	2.25116e-06	0.169432	1409	0.770509	0.722942	0.821206	4.23763e-05	0.0432467	203	1.02732	0.870665	1.21217	0.870575	0.161064	527	0.822033	0.701591	0.963153	0.216099	0.170423	363	0.678284	0.595144	0.773037	0.00296714	0.0565371	32	1.4041	0.922543	2.13701	0.419061
1:97694681	0.00198475	37.9841	C	A	DPYD	intronic	4.96541	3.50706	7.03018	2.33288e-06	NA	NA	NA	NA	NA	NA	0.00724329	34	6.39028	4.41269	9.25413	3.45208e-07	NA	NA	NA	NA	NA	NA	NA	NA	NA	NA	NA	NA	NA	NA	NA	NA	NA	NA
10:110797284	0.00318604	60.9745	C	A	RBM20	intronic	0.241196	0.178367	0.326155	2.36943e-06	0.00348725	29	0.266958	0.179087	0.397945	0.000739974	NA	NA	NA	NA	NA	NA	0.00641809	21	0.24921	0.138221	0.449322	0.017147	NA	NA	NA	NA	NA	NA	NA	NA	NA	NA	NA	NA
4:88963935	0.520004	9951.84	G	T	FAM13A	intronic	1.17464	1.13524	1.21541	2.37289e-06	0.507696	4222	1.1722	1.11615	1.23107	0.00118074	0.529612	2486	1.13317	1.05941	1.21208	0.0632662	0.529645	1733	1.30294	1.15972	1.46384	0.0230329	0.515023	1097	1.10282	0.99804	1.21859	0.326917	0.575972	326	1.47883	1.2036	1.81699	0.0574449
14:92627953	0.140656	2691.87	G	A	RIN3	intronic	0.793174	0.755105	0.833163	2.4441e-06	0.175445	1459	0.768691	0.721787	0.818644	2.89734e-05	0.0594376	279	1.00788	0.873956	1.16233	0.956097	0.162897	533	0.834076	0.712371	0.976573	0.25002	0.173709	370	0.677039	0.594577	0.770938	0.0026532	0.0618375	35	1.56743	1.05852	2.32102	0.252265
12:38610176	0.00595425	113.952	G	T	ALG10B,CPNE8	intergenic	0.362833	0.291911	0.450988	2.51428e-06	0.00829726	69	0.365661	0.282455	0.473378	7.72638e-05	NA	NA	NA	NA	NA	NA	0.00611247	20	1.09256	0.480735	2.48305	0.914131	NA	NA	NA	NA	NA	NA	NA	NA	NA	NA	NA	NA
12:38028316	0.00637409	121.987	G	A	NONE,ALG10B	intergenic	0.368862	0.298061	0.456481	2.51926e-06	0.00889851	74	0.396646	0.307352	0.511881	0.000255458	NA	NA	NA	NA	NA	NA	0.00672372	22	0.637601	0.290178	1.40099	0.567535	NA	NA	NA	NA	NA	NA	NA	NA	NA	NA	NA	NA
12:37339319	0.00654724	125.301	CTT	C	NONE,ALG10B	intergenic	0.377891	0.306774	0.465496	2.5448e-06	0.00925926	77	0.41993	0.328313	0.537113	0.000370938	NA	NA	NA	NA	NA	NA	0.00702934	23	0.368165	0.169758	0.798464	0.1968	NA	NA	NA	NA	NA	NA	NA	NA	NA	NA	NA	NA
4:88872408	0.256659	4911.95	C	T	FAM13A	intronic	1.20123	1.15529	1.249	2.56698e-06	0.223545	1859	1.26251	1.19047	1.33891	7.20479e-05	0.335322	1574	1.1255	1.04804	1.20869	0.0973273	0.228912	749	1.41012	1.22721	1.6203	0.0133437	0.223474	476	1.16128	1.03438	1.30376	0.196319	0.337456	191	0.979728	0.810394	1.18445	0.914052
4:88880152	0.28976	5545.42	T	C	FAM13A	intronic	1.1932	1.1492	1.23889	2.57815e-06	0.248316	2065	1.25062	1.18209	1.32313	7.17836e-05	0.387303	1818	1.12785	1.05219	1.20895	0.083148	0.255501	836	1.33302	1.16834	1.52091	0.0292344	0.250235	533	1.07351	0.961844	1.19814	0.518406	0.39576	224	1.15015	0.949733	1.39285	0.465004
4:144491359	0.309725	5927.52	C	A	GYPA,HHIP-AS1	intergenic	0.838206	0.8073	0.870296	2.61502e-06	0.377826	3142	0.84271	0.802218	0.885245	0.000508303	0.13677	642	0.914786	0.830048	1.00817	0.359538	0.376528	1232	0.709061	0.627965	0.800629	0.00463004	0.371831	792	0.803854	0.726122	0.889907	0.031772	0.139576	79	1.09644	0.820162	1.46579	0.751145
8:123252687	0.214875	4112.28	T	C	ZHX1,ZHX1-C8orf76	intronic	0.824266	0.791007	0.858922	2.68346e-06	0.241462	2008	0.796217	0.752413	0.842572	5.60247e-05	0.158713	745	0.795714	0.726925	0.871012	0.0114667	0.23044	754	0.752005	0.656925	0.860847	0.03495	0.233803	498	0.897511	0.800563	1.0062	0.34418	0.136042	77	1.42897	1.06371	1.91965	0.226576
4:144489325	0.309673	5926.52	C	T	GYPA,HHIP-AS1	intergenic	0.838552	0.807627	0.870661	2.77067e-06	0.377706	3141	0.843405	0.802866	0.885991	0.000543399	0.13677	642	0.914786	0.830048	1.00817	0.359538	0.376528	1232	0.709061	0.627965	0.800629	0.00463004	0.371831	792	0.803854	0.726122	0.889907	0.031772	0.139576	79	1.09644	0.820162	1.46579	0.751145
2:80630834	0.106289	2034.15	G	A	CTNNA2	intronic	0.770651	0.728956	0.81473	2.77655e-06	0.0565176	470	0.824898	0.744421	0.914076	0.0607652	0.246485	1157	0.741108	0.685917	0.800739	0.000107462	0.0464548	152	0.842629	0.63476	1.11857	0.545544	0.0507042	108	0.828386	0.663331	1.03451	0.396825	0.219081	124	0.704173	0.553684	0.895564	0.144628
8:88024136	0.00992374	189.921	C	A	DCAF4L2,MMP16	intergenic	2.2514	1.89232	2.67861	2.83791e-06	0.011544	96	1.83501	1.4689	2.29238	0.00619662	NA	NA	NA	NA	NA	NA	0.0180318	59	3.47301	2.2587	5.34015	0.00366958	0.0107981	23	2.74899	1.71349	4.41026	0.0313944	NA	NA	NA	NA	NA	NA
4:144486505	0.32623	6243.39	C	T	GYPA,HHIP-AS1	intergenic	0.843303	0.81314	0.874585	2.86475e-06	0.378307	3146	0.840665	0.800261	0.883109	0.000423844	0.193864	910	0.930178	0.855709	1.01113	0.385729	0.376834	1233	0.705736	0.624968	0.796942	0.00412473	0.371831	792	0.803854	0.726122	0.889907	0.031772	0.206714	117	0.897018	0.703508	1.14376	0.6547
17:77369348	0.00240259	45.9808	C	T	SEPT9	intronic	0.18701	0.130536	0.267917	2.88253e-06	0.0031265	26	0.140545	0.0886556	0.222805	1.19173e-05	NA	NA	NA	NA	NA	NA	NA	NA	NA	NA	NA	NA	NA	NA	NA	NA	NA	NA	NA	NA	NA	NA	NA	NA
4:144478680	0.309959	5932	A	C	GYPA,HHIP-AS1	intergenic	0.838878	0.807944	0.870998	2.90943e-06	0.378066	3144	0.844156	0.803599	0.88676	0.000577748	0.13677	642	0.914786	0.830048	1.00817	0.359538	0.376834	1233	0.705736	0.624968	0.796942	0.00412473	0.371831	792	0.803854	0.726122	0.889907	0.031772	0.139576	79	1.09644	0.820162	1.46579	0.751145
15:78557576	0.228873	4380.17	C	T	PSMA4,CHRNA5	intergenic	0.828802	0.796152	0.86279	2.96378e-06	0.215127	1789	0.826107	0.778418	0.876718	0.00131044	0.286536	1345	0.846856	0.786534	0.911805	0.024467	0.193154	632	0.827377	0.712587	0.960658	0.204537	0.204225	435	0.847435	0.751896	0.955112	0.166374	0.238516	135	0.410875	0.327624	0.515281	7.65833e-05
12:81125241	0.096636	1849.42	A	C	ACSS3	intronic	1.29972	1.22877	1.37477	2.96833e-06	0.0625301	520	1.16323	1.05385	1.28396	0.125719	0.185982	873	1.5044	1.38391	1.63539	9.94623e-07	0.0534841	175	1.17568	0.915295	1.51014	0.517977	0.0647887	138	1.17011	0.960167	1.42596	0.426936	0.213781	121	1.02086	0.810392	1.28599	0.928746
4:144486570	0.32623	6243.39	G	A	GYPA,HHIP-AS1	intergenic	0.843528	0.813354	0.87482	2.97316e-06	0.378427	3147	0.841069	0.800642	0.883539	0.000440387	0.193864	910	0.930178	0.855709	1.01113	0.385729	0.376528	1232	0.705728	0.624961	0.796934	0.00412372	0.371831	792	0.803854	0.726122	0.889907	0.031772	0.206714	117	0.897018	0.703508	1.14376	0.6547
17:1931941	0.0029344	56.1585	G	A	RPA1,RTN4RL1	intergenic	4.29995	3.15277	5.86455	2.99444e-06	NA	NA	NA	NA	NA	NA	0.00979974	46	4.7761	3.37357	6.76173	9.01279e-06	NA	NA	NA	NA	NA	NA	NA	NA	NA	NA	NA	NA	NA	NA	NA	NA	NA	NA
12:81131838	0.0953202	1824.24	G	C	ACSS3	intronic	1.30201	1.23043	1.37776	3.00786e-06	0.0618086	514	1.16962	1.05877	1.29206	0.115575	0.182573	857	1.51149	1.38961	1.64406	8.90149e-07	0.0531785	174	1.14525	0.890364	1.4731	0.590077	0.0638498	136	1.14664	0.938093	1.40154	0.495462	0.213781	121	1.02086	0.810392	1.28599	0.928746
1:17708429	0.0996553	1907.2	C	A	ARHGEF10L,ACTL8	intergenic	0.768426	0.726263	0.813037	3.0084e-06	0.0738336	614	0.845687	0.770153	0.928629	0.0732249	0.161696	759	0.770656	0.703605	0.844096	0.00419623	0.082824	271	0.65102	0.526535	0.804936	0.043012	0.0690141	147	0.572756	0.474131	0.691897	0.00312887	0.167845	95	0.718457	0.561377	0.919491	0.180176
14:20818549	0.0147289	281.882	T	C	RNASE1,RNASE3	intergenic	1.88377	1.64464	2.15768	3.03864e-06	NA	NA	NA	NA	NA	NA	0.0519813	244	1.95704	1.68538	2.27248	7.07809e-06	NA	NA	NA	NA	NA	NA	NA	NA	NA	NA	NA	NA	0.0530035	30	2.00127	1.32228	3.02893	0.0941141
16:28499524	0.436481	8353.38	A	G	IL27	UTR3	1.17222	1.13297	1.21282	3.05888e-06	0.458634	3814	1.14978	1.09537	1.20689	0.00398448	0.374308	1757	1.07033	0.998707	1.14708	0.326439	0.472494	1546	1.32231	1.17753	1.48488	0.0159628	0.452582	964	1.36936	1.24239	1.50931	0.00122563	0.372791	211	1.47047	1.21226	1.78367	0.045838
4:144483361	0.32623	6243.39	G	A	GYPA,HHIP-AS1	intergenic	0.843701	0.813517	0.875005	3.06684e-06	0.378307	3146	0.841373	0.800919	0.883871	0.000454532	0.193864	910	0.930178	0.855709	1.01113	0.385729	0.376834	1233	0.705736	0.624968	0.796942	0.00412473	0.371831	792	0.803854	0.726122	0.889907	0.031772	0.206714	117	0.897018	0.703508	1.14376	0.6547
1:97628271	0.00564263	107.989	C	A	DPYD	intronic	2.70866	2.18644	3.35562	3.07034e-06	NA	NA	NA	NA	NA	NA	0.0204516	96	2.6561	2.10678	3.34866	2.40637e-05	NA	NA	NA	NA	NA	NA	NA	NA	NA	NA	NA	NA	NA	NA	NA	NA	NA	NA
6:20779535	0.0194819	372.844	T	C	CDKAL1	intronic	0.563878	0.498585	0.637722	3.08766e-06	0.0265753	221	0.515957	0.443812	0.59983	1.00625e-05	0.00511291	24	0.805942	0.497286	1.30617	0.655008	0.0207824	68	0.929768	0.612522	1.41133	0.861488	0.0258216	55	0.568191	0.417378	0.773499	0.0668613	NA	NA	NA	NA	NA	NA
4:144476714	0.326642	6251.27	A	G	GYPA,HHIP-AS1	intergenic	0.843968	0.813797	0.875257	3.14254e-06	0.378908	3151	0.84089	0.800499	0.88332	0.00042921	0.194291	912	0.930403	0.85616	1.01108	0.385694	0.376528	1232	0.705674	0.624915	0.79687	0.00411444	0.371831	792	0.803854	0.726122	0.889907	0.031772	0.204947	116	0.917521	0.719265	1.17042	0.723647
1:17707009	0.10117	1936.19	A	G	ARHGEF10L,ACTL8	intergenic	0.770484	0.728534	0.81485	3.1659e-06	0.0761183	633	0.850953	0.776111	0.933011	0.0795718	0.162122	761	0.771838	0.704823	0.845225	0.00434014	0.0843521	276	0.644041	0.522288	0.794177	0.0356327	0.0704225	150	0.594349	0.492757	0.716886	0.00542433	0.167845	95	0.677568	0.529371	0.867253	0.114787
21:39684813	0.00130576	24.9896	G	A	B3GALT5,IGSF5	intergenic	0.106744	0.0657113	0.1734	3.33462e-06	NA	NA	NA	NA	NA	NA	NA	NA	NA	NA	NA	NA	NA	NA	NA	NA	NA	NA	NA	NA	NA	NA	NA	NA	NA	NA	NA	NA	NA	NA
14:92633679	0.177531	3397.58	T	C	RIN3	intronic	0.816308	0.781423	0.85275	3.33814e-06	0.177128	1473	0.773787	0.726695	0.82393	4.36463e-05	0.189391	889	0.941381	0.866147	1.02315	0.4683	0.162286	531	0.832083	0.71058	0.974361	0.244204	0.174178	371	0.678857	0.596189	0.772988	0.00283377	0.201413	114	1.01422	0.794291	1.29505	0.953921
14:92645370	0.071242	1363.43	T	C	RIN3	intronic	0.734408	0.687196	0.784865	3.34334e-06	0.0930736	774	0.703062	0.647548	0.763336	1.79263e-05	0.016617	78	0.809869	0.616943	1.06313	0.438322	0.0880196	288	0.929889	0.760601	1.13686	0.717561	0.0957747	204	0.731761	0.618342	0.865985	0.0636855	NA	NA	NA	NA	NA	NA
8:87922094	0.00987151	188.921	A	G	DCAF4L2,MMP16	intergenic	2.2474	1.88721	2.67634	3.39304e-06	0.0114238	95	1.7729	1.41668	2.21869	0.0104701	NA	NA	NA	NA	NA	NA	0.0180318	59	3.46772	2.25464	5.33349	0.00373318	0.0112676	24	2.8679	1.80937	4.54571	0.0212286	NA	NA	NA	NA	NA	NA
4:144480798	0.326316	6245.04	C	A	GYPA,HHIP-AS1	intergenic	0.844413	0.814207	0.875741	3.42478e-06	0.378427	3147	0.841866	0.801399	0.884376	0.000473422	0.193864	910	0.930178	0.855709	1.01113	0.385729	0.376834	1233	0.705736	0.624968	0.796942	0.00412473	0.371831	792	0.803854	0.726122	0.889907	0.031772	0.206714	117	0.897018	0.703508	1.14376	0.6547
21:35720595	0.00193252	36.9845	T	C	MIR802	upstream	0.165004	0.112212	0.242634	3.43474e-06	NA	NA	NA	NA	NA	NA	NA	NA	NA	NA	NA	NA	NA	NA	NA	NA	NA	NA	NA	NA	NA	NA	NA	NA	NA	NA	NA	NA	NA	NA
14:92630046	0.140656	2691.87	T	C	RIN3	intronic	0.796222	0.758006	0.836364	3.57535e-06	0.175565	1460	0.773511	0.726319	0.823769	4.45573e-05	0.0596506	280	1.02473	0.888697	1.18159	0.863804	0.162286	531	0.832556	0.710986	0.974913	0.245659	0.173709	370	0.672041	0.590145	0.765301	0.00220784	0.0618375	35	1.56743	1.05852	2.32102	0.252265
4:144467682	0.310613	5944.52	G	T	GYPA,HHIP-AS1	intergenic	0.840514	0.809552	0.87266	3.65202e-06	0.379149	3153	0.843768	0.803303	0.88627	0.000544869	0.136557	641	0.930193	0.844252	1.02488	0.455383	0.377751	1236	0.703853	0.62275	0.795519	0.00411024	0.373709	796	0.805783	0.727882	0.892022	0.0336556	0.137809	78	1.08768	0.813184	1.45484	0.772595
13:60994461	0.00381281	72.9695	C	T	LINC00378,MIR3169	intergenic	3.61185	2.73878	4.76323	3.67288e-06	0.0040885	34	4.16494	2.89346	5.99515	5.94035e-05	NA	NA	NA	NA	NA	NA	0.00702934	23	1.39533	0.702039	2.77327	0.627691	NA	NA	NA	NA	NA	NA	NA	NA	NA	NA	NA	NA
12:30090864	0.00496187	94.9603	A	G	TMTC1,IPO8	intergenic	3.02577	2.38613	3.83687	3.67607e-06	NA	NA	NA	NA	NA	NA	0.0189604	89	2.73252	2.13576	3.49602	4.60041e-05	NA	NA	NA	NA	NA	NA	NA	NA	NA	NA	NA	NA	NA	NA	NA	NA	NA	NA
4:144570851	0.332236	6358.34	T	C	GYPA,HHIP-AS1	intergenic	0.844119	0.81376	0.875611	3.70001e-06	0.402237	3345	0.844669	0.804561	0.886776	0.000518575	0.154026	723	0.973098	0.887545	1.0669	0.766969	0.410147	1342	0.737996	0.657181	0.828749	0.00878692	0.384038	818	0.825003	0.746942	0.911223	0.0529542	0.157244	89	0.596571	0.454959	0.782261	0.0566267
13:73881789	0.00558863	106.955	T	C	KLF12	intronic	2.72448	2.19219	3.38602	3.70489e-06	NA	NA	NA	NA	NA	NA	0.0185343	87	3.27007	2.55258	4.18924	1.70172e-06	NA	NA	NA	NA	NA	NA	NA	NA	NA	NA	NA	NA	NA	NA	NA	NA	NA	NA
X:118469163	0.00130576	24.9896	T	A	WDR44,DOCK11	intergenic	5.56035	3.80035	8.13543	3.71977e-06	NA	NA	NA	NA	NA	NA	NA	NA	NA	NA	NA	NA	NA	NA	NA	NA	NA	NA	NA	NA	NA	NA	NA	NA	NA	NA	NA	NA	NA	NA
3:7821968	0.00407396	77.9674	A	G	GRM7,LOC101927394	intergenic	3.23986	2.51393	4.17542	3.72264e-06	NA	NA	NA	NA	NA	NA	0.0142735	67	3.63559	2.75465	4.79827	3.94101e-06	NA	NA	NA	NA	NA	NA	NA	NA	NA	NA	NA	NA	NA	NA	NA	NA	NA	NA
9:73513806	0.0155679	297.938	A	T	ANXA1,LOC101927358	intergenic	1.86409	1.62943	2.13256	3.73843e-06	NA	NA	NA	NA	NA	NA	0.0570942	268	2.02232	1.75037	2.33653	1.13478e-06	NA	NA	NA	NA	NA	NA	NA	NA	NA	NA	NA	NA	0.0441696	25	0.862901	0.546666	1.36207	0.746664
9:73513840	0.0155679	297.938	A	C	ANXA1,LOC101927358	intergenic	1.86409	1.62943	2.13256	3.73843e-06	NA	NA	NA	NA	NA	NA	0.0570942	268	2.02232	1.75037	2.33653	1.13478e-06	NA	NA	NA	NA	NA	NA	NA	NA	NA	NA	NA	NA	0.0441696	25	0.862901	0.546666	1.36207	0.746664
12:30114985	0.00867022	165.931	G	T	TMTC1,IPO8	intergenic	2.31646	1.93277	2.77631	3.7427e-06	NA	NA	NA	NA	NA	NA	0.0328078	154	2.17206	1.79407	2.62968	5.06435e-05	NA	NA	NA	NA	NA	NA	NA	NA	NA	NA	NA	NA	NA	NA	NA	NA	NA	NA
14:20817996	0.01452	277.884	T	C	RNASE1,RNASE3	intergenic	1.8804	1.6402	2.15578	3.76002e-06	NA	NA	NA	NA	NA	NA	0.0513421	241	1.95713	1.68428	2.27419	7.78588e-06	NA	NA	NA	NA	NA	NA	NA	NA	NA	NA	NA	NA	0.0530035	30	2.00127	1.32228	3.02893	0.0941141
9:73512602	0.0155744	298.062	T	A	ANXA1,LOC101927358	intergenic	1.86267	1.62818	2.13093	3.84143e-06	NA	NA	NA	NA	NA	NA	0.0570942	268	2.02232	1.75037	2.33653	1.13478e-06	NA	NA	NA	NA	NA	NA	NA	NA	NA	NA	NA	NA	0.0441696	25	0.862901	0.546666	1.36207	0.746664
9:73512614	0.0155744	298.062	G	T	ANXA1,LOC101927358	intergenic	1.86267	1.62818	2.13093	3.84143e-06	NA	NA	NA	NA	NA	NA	0.0570942	268	2.02232	1.75037	2.33653	1.13478e-06	NA	NA	NA	NA	NA	NA	NA	NA	NA	NA	NA	NA	0.0441696	25	0.862901	0.546666	1.36207	0.746664
9:14074023	0.453985	8688.37	C	T	LINC00583,NFIB	intergenic	1.17947	1.13805	1.22239	3.85935e-06	0.360871	3001	1.20021	1.14114	1.26235	0.000298009	0.69706	3272	1.26213	1.17202	1.35918	0.00166759	0.350245	1146	1.23594	1.09184	1.39907	0.0875001	0.376526	802	0.941392	0.851239	1.04109	0.548534	0.662544	375	1.07195	0.866561	1.32602	0.743928
10:2594816	0.942965	18046.5	T	C	LOC105376351,PFKP	intergenic	1.39298	1.2964	1.49676	3.89254e-06	0.962482	8004	1.30266	1.14652	1.48006	0.0383121	0.88922	4174	1.58428	1.42581	1.76037	1.26303e-05	0.964853	3157	1.189	0.863387	1.63742	0.588527	0.964789	2055	1.32319	1.02381	1.71011	0.274949	0.908127	514	1.45208	1.05978	1.9896	0.236272
10:110727534	0.00297712	56.9762	C	A	RBM20	intronic	0.234699	0.171437	0.321306	3.90066e-06	0.002886	24	0.30117	0.195242	0.464566	0.00492912	NA	NA	NA	NA	NA	NA	0.00672372	22	0.200162	0.112459	0.356263	0.00469914	NA	NA	NA	NA	NA	NA	NA	NA	NA	NA	NA	NA
6:6742316	0.656482	12563.7	C	G	LY86,RREB1	intergenic	0.846839	0.81685	0.877928	3.98684e-06	0.618687	5145	0.845826	0.804717	0.889036	0.000774821	0.765445	3593	0.944144	0.872792	1.02133	0.464516	0.615831	2015	0.655827	0.580653	0.740735	0.00052626	0.608451	1296	0.923619	0.834772	1.02192	0.432103	0.740283	419	0.61717	0.4947	0.76996	0.0289752
2:80628168	0.119451	2286.04	T	C	CTNNA2	intronic	0.779403	0.738375	0.82271	3.99975e-06	0.0578403	481	0.811734	0.733287	0.898574	0.0401042	0.29101	1366	0.760315	0.705688	0.819171	0.000235894	0.0473716	155	0.821182	0.623547	1.08146	0.474257	0.0511737	109	0.834915	0.668925	1.04209	0.415655	0.266784	151	0.894071	0.713448	1.12042	0.619786
6:42940690	0.221792	4244.65	C	T	CNPY3-GNMT	intronic	0.829166	0.796145	0.863558	4.00949e-06	0.23545	1958	0.790207	0.746774	0.836167	3.08162e-05	0.1732	813	0.986131	0.903894	1.07585	0.872575	0.253056	828	0.79616	0.698677	0.907244	0.080934	0.241784	515	0.809084	0.719387	0.909964	0.0713951	0.183746	104	0.632332	0.494586	0.808442	0.0621127
8:20653070	0.017236	329.862	C	T	SNORD3F,LOC102467222	intergenic	0.560682	0.494373	0.635885	4.19153e-06	NA	NA	NA	NA	NA	NA	0.0632723	297	0.541494	0.473049	0.619842	5.64025e-06	NA	NA	NA	NA	NA	NA	NA	NA	NA	NA	NA	NA	0.0512367	29	0.747037	0.477363	1.16906	0.514904
6:42947011	0.231139	4423.54	G	A	CNPY3-GNMT	intronic	0.831757	0.799105	0.865743	4.20263e-06	0.248316	2065	0.78879	0.746279	0.833724	1.82833e-05	0.177674	834	1.03028	0.944631	1.12369	0.731081	0.263753	863	0.793004	0.697317	0.901821	0.0712863	0.246948	526	0.797866	0.710041	0.896555	0.0528245	0.192579	109	0.664752	0.520262	0.84937	0.0956838
14:92632889	0.160067	3063.36	T	A	RIN3	intronic	0.809548	0.773194	0.847611	4.22245e-06	0.176407	1467	0.771083	0.724125	0.821086	3.46756e-05	0.127823	600	0.971218	0.879203	1.07286	0.769213	0.162286	531	0.831412	0.709983	0.97361	0.242246	0.173709	370	0.677039	0.594577	0.770938	0.0026532	0.134276	76	1.07827	0.8049	1.44447	0.796625
4:144459650	0.3103	5938.52	T	C	GYPA,HHIP-AS1	intergenic	0.841422	0.810402	0.87363	4.2707e-06	0.379149	3153	0.841709	0.801343	0.884108	0.000452485	0.135705	637	0.936105	0.849449	1.0316	0.49668	0.377751	1236	0.703853	0.62275	0.795519	0.00411024	0.373239	795	0.810979	0.732447	0.897932	0.0396542	0.136042	77	1.17076	0.871332	1.57308	0.593536
2:77212574	0.00840907	160.933	C	A	LRRTM4	intronic	2.32309	1.93211	2.79319	4.31669e-06	0.0107023	89	2.30108	1.81714	2.9139	0.000381974	NA	NA	NA	NA	NA	NA	0.0091687	30	2.03771	1.1148	3.72464	0.237926	NA	NA	NA	NA	NA	NA	NA	NA	NA	NA	NA	NA
4:88939696	0.780006	14927.8	C	T	FAM13A	intronic	1.20661	1.15828	1.25696	4.32203e-06	0.794613	6608	1.18803	1.11823	1.2622	0.00442881	0.739881	3473	1.11928	1.03633	1.20886	0.143318	0.802873	2627	1.53196	1.32227	1.77491	0.00374198	0.785446	1673	1.15354	1.02424	1.29915	0.229555	0.768551	435	1.64478	1.31195	2.06204	0.0275716
4:144459481	0.310404	5940.52	C	A	GYPA,HHIP-AS1	intergenic	0.841716	0.810691	0.873929	4.44789e-06	0.379149	3153	0.841709	0.801343	0.884108	0.000452485	0.136131	639	0.936735	0.850114	1.03218	0.500599	0.377751	1236	0.703853	0.62275	0.795519	0.00411024	0.373239	795	0.810979	0.732447	0.897932	0.0396542	0.136042	77	1.17076	0.871332	1.57308	0.593536
12:68560123	0.293638	5619.65	G	A	LINC02384,RAP1B	intergenic	0.845395	0.814986	0.876939	4.52715e-06	0.305556	2541	0.892507	0.847686	0.939699	0.0272868	0.260119	1221	0.85002	0.787788	0.917167	0.0325616	0.30654	1003	0.795944	0.701538	0.903054	0.0706559	0.301878	643	0.786832	0.707897	0.874568	0.0233033	0.29682	168	0.753674	0.614899	0.923768	0.164636
22:26331907	0.0389156	744.767	C	T	SEZ6L	intronic	0.66757	0.611187	0.729156	4.56631e-06	NA	NA	NA	NA	NA	NA	0.13954	655	0.663419	0.602498	0.7305	2.02162e-05	NA	NA	NA	NA	NA	NA	NA	NA	NA	NA	NA	NA	0.121908	69	0.704732	0.523817	0.948129	0.238184
17:37581434	0.00663324	126.947	C	T	SYNRG	intronic	2.53147	2.06659	3.10093	4.60441e-06	NA	NA	NA	NA	NA	NA	0.0238602	112	2.2272	1.79197	2.76813	0.000223028	NA	NA	NA	NA	NA	NA	NA	NA	NA	NA	NA	NA	NA	NA	NA	NA	NA	NA
13:54336605	0.00287266	54.977	C	T	MIR1297,MIR5007	intergenic	4.04866	2.96919	5.52056	4.62725e-06	0.00396825	33	3.56288	2.41873	5.24826	0.000876367	NA	NA	NA	NA	NA	NA	NA	NA	NA	NA	NA	NA	NA	NA	NA	NA	NA	NA	NA	NA	NA	NA	NA	NA
8:116492903	0.815836	15613.5	A	G	LINC00536,EIF3H	intergenic	1.22046	1.1685	1.27472	4.6328e-06	0.811568	6749	1.31914	1.24011	1.4032	7.21971e-06	0.830635	3899	1.11582	1.01932	1.22146	0.225679	0.81846	2678	1.14383	0.986574	1.32614	0.363559	0.800469	1705	1.17359	1.03914	1.32544	0.188321	0.821555	465	0.892042	0.698014	1.14	0.641377
14:20818241	0.0144678	276.884	A	G	RNASE1,RNASE3	intergenic	1.87116	1.63173	2.14572	4.6532e-06	NA	NA	NA	NA	NA	NA	0.0513421	241	1.95713	1.68428	2.27419	7.78588e-06	NA	NA	NA	NA	NA	NA	NA	NA	NA	NA	NA	NA	0.0512367	29	1.91252	1.25559	2.91315	0.123349
14:20818433	0.0144678	276.884	G	A	RNASE1,RNASE3	intergenic	1.87116	1.63173	2.14572	4.6532e-06	NA	NA	NA	NA	NA	NA	0.0513421	241	1.95713	1.68428	2.27419	7.78588e-06	NA	NA	NA	NA	NA	NA	NA	NA	NA	NA	NA	NA	0.0512367	29	1.91252	1.25559	2.91315	0.123349
9:14125189	0.460984	8822.31	A	G	NFIB	intronic	1.17695	1.13579	1.2196	4.6925e-06	0.359788	2992	1.16475	1.10809	1.2243	0.00221917	0.723264	3395	1.24394	1.15414	1.34073	0.00356891	0.347188	1136	1.28315	1.13269	1.45359	0.0456065	0.379343	808	1.00427	0.908359	1.1103	0.966156	0.69788	395	1.21558	0.981823	1.50498	0.360662
8:10218894	0.00846218	161.949	T	G	MSRA	intronic	2.26384	1.89312	2.70716	4.69411e-06	NA	NA	NA	NA	NA	NA	0.0287601	135	2.20425	1.80802	2.68732	6.44097e-05	NA	NA	NA	NA	NA	NA	NA	NA	NA	NA	NA	NA	0.0371025	21	2.43886	1.45791	4.07985	0.0831474
9:14089243	0.499896	9567	T	G	NFIB	intronic	1.18274	1.14015	1.22693	4.70825e-06	0.380592	3165	1.17239	1.1155	1.23219	0.00138285	0.809331	3799	1.31775	1.20986	1.43525	0.00123157	0.369804	1210	1.23189	1.08953	1.39285	0.0894689	0.398591	849	1.01687	0.919966	1.12399	0.867316	0.777385	440	0.949942	0.740996	1.21781	0.836216
14:20819614	0.0146245	279.883	C	A	RNASE1,RNASE3	intergenic	1.86528	1.6276	2.13768	4.71653e-06	NA	NA	NA	NA	NA	NA	0.0519813	244	1.95704	1.68538	2.27248	7.07809e-06	NA	NA	NA	NA	NA	NA	NA	NA	NA	NA	NA	NA	0.0512367	29	1.91252	1.25559	2.91315	0.123349
15:78486611	0.561743	10750.6	A	G	IREB2	intronic	1.17365	1.13324	1.2155	4.84814e-06	0.626864	5213	1.20073	1.14242	1.26201	0.000236648	0.372177	1747	1.12542	1.04936	1.20699	0.0913058	0.664425	2174	1.24336	1.09784	1.40816	0.0801197	0.625822	1333	1.1452	1.03465	1.26755	0.181679	0.339223	192	1.27749	1.04144	1.56705	0.230628
16:28499216	0.435652	8337.51	A	G	APOBR,IL27	downstream	1.16845	1.12931	1.20894	4.86228e-06	0.458634	3814	1.14897	1.09461	1.20602	0.00415978	0.369621	1735	1.05519	0.984346	1.13114	0.439534	0.473105	1548	1.32308	1.17823	1.48573	0.0157367	0.453052	965	1.37051	1.24351	1.51049	0.00118072	0.374558	212	1.5012	1.23786	1.82056	0.0350669
10:89618323	0.13606	2603.91	G	T	PANK1	intronic	1.25811	1.19644	1.32296	4.87418e-06	0.163059	1356	1.32771	1.2432	1.41797	1.60759e-05	0.0666809	313	1.22029	1.06685	1.39579	0.138445	0.160758	526	1.0169	0.867936	1.19142	0.915761	0.158216	337	1.14152	0.996354	1.30785	0.330483	0.0724382	41	0.805233	0.543571	1.19285	0.581466
9:73498902	0.0154618	295.907	G	A	ANXA1,LOC101927358	intergenic	1.85302	1.61919	2.12063	4.87487e-06	NA	NA	NA	NA	NA	NA	0.0566681	266	2.02096	1.7483	2.33614	1.26505e-06	NA	NA	NA	NA	NA	NA	NA	NA	NA	NA	NA	NA	0.0441696	25	0.862901	0.546666	1.36207	0.746664
4:144461375	0.310248	5937.52	C	T	GYPA,HHIP-AS1	intergenic	0.842318	0.811268	0.874558	4.88296e-06	0.379028	3152	0.843082	0.802658	0.885543	0.000511159	0.135705	637	0.936105	0.849449	1.0316	0.49668	0.377751	1236	0.703853	0.62275	0.795519	0.00411024	0.373239	795	0.810979	0.732447	0.897932	0.0396542	0.136042	77	1.17076	0.871332	1.57308	0.593536
4:144461380	0.310248	5937.52	C	G	GYPA,HHIP-AS1	intergenic	0.842318	0.811268	0.874558	4.88296e-06	0.379028	3152	0.843082	0.802658	0.885543	0.000511159	0.135705	637	0.936105	0.849449	1.0316	0.49668	0.377751	1236	0.703853	0.62275	0.795519	0.00411024	0.373239	795	0.810979	0.732447	0.897932	0.0396542	0.136042	77	1.17076	0.871332	1.57308	0.593536
12:68538290	0.327849	6274.38	T	C	LINC02384,RAP1B	intergenic	0.850106	0.820411	0.880875	4.91329e-06	0.30279	2518	0.889477	0.84466	0.936672	0.0234688	0.395185	1855	0.881331	0.823556	0.943159	0.0624452	0.30379	994	0.847259	0.746764	0.961276	0.189249	0.3	639	0.788754	0.709592	0.876747	0.0248132	0.390459	221	0.722751	0.595927	0.876564	0.0924115
14:20820412	0.0143141	273.943	G	T	RNASE1,RNASE3	intergenic	1.873	1.63238	2.14909	4.9289e-06	NA	NA	NA	NA	NA	NA	0.0509161	239	1.94194	1.67041	2.2576	1.05211e-05	NA	NA	NA	NA	NA	NA	NA	NA	NA	NA	NA	NA	0.0512367	29	1.91252	1.25559	2.91315	0.123349
4:88926504	0.270083	5168.84	A	G	FAM13A	intronic	1.19024	1.14569	1.23653	4.9657e-06	0.246392	2049	1.25998	1.19078	1.33319	4.2515e-05	0.324244	1522	1.09265	1.01645	1.17455	0.220293	0.252751	827	1.36058	1.19086	1.55449	0.0207998	0.246009	524	1.08457	0.970611	1.21191	0.464596	0.330389	187	1.04887	0.863167	1.27454	0.806553
2:100180501	0.00125353	23.99	G	A	AFF3,LINC01104	intergenic	0.108974	0.0669732	0.177315	4.9917e-06	NA	NA	NA	NA	NA	NA	NA	NA	NA	NA	NA	NA	NA	NA	NA	NA	NA	NA	NA	NA	NA	NA	NA	NA	NA	NA	NA	NA	NA	NA
4:144451096	0.236969	4535.1	C	T	GYPA,HHIP-AS1	intergenic	0.828636	0.795201	0.863476	4.99264e-06	0.303271	2522	0.841626	0.798984	0.886544	0.000909809	0.0685982	322	0.985429	0.861776	1.12683	0.912831	0.297677	974	0.643207	0.565271	0.73189	0.00062973	0.303756	647	0.812561	0.730336	0.904044	0.051709	0.0689046	39	1.10797	0.756372	1.62301	0.788253
