# Supplementary material for: Novel risk loci encompassing genes influencing STAT3, GPCR, and oxidative stress signaling are associated with co-morbid GERD and COPD
Source: PLoS Genet. 2025 Feb 7;21(2):e1011531. doi: 10.1371/journal.pgen.1011531 (PMC11805425; doi:10.1371/journal.pgen.1011531)
Supplement: S10 Table — Abbreviations: COPD—Chronic Obstructive Pulmonary Disease; LL—95% Confidence Interval Lower Limit; MAF—Minor Allele Frequency; NHW—Non-Hispanic White; OR—Odds Ratio. (XLSX) [file pgen.1011531.s010.xlsx]

## Sheet: S10_Table
Table S10. Genetic variants significantly associated (P<5E-06) with COPD in combined NHW populations from TOPMed (COPDGene, ECLIPSE, SPIROMICS). Abbreviations: COPD - Chronic Obstructive Pulmonary Disease; LL - 95% Confidence Interval Lower Limit; MAF - Minor Allele Frequency; NHW - Non-Hispanic White; OR - Odds Ratio.
Combined NHW Cohorts (N= 6,859)											METAL (N= 6,859 )										COPDGene (N= 4,158)						SPIROMICS (N= 1,065)						ECLIPSE (N= 1,636)
Chr:Pos	MAF	MAC	Ref	Alt	Closest Gene	Functional Consequence	OR	95% CI LL	95% CI UL	P-Value	Ref	Alt	Min Freq	Het ChiSq	Het P-Value	Direction	OR	95% CI LL	95% CI UL	P-Value	MAF	MAC	OR	95% CI LL	95% CI UL	P-Value	MAF	MAC	OR	95% CI LL	95% CI UL	P-Value	MAF	MAC	OR	95% CI LL	95% CI UL	P-Value
14:92631994	0.171101	2347.16	G	C	RIN3	intronic	0.749701	0.710755	0.790781	6.57478e-08	G	C	0.1745	1.07	0.5857	+++	0.75	0.71	0.79	1.22e-07	0.174483	1451	0.76267	0.716143	0.812219	1.64979e-05	0.173239	369	0.676184	0.593802	0.769994	0.00257729	0.161064	527	0.826092	0.705327	0.967536	0.226733
14:92603941	0.165743	2273.66	C	T	RIN3	intronic	0.748548	0.709171	0.790112	8.2399e-08	C	T	0.1695	1.231	0.5405	+++	0.75	0.71	0.79	1.441e-07	0.166787	1387	0.764284	0.716864	0.81484	2.66879e-05	0.169484	361	0.665311	0.58371	0.758318	0.00182754	0.160452	525	0.819067	0.699005	0.959751	0.207968
14:92632272	0.172452	2365.69	G	A	RIN3	intronic	0.751925	0.712962	0.793017	8.29023e-08	G	A	0.176	1.151	0.5625	+++	0.76	0.72	0.8	2.061e-07	0.176046	1464	0.767289	0.720553	0.817056	2.46234e-05	0.173709	370	0.677039	0.594577	0.770938	0.0026532	0.162592	532	0.832946	0.711326	0.975359	0.246834
14:92606131	0.167177	2293.34	C	A	RIN3	intronic	0.75073	0.711306	0.792339	1.05323e-07	C	A	0.1704	1.001	0.6063	+++	0.76	0.71	0.8	1.998e-07	0.169192	1407	0.764843	0.717616	0.815177	2.55972e-05	0.170423	363	0.678284	0.595144	0.773037	0.00296714	0.161064	527	0.822033	0.701591	0.963153	0.216099
14:92604022	0.167517	2298	C	T	RIN3	intronic	0.751701	0.712322	0.793257	1.1165e-07	C	T	0.1709	1.175	0.5558	+++	0.76	0.72	0.8	2.344e-07	0.169192	1407	0.768534	0.721079	0.819111	3.56978e-05	0.170892	364	0.671179	0.588957	0.764881	0.00226147	0.161064	527	0.822033	0.701591	0.963153	0.216099
14:92611988	0.167007	2291	G	C	RIN3	intronic	0.75184	0.712471	0.793384	1.12236e-07	G	C	0.17	1.046	0.5927	+++	0.76	0.72	0.8	2.414e-07	0.168831	1404	0.767855	0.720503	0.818319	3.27969e-05	0.169953	362	0.67643	0.5935	0.770947	0.00277684	0.160452	525	0.820262	0.699911	0.961307	0.211775
14:92620573	0.169777	2329	A	G	RIN3	intronic	0.752412	0.713109	0.793883	1.13005e-07	A	G	0.1614	1.093	0.5791	---	1.32	1.25	1.39	2.425e-07	0.172439	1434	0.767256	0.720065	0.817541	2.95833e-05	0.1723	367	0.677459	0.594614	0.771846	0.00281007	0.161369	528	0.828223	0.707142	0.970034	0.233068
14:92627953	0.172183	2362	G	A	RIN3	intronic	0.754234	0.71512	0.795487	1.16716e-07	G	A	0.1754	1.172	0.5565	+++	0.76	0.72	0.8	2.467e-07	0.175445	1459	0.768691	0.721787	0.818644	2.89734e-05	0.173709	370	0.677039	0.594577	0.770938	0.0026532	0.162897	533	0.834076	0.712371	0.976573	0.25002
14:92605972	0.167371	2296	C	G	RIN3	intronic	0.752158	0.712748	0.793747	1.19408e-07	C	G	0.1608	1.02	0.6006	---	1.32	1.25	1.39	2.524e-07	0.169192	1407	0.767382	0.719997	0.817886	3.22277e-05	0.170423	363	0.678284	0.595144	0.773037	0.00296714	0.160758	526	0.821848	0.701429	0.96294	0.215584
14:92611266	0.167153	2293	T	C	RIN3	intronic	0.752217	0.712809	0.793804	1.19871e-07	T	C	0.1608	1.05	0.5914	---	1.32	1.25	1.39	2.517e-07	0.168951	1405	0.768141	0.72074	0.818661	3.40745e-05	0.169953	362	0.67643	0.5935	0.770947	0.00277684	0.160758	526	0.820482	0.700101	0.961563	0.212388
14:92603635	0.167371	2296	G	C	RIN3	intronic	0.752261	0.712846	0.793855	1.21043e-07	G	C	0.1704	0.967	0.6165	+++	0.76	0.72	0.8	2.505e-07	0.169072	1406	0.766593	0.719251	0.817051	3.00767e-05	0.170423	363	0.680846	0.597419	0.775924	0.00324816	0.161064	527	0.822033	0.701591	0.963153	0.216099
14:92603644	0.167371	2296	T	C	RIN3	intronic	0.752261	0.712846	0.793855	1.21043e-07	T	C	0.1611	0.967	0.6165	---	1.32	1.25	1.39	2.505e-07	0.169072	1406	0.766593	0.719251	0.817051	3.00767e-05	0.170423	363	0.680846	0.597419	0.775924	0.00324816	0.161064	527	0.822033	0.701591	0.963153	0.216099
14:92605461	0.167444	2297	A	G	RIN3	intronic	0.752314	0.712897	0.793911	1.21854e-07	A	G	0.1611	1.021	0.6001	---	1.32	1.25	1.39	2.531e-07	0.169192	1407	0.767382	0.719997	0.817886	3.22277e-05	0.170423	363	0.678284	0.595144	0.773037	0.00296714	0.161064	527	0.822033	0.701591	0.963153	0.216099
14:92605807	0.167444	2297	T	A	RIN3	intronic	0.752314	0.712897	0.793911	1.21854e-07	T	A	0.1704	1.021	0.6001	+++	0.76	0.72	0.8	2.531e-07	0.169192	1407	0.767382	0.719997	0.817886	3.22277e-05	0.170423	363	0.678284	0.595144	0.773037	0.00296714	0.161064	527	0.822033	0.701591	0.963153	0.216099
14:92636964	0.172693	2369	C	T	RIN3	intronic	0.754986	0.71588	0.796229	1.24785e-07	C	T	0.1764	1.174	0.5561	+++	0.76	0.72	0.8	2.687e-07	0.176407	1467	0.770152	0.72325	0.820095	3.18792e-05	0.173709	370	0.677039	0.594577	0.770938	0.0026532	0.162592	532	0.832946	0.711326	0.975359	0.246834
14:92637384	0.173057	2374	G	A	RIN3	intronic	0.75519	0.716088	0.796427	1.26886e-07	G	A	0.1769	1.176	0.5554	+++	0.76	0.72	0.8	2.706e-07	0.176888	1471	0.770306	0.723417	0.820234	3.20473e-05	0.173709	370	0.677039	0.594577	0.770938	0.0026532	0.162897	533	0.833043	0.71142	0.975459	0.247094
14:92635906	0.172766	2370	C	T	RIN3	intronic	0.755321	0.716199	0.79658	1.30462e-07	C	T	0.1764	1.117	0.5721	+++	0.76	0.72	0.8	2.878e-07	0.176407	1467	0.770152	0.72325	0.820095	3.18792e-05	0.174178	371	0.67991	0.597121	0.774177	0.00294368	0.162592	532	0.832946	0.711326	0.975359	0.246834
14:92608102	0.167007	2291	C	T	RIN3	intronic	0.752718	0.713249	0.794372	1.31689e-07	C	T	0.17	1.057	0.5894	+++	0.76	0.72	0.8	2.768e-07	0.168711	1403	0.768935	0.721426	0.819572	3.74167e-05	0.169953	362	0.67643	0.5935	0.770947	0.00277684	0.160758	526	0.820482	0.700101	0.961563	0.212388
14:92632889	0.172645	2368.35	T	A	RIN3	intronic	0.755716	0.716569	0.797002	1.38123e-07	T	A	0.1764	1.168	0.5576	+++	0.76	0.72	0.8	2.87e-07	0.176407	1467	0.771083	0.724125	0.821086	3.46756e-05	0.173709	370	0.677039	0.594577	0.770938	0.0026532	0.162286	531	0.831412	0.709983	0.97361	0.242246
14:92630046	0.17211	2361	T	C	RIN3	intronic	0.75599	0.716777	0.797348	1.48961e-07	T	C	0.1623	1.306	0.5205	---	1.32	1.25	1.39	3.346e-07	0.175565	1460	0.773511	0.726319	0.823769	4.45573e-05	0.173709	370	0.672041	0.590145	0.765301	0.00220784	0.162286	531	0.832556	0.710986	0.974913	0.245659
14:92605191	0.16759	2299	G	A	RIN3	intronic	0.754323	0.714808	0.796023	1.58771e-07	G	A	0.1704	1.048	0.592	+++	0.76	0.72	0.8	3.357e-07	0.169432	1409	0.770509	0.722942	0.821206	4.23763e-05	0.170423	363	0.678284	0.595144	0.773037	0.00296714	0.161064	527	0.822033	0.701591	0.963153	0.216099
14:92633679	0.17313	2375	T	C	RIN3	intronic	0.757419	0.718207	0.798773	1.70894e-07	T	C	0.1623	1.161	0.5596	---	1.32	1.25	1.39	3.835e-07	0.177128	1473	0.773787	0.726695	0.82393	4.36463e-05	0.174178	371	0.678857	0.596189	0.772988	0.00283377	0.162286	531	0.832083	0.71058	0.974361	0.244204
6:42947011	0.251714	3453.01	G	A	CNPY3-GNMT	intronic	0.785835	0.75017	0.823197	2.10178e-07	G	A	0.2638	0.008	0.9958	+++	0.79	0.72	0.83	4.823e-07	0.248316	2065	0.78879	0.746279	0.833724	1.82833e-05	0.246948	526	0.797866	0.710041	0.896555	0.0528245	0.263753	863	0.793004	0.697317	0.901821	0.0712863
4:144513432	0.392331	5382	T	G	GYPA,HHIP-AS1	intergenic	0.808984	0.776475	0.842855	2.33994e-07	T	G	0.3793	1.183	0.5535	---	1.25	1.19	1.3	8.682e-08	0.390332	3246	0.818418	0.77952	0.859257	3.84088e-05	0.379343	808	0.803317	0.726171	0.888658	0.0300379	0.405868	1328	0.711758	0.63203	0.801545	0.00419656
14:92650006	0.182534	2504	T	C	RIN3	intronic	0.76931	0.730497	0.810185	4.02249e-07	T	C	0.1696	0.547	0.7607	---	1.3	1.22	1.35	8.909e-07	0.187229	1557	0.777541	0.731426	0.826563	3.81831e-05	0.184038	392	0.724722	0.638641	0.822406	0.0108356	0.169621	555	0.839152	0.718535	0.980017	0.258443
14:92641786	0.175879	2412.7	A	G	RIN3	intronic	0.766417	0.727147	0.807808	4.19704e-07	A	G	0.165	0.601	0.7403	---	1.3	1.23	1.37	8.76e-07	0.178932	1488	0.770856	0.724336	0.820363	2.86202e-05	0.180282	384	0.727079	0.63981	0.826252	0.0126255	0.165037	540	0.849921	0.727319	0.99319	0.296548
3:128297770	0.1137	1559.74	T	TAA	EEFSEC	intronic	0.72	0.68	0.78	4.62167e-07	T	TAA	0.1197	0.105	0.949	+++	1.38032	1.295	1.47126	4.463e-07	0.1114	926.402	0.74	0.68	0.79	5.25179e-05	0.1197	254.961	0.7	0.6	0.81	0.0179083	0.1158	378.898	0.71	0.59	0.85	0.0554767
4:88939679	0.416096	5708	C	T	FAM13A	intronic	1.23021	1.18059	1.28192	4.80658e-07	C	T	0.4361	1.803	0.406	---	1.23	1.18	1.28	5.059e-07	0.408129	3394	1.24467	1.1847	1.30767	9.21631e-06	0.416432	887	1.10666	1.00207	1.22218	0.307358	0.436125	1427	1.35031	1.19866	1.52116	0.0116858
4:88945562	0.416338	5711.33	T	C	FAM13A	intronic	1.22956	1.17997	1.28123	5.11784e-07	T	C	0.4082	1.621	0.4446	+++	0.81	0.78	0.85	5.194e-07	0.408249	3395	1.24181	1.182	1.30466	1.1365e-05	0.41784	890	1.11537	1.00993	1.23181	0.271528	0.436125	1427	1.35031	1.19866	1.52116	0.0116858
3:128282672	0.1138	1561.11	G	C	EEFSEC	intronic	0.72	0.68	0.78	5.24936e-07	G	C	0.1114	0.108	0.9472	---	0.726858	0.68193	0.774747	5.752e-07	0.1114	926.402	0.74	0.68	0.79	6.3246e-05	0.1197	254.961	0.7	0.6	0.81	0.0179083	0.1158	378.898	0.71	0.59	0.85	0.0601689
3:128275593	0.1135	1556.99	A	G	EEFSEC	intronic	0.73	0.68	0.78	5.73869e-07	A	G	0.1192	0.06	0.9704	+++	1.37236	1.28766	1.46263	6.843e-07	0.1116	928.066	0.74	0.68	0.79	5.23946e-05	0.1192	253.896	0.7	0.61	0.82	0.0207561	0.1146	374.971	0.73	0.61	0.88	0.080633
3:128285688	0.1137	1559.74	T	C	EEFSEC	intronic	0.73	0.68	0.78	5.98322e-07	T	C	0.1192	0.147	0.929	+++	1.3751	1.2901	1.4657	5.992e-07	0.1115	927.234	0.74	0.68	0.8	7.22452e-05	0.1192	253.896	0.69	0.6	0.81	0.0158749	0.1158	378.898	0.71	0.59	0.85	0.0601689
14:92644775	0.178379	2447	C	T	RIN3	intronic	0.770405	0.731157	0.81176	6.02785e-07	C	T	0.1822	0.757	0.6849	+++	0.76	0.74	0.82	1.316e-06	0.182179	1515	0.777565	0.730967	0.827133	4.62325e-05	0.181221	386	0.720072	0.633708	0.818206	0.0101088	0.16687	546	0.857592	0.734042	1.00194	0.323373
3:128284007	0.1135	1556.99	T	C	EEFSEC	intronic	0.73	0.68	0.78	6.11019e-07	T	C	0.1192	0.092	0.955	+++	1.37373	1.28882	1.46423	6.617e-07	0.1112	924.739	0.74	0.68	0.79	6.65358e-05	0.1192	253.896	0.7	0.61	0.82	0.0207561	0.1155	377.916	0.71	0.59	0.85	0.0578101
3:128267630	0.1135	1556.99	C	G	EEFSEC	intronic	0.73	0.68	0.78	6.23207e-07	C	G	0.1197	0.088	0.9571	+++	1.37332	1.28843	1.4638	6.656e-07	0.1114	926.402	0.74	0.68	0.79	5.57018e-05	0.1197	254.961	0.7	0.6	0.81	0.0179083	0.1149	375.953	0.73	0.61	0.88	0.0837231
3:128253685	0.1136	1558.36	C	G	EEFSEC	intronic	0.73	0.68	0.78	6.38998e-07	C	G	0.1197	0.121	0.9414	+++	1.37332	1.28843	1.4638	6.525e-07	0.1115	927.234	0.74	0.68	0.8	7.22452e-05	0.1197	254.961	0.7	0.6	0.81	0.0179083	0.1152	376.934	0.71	0.6	0.85	0.0594517
14:92639608	0.178478	2448.36	G	C	RIN3	intronic	0.770372	0.731028	0.811834	6.40847e-07	G	C	0.1822	0.93	0.628	+++	1.28638	1.22054	1.35577	1.624e-06	0.181818	1512	0.774913	0.728322	0.824485	3.86671e-05	0.18216	388	0.725177	0.638271	0.823917	0.0117746	0.167482	548	0.879773	0.752885	1.02805	0.410846
3:128281112	0.1137	1559.74	G	A	EEFSEC	intronic	0.73	0.68	0.78	6.53074e-07	G	A	0.1114	0.118	0.9425	---	0.727946	0.682951	0.775906	6.445e-07	0.1114	926.402	0.74	0.68	0.79	7.06726e-05	0.1197	254.961	0.7	0.6	0.81	0.0179083	0.1158	378.898	0.71	0.59	0.85	0.0601689
3:128278586	0.1137	1559.74	T	A	EEFSEC	intronic	0.73	0.68	0.78	6.54252e-07	T	A	0.1115	0.122	0.941	---	0.728091	0.683087	0.776061	6.539e-07	0.1115	927.234	0.74	0.68	0.8	7.22452e-05	0.1197	254.961	0.7	0.6	0.81	0.0179083	0.1155	377.916	0.71	0.59	0.85	0.059562
3:128296335	0.1135	1556.99	C	T	EEFSEC	intronic	0.73	0.68	0.78	6.60896e-07	C	T	0.1114	0.122	0.9407	---	0.7286	0.683495	0.77668	7.153e-07	0.1114	926.402	0.74	0.68	0.79	7.71628e-05	0.1192	253.896	0.7	0.61	0.82	0.0207561	0.1152	376.934	0.71	0.6	0.85	0.0525398
3:128276875	0.1137	1559.74	A	C	EEFSEC	intronic	0.73	0.68	0.78	6.63674e-07	A	C	0.1197	0.122	0.941	+++	1.37345	1.28856	1.46394	6.539e-07	0.1115	927.234	0.74	0.68	0.8	7.22452e-05	0.1197	254.961	0.7	0.6	0.81	0.0179083	0.1155	377.916	0.71	0.59	0.85	0.059562
3:128288623	0.1138	1561.11	A	G	EEFSEC	intronic	0.72	0.68	0.78	6.66517e-07	A	G	0.1197	0.109	0.9471	+++	1.37565	1.29074	1.46613	5.55e-07	0.1116	928.066	0.74	0.68	0.79	6.09503e-05	0.1197	254.961	0.7	0.6	0.81	0.0179083	0.1158	378.898	0.71	0.59	0.85	0.0601689
3:128289380	0.1138	1561.11	A	G	EEFSEC	intronic	0.72	0.68	0.78	6.69729e-07	A	G	0.1197	0.12	0.9416	+++	1.37332	1.28843	1.4638	6.592e-07	0.1115	927.234	0.74	0.68	0.8	7.22452e-05	0.1197	254.961	0.7	0.6	0.81	0.0179083	0.1158	378.898	0.71	0.59	0.85	0.0601689
3:128292554	0.1138	1561.11	A	G	EEFSEC	intronic	0.72	0.68	0.78	6.69729e-07	A	G	0.1197	0.12	0.9416	+++	1.37332	1.28843	1.4638	6.592e-07	0.1115	927.234	0.74	0.68	0.8	7.22452e-05	0.1197	254.961	0.7	0.6	0.81	0.0179083	0.1158	378.898	0.71	0.59	0.85	0.0601689
3:128292580	0.1138	1561.11	T	C	EEFSEC	intronic	0.72	0.68	0.78	6.69729e-07	T	C	0.1197	0.12	0.9416	+++	1.37332	1.28843	1.4638	6.592e-07	0.1115	927.234	0.74	0.68	0.8	7.22452e-05	0.1197	254.961	0.7	0.6	0.81	0.0179083	0.1158	378.898	0.71	0.59	0.85	0.0601689
3:128293434	0.1138	1561.11	G	T	EEFSEC	intronic	0.72	0.68	0.78	6.69729e-07	G	T	0.1115	0.12	0.9416	---	0.728164	0.683155	0.776138	6.592e-07	0.1115	927.234	0.74	0.68	0.8	7.22452e-05	0.1197	254.961	0.7	0.6	0.81	0.0179083	0.1158	378.898	0.71	0.59	0.85	0.0601689
3:128294033	0.1138	1561.11	T	G	EEFSEC	intronic	0.72	0.68	0.78	6.69729e-07	T	G	0.1197	0.12	0.9416	+++	1.37332	1.28843	1.4638	6.592e-07	0.1115	927.234	0.74	0.68	0.8	7.22452e-05	0.1197	254.961	0.7	0.6	0.81	0.0179083	0.1158	378.898	0.71	0.59	0.85	0.0601689
3:128294802	0.1138	1561.11	G	A	EEFSEC	intronic	0.72	0.68	0.78	6.69729e-07	G	A	0.1115	0.12	0.9416	---	0.728164	0.683155	0.776138	6.592e-07	0.1115	927.234	0.74	0.68	0.8	7.22452e-05	0.1197	254.961	0.7	0.6	0.81	0.0179083	0.1158	378.898	0.71	0.59	0.85	0.0601689
3:128274482	0.1134	1555.62	G	A	EEFSEC	intronic	0.73	0.68	0.78	6.79347e-07	G	A	0.1116	0.134	0.9353	---	0.7286	0.683632	0.776525	6.756e-07	0.1116	928.066	0.74	0.68	0.79	6.35674e-05	0.1192	253.896	0.7	0.61	0.82	0.0153766	0.1149	375.953	0.73	0.61	0.88	0.0837231
21:39684813	0.00153084	21.0001	G	A	B3GALT5,IGSF5	intergenic	0.067614	0.0392722	0.116409	6.88973e-07	NA	NA	NA	NA	NA	NA	NA	NA	NA	NA	NA	NA	NA	NA	NA	NA	NA	NA	NA	NA	NA	NA	NA	NA	NA	NA	NA	NA
3:128279069	0.1135	1556.99	A	G	EEFSEC	intronic	0.73	0.68	0.78	6.96116e-07	A	G	0.1192	0.106	0.9483	+++	1.37113	1.28638	1.46146	7.637e-07	0.1114	926.402	0.74	0.68	0.79	7.71628e-05	0.1192	253.896	0.7	0.61	0.82	0.0207561	0.1152	376.934	0.71	0.6	0.85	0.0572223
3:128274780	0.1136	1558.36	A	G	EEFSEC	intronic	0.73	0.68	0.78	7.1977e-07	A	G	0.1197	0.096	0.953	+++	1.37085	1.28612	1.46117	7.603e-07	0.1116	928.066	0.74	0.68	0.79	6.35236e-05	0.1197	254.961	0.7	0.6	0.81	0.0179083	0.1149	375.953	0.73	0.61	0.88	0.0837231
6:71077348	0.0022598	30.9999	C	G	B3GAT2,OGFRL1	intergenic	0.123399	0.0807098	0.188667	7.20945e-07	NA	NA	NA	NA	NA	NA	NA	NA	NA	NA	NA	NA	NA	NA	NA	NA	NA	NA	NA	NA	NA	NA	NA	NA	NA	NA	NA	NA
2:108259015	0.281628	3863.38	G	T	SULT1C3	exonic	0.799847	0.764592	0.836728	7.21453e-07	G	T	0.2822	4.309	0.116	+++	0.8	0.77	0.84	1.166e-06	0.282227	2347	0.755003	0.715283	0.796927	1.94743e-07	0.281221	599	0.913455	0.819117	1.01866	0.406305	0.279645	915	0.943515	0.830923	1.07136	0.647277
6:42940690	0.240827	3303.67	C	T	CNPY3-GNMT	intronic	0.791415	0.754878	0.82972	7.39743e-07	C	T	0.2531	0.033	0.9835	+++	0.79	0.76	0.83	1.179e-06	0.23545	1958	0.790207	0.746774	0.836167	3.08162e-05	0.241784	515	0.809084	0.719387	0.909964	0.0713951	0.253056	828	0.79616	0.698677	0.907244	0.080934
3:128252518	0.1136	1558.36	G	A	EEFSEC	intronic	0.73	0.68	0.78	7.40067e-07	G	A	0.1116	0.098	0.952	---	0.729763	0.684655	0.777843	7.877e-07	0.1116	928.066	0.74	0.68	0.79	6.57907e-05	0.1197	254.961	0.7	0.6	0.81	0.0179083	0.1149	375.953	0.73	0.61	0.88	0.0837231
3:128252766	0.1136	1558.36	C	T	EEFSEC	intronic	0.73	0.68	0.78	7.40067e-07	C	T	0.1116	0.098	0.952	---	0.729763	0.684655	0.777843	7.877e-07	0.1116	928.066	0.74	0.68	0.79	6.57907e-05	0.1197	254.961	0.7	0.6	0.81	0.0179083	0.1149	375.953	0.73	0.61	0.88	0.0837231
3:128266726	0.1135	1556.99	T	C	EEFSEC	intronic	0.73	0.68	0.78	7.48832e-07	T	C	0.1197	0.099	0.9519	+++	1.37017	1.28548	1.46044	7.975e-07	0.1114	926.402	0.74	0.68	0.79	6.66133e-05	0.1197	254.961	0.7	0.6	0.81	0.0179083	0.1149	375.953	0.73	0.61	0.88	0.0837231
2:108258788	0.281829	3866.13	T	C	SULT1C3	exonic	0.800269	0.764988	0.837177	7.70208e-07	T	C	0.28	4.268	0.1184	---	0.802497	0.766985	0.839654	1.164e-06	0.282347	2348	0.754869	0.715119	0.796828	1.9669e-07	0.28216	601	0.922938	0.827988	1.02878	0.460099	0.279951	916	0.929216	0.818257	1.05522	0.563727
3:128250528	0.1135	1556.99	T	C	EEFSEC	intronic	0.73	0.68	0.78	7.72396e-07	T	C	0.1197	0.101	0.9508	+++	1.36963	1.28497	1.45986	8.245e-07	0.1114	926.402	0.74	0.68	0.79	6.88397e-05	0.1197	254.961	0.7	0.6	0.81	0.0179083	0.1149	375.953	0.73	0.61	0.88	0.0837231
3:128272334	0.1132	1552.88	G	C	EEFSEC	intronic	0.73	0.68	0.78	7.73228e-07	G	C	0.1114	0.08	0.9607	---	0.731876	0.686637	0.780095	1.01e-06	0.1114	926.402	0.74	0.68	0.79	7.71628e-05	0.1192	253.896	0.7	0.61	0.82	0.0207561	0.1146	374.971	0.73	0.61	0.88	0.080633
3:128282524	0.1139	1562.48	T	C	EEFSEC	intronic	0.73	0.68	0.78	7.8714e-07	T	C	0.1197	0.137	0.9336	+++	1.37004	1.28548	1.46015	7.737e-07	0.1116	928.066	0.74	0.68	0.79	8.43216e-05	0.1197	254.961	0.7	0.6	0.81	0.0179083	0.1158	378.898	0.71	0.59	0.85	0.0601689
4:88947927	0.416594	5714.83	C	T	FAM13A	intronic	1.22544	1.176	1.27697	7.89848e-07	C	T	0.4361	1.854	0.3958	---	1.23	1.18	1.28	7.597e-07	0.408971	3401	1.24013	1.18037	1.30292	1.30061e-05	0.416901	888	1.10248	0.998274	1.21757	0.325804	0.436125	1427	1.35031	1.19866	1.52116	0.0116858
3:128290769	0.1139	1562.48	A	G	EEFSEC	intronic	0.73	0.68	0.78	8.08598e-07	A	G	0.1197	0.138	0.9332	+++	1.3699	1.28522	1.46015	7.985e-07	0.1116	928.066	0.74	0.68	0.79	8.70786e-05	0.1197	254.961	0.7	0.6	0.81	0.0179083	0.1158	378.898	0.71	0.59	0.85	0.0601689
3:128264953	0.1135	1556.99	T	G	EEFSEC	intronic	0.73	0.68	0.78	8.12872e-07	T	G	0.1197	0.104	0.9492	+++	1.36867	1.28407	1.45884	8.659e-07	0.1115	927.234	0.74	0.68	0.8	7.22452e-05	0.1197	254.961	0.7	0.6	0.81	0.0179083	0.1149	375.953	0.73	0.61	0.88	0.0837231
3:128264957	0.1135	1556.99	A	C	EEFSEC	intronic	0.73	0.68	0.78	8.12872e-07	A	C	0.1197	0.104	0.9492	+++	1.36867	1.28407	1.45884	8.659e-07	0.1115	927.234	0.74	0.68	0.8	7.22452e-05	0.1197	254.961	0.7	0.6	0.81	0.0179083	0.1149	375.953	0.73	0.61	0.88	0.0837231
3:128250487	0.1136	1558.36	G	A	EEFSEC	intronic	0.73	0.68	0.78	8.13289e-07	G	A	0.1115	0.104	0.9492	---	1.37	1.28	1.46	8.659e-07	0.1115	927.234	0.74	0.68	0.8	7.22452e-05	0.1197	254.961	0.7	0.6	0.81	0.0179083	0.1149	375.953	0.73	0.61	0.88	0.0837231
3:128258080	0.1136	1558.36	A	G	EEFSEC	intronic	0.73	0.68	0.78	8.13289e-07	A	G	0.1197	0.104	0.9492	+++	1.36867	1.28407	1.45884	8.659e-07	0.1115	927.234	0.74	0.68	0.8	7.22452e-05	0.1197	254.961	0.7	0.6	0.81	0.0179083	0.1149	375.953	0.73	0.61	0.88	0.0837231
3:128258822	0.1136	1558.36	A	T	EEFSEC	intronic	0.73	0.68	0.78	8.13289e-07	A	T	0.1197	0.104	0.9492	+++	1.36867	1.28407	1.45884	8.659e-07	0.1115	927.234	0.74	0.68	0.8	7.22452e-05	0.1197	254.961	0.7	0.6	0.81	0.0179083	0.1149	375.953	0.73	0.61	0.88	0.0837231
3:128259135	0.1136	1558.36	T	C	EEFSEC	intronic	0.73	0.68	0.78	8.13289e-07	T	C	0.1197	0.104	0.9492	+++	1.36867	1.28407	1.45884	8.659e-07	0.1115	927.234	0.74	0.68	0.8	7.22452e-05	0.1197	254.961	0.7	0.6	0.81	0.0179083	0.1149	375.953	0.73	0.61	0.88	0.0837231
3:128262595	0.1136	1558.36	A	C	EEFSEC	intronic	0.73	0.68	0.78	8.13289e-07	A	C	0.1197	0.104	0.9492	+++	1.36867	1.28407	1.45884	8.659e-07	0.1115	927.234	0.74	0.68	0.8	7.22452e-05	0.1197	254.961	0.7	0.6	0.81	0.0179083	0.1149	375.953	0.73	0.61	0.88	0.0837231
3:128264652	0.1136	1558.36	T	C	EEFSEC	exonic	0.73	0.68	0.78	8.13289e-07	T	C	0.1197	0.104	0.9492	+++	1.36867	1.28407	1.45884	8.659e-07	0.1115	927.234	0.74	0.68	0.8	7.22452e-05	0.1197	254.961	0.7	0.6	0.81	0.0179083	0.1149	375.953	0.73	0.61	0.88	0.0837231
3:128265951	0.1136	1558.36	C	T	EEFSEC	intronic	0.73	0.68	0.78	8.13289e-07	C	T	0.1115	0.104	0.9492	---	0.730636	0.685474	0.778774	8.659e-07	0.1115	927.234	0.74	0.68	0.8	7.22452e-05	0.1197	254.961	0.7	0.6	0.81	0.0179083	0.1149	375.953	0.73	0.61	0.88	0.0837231
3:128267788	0.1136	1558.36	A	G	EEFSEC	intronic	0.73	0.68	0.78	8.13289e-07	A	G	0.1197	0.104	0.9492	+++	1.36867	1.28407	1.45884	8.659e-07	0.1115	927.234	0.74	0.68	0.8	7.22452e-05	0.1197	254.961	0.7	0.6	0.81	0.0179083	0.1149	375.953	0.73	0.61	0.88	0.0837231
3:128268513	0.1136	1558.36	A	G	EEFSEC	intronic	0.73	0.68	0.78	8.13289e-07	A	G	0.1197	0.104	0.9492	+++	1.36867	1.28407	1.45884	8.659e-07	0.1115	927.234	0.74	0.68	0.8	7.22452e-05	0.1197	254.961	0.7	0.6	0.81	0.0179083	0.1149	375.953	0.73	0.61	0.88	0.0837231
3:128272265	0.1136	1558.36	A	G	EEFSEC	intronic	0.73	0.68	0.78	8.13289e-07	A	G	0.1197	0.104	0.9492	+++	1.36867	1.28407	1.45884	8.659e-07	0.1115	927.234	0.74	0.68	0.8	7.22452e-05	0.1197	254.961	0.7	0.6	0.81	0.0179083	0.1149	375.953	0.73	0.61	0.88	0.0837231
3:128272886	0.1136	1558.36	G	A	EEFSEC	intronic	0.73	0.68	0.78	8.13289e-07	G	A	0.1115	0.104	0.9492	---	0.730636	0.685474	0.778774	8.659e-07	0.1115	927.234	0.74	0.68	0.8	7.22452e-05	0.1197	254.961	0.7	0.6	0.81	0.0179083	0.1149	375.953	0.73	0.61	0.88	0.0837231
3:128273652	0.1136	1558.36	G	C	EEFSEC	intronic	0.73	0.68	0.78	8.13289e-07	G	C	0.1115	0.104	0.9492	---	0.730636	0.685474	0.778774	8.659e-07	0.1115	927.234	0.74	0.68	0.8	7.22452e-05	0.1197	254.961	0.7	0.6	0.81	0.0179083	0.1149	375.953	0.73	0.61	0.88	0.0837231
3:128274763	0.1136	1558.36	A	G	EEFSEC	intronic	0.73	0.68	0.78	8.13289e-07	A	G	0.1197	0.104	0.9492	+++	1.36867	1.28407	1.45884	8.659e-07	0.1115	927.234	0.74	0.68	0.8	7.22452e-05	0.1197	254.961	0.7	0.6	0.81	0.0179083	0.1149	375.953	0.73	0.61	0.88	0.0837231
3:128259662	0.1136	1558.36	G	C	EEFSEC	intronic	0.73	0.68	0.78	8.16195e-07	G	C	0.1116	0.113	0.9449	---	0.731438	0.686227	0.779628	9.481e-07	0.1116	928.066	0.74	0.68	0.79	8.14816e-05	0.1197	254.961	0.7	0.6	0.81	0.0179083	0.1146	374.971	0.73	0.61	0.88	0.080633
4:88921957	0.206547	2833.41	C	T	FAM13A	intronic	1.28254	1.21939	1.34896	8.24468e-07	C	T	0.2118	0.962	0.6182	---	1.28	1.22	1.35	8.002e-07	0.205147	1706	1.29634	1.22008	1.37736	1.83668e-05	0.204225	435	1.16806	1.03628	1.3166	0.194405	0.211797	693	1.39097	1.20534	1.60519	0.0211931
14:92649065	0.1775	2434.94	G	C	RIN3	intronic	0.78	0.74	0.81	8.35389e-07	G	C	0.165	1.102	0.5763	---	0.77761	0.737957	0.819394	1.561e-06	0.1817	1511.02	0.79	0.74	0.83	9.94625e-05	0.1803	384.039	0.7	0.61	0.79	0.00465085	0.165	539.88	0.85	0.73	1	0.306192
3:128265153	0.1142	1566.6	C	CACTG	EEFSEC	intronic	0.73	0.68	0.78	8.37844e-07	C	CACTG	0.1122	0.126	0.9389	---	0.732387	0.687185	0.780562	1.006e-06	0.1122	933.055	0.74	0.68	0.8	8.07007e-05	0.1202	256.026	0.7	0.6	0.81	0.0170854	0.1152	376.934	0.71	0.6	0.85	0.0913911
6:72598492	0.00218691	30	G	C	RIMS1,KCNQ5	intergenic	0.114594	0.0734861	0.178698	8.38833e-07	NA	NA	NA	NA	NA	NA	NA	NA	NA	NA	NA	NA	NA	NA	NA	NA	NA	NA	NA	NA	NA	NA	NA	NA	NA	NA	NA	NA
3:128273327	0.1135	1556.99	G	T	EEFSEC	intronic	0.73	0.68	0.78	8.64213e-07	G	T	0.1115	0.104	0.9492	---	0.730636	0.685474	0.778774	8.659e-07	0.1115	927.234	0.74	0.68	0.8	7.22452e-05	0.1197	254.961	0.7	0.6	0.81	0.0179083	0.1149	375.953	0.73	0.61	0.88	0.0837231
3:128259023	0.1134	1555.62	A	G	EEFSEC	intronic	0.73	0.68	0.78	8.65054e-07	A	G	0.1198	0.08	0.9607	+++	1.36635	1.2819	1.45637	1.01e-06	0.1114	926.402	0.74	0.68	0.79	7.71628e-05	0.1192	253.896	0.7	0.61	0.82	0.0207561	0.1146	374.971	0.73	0.61	0.88	0.080633
3:128269024	0.1134	1555.62	G	A	EEFSEC	intronic	0.73	0.68	0.78	8.65054e-07	G	A	0.1114	0.08	0.9607	---	0.731876	0.686637	0.780095	1.01e-06	0.1114	926.402	0.74	0.68	0.79	7.71628e-05	0.1192	253.896	0.7	0.61	0.82	0.0207561	0.1146	374.971	0.73	0.61	0.88	0.080633
3:128274323	0.1134	1555.62	A	G	EEFSEC	intronic	0.73	0.68	0.78	8.65054e-07	A	G	0.1198	0.08	0.9607	+++	1.36635	1.2819	1.45637	1.01e-06	0.1114	926.402	0.74	0.68	0.79	7.71628e-05	0.1192	253.896	0.7	0.61	0.82	0.0207561	0.1146	374.971	0.73	0.61	0.88	0.080633
3:128259688	0.1136	1558.36	C	A	EEFSEC	intronic	0.73	0.68	0.78	8.68281e-07	C	A	0.1116	0.141	0.9321	---	0.730928	0.685748	0.779084	8.973e-07	0.1116	928.066	0.74	0.68	0.79	8.14816e-05	0.1192	253.896	0.69	0.6	0.81	0.0160249	0.1149	375.953	0.73	0.61	0.88	0.0837231
10:45016901	0.1407	1930.12	A	C	ZNF22,RSU1P2	intergenic	1.33	1.25	1.41	8.68394e-07	A	C	0.1469	0.685	0.7099	---	0.746913	0.704457	0.791927	6.195e-07	0.1382	1149.27	1.35	1.25	1.47	1.93158e-05	0.1469	312.897	1.43	1.23	1.64	0.0122094	0.143	467.896	1.19	1	1.41	0.30728
3:128275761	0.1138	1561.11	A	G	EEFSEC	intronic	0.72	0.68	0.78	8.72154e-07	A	G	0.1207	0.035	0.9826	+++	1.36785	1.2833	1.45797	8.974e-07	0.1115	927.234	0.74	0.68	0.8	5.79946e-05	0.879343	1873	1.40305	1.20671	1.63133	0.0245789	0.1152	376.934	0.71	0.6	0.85	0.0838451
4:88948181	0.417262	5724	T	C	FAM13A	intronic	1.22393	1.1746	1.27532	8.94419e-07	T	C	0.4097	1.697	0.428	+++	0.81	0.78	0.85	8.871e-07	0.409692	3407	1.23682	1.17725	1.2994	1.64866e-05	0.41784	890	1.10792	1.00352	1.22319	0.300449	0.436125	1427	1.34629	1.19525	1.51641	0.0124405
3:128348598	0.113136	1552	G	T	EEFSEC	intronic	0.731721	0.686594	0.779813	9.16491e-07	G	T	0.1202	0.075	0.963	+++	0.74	0.69	0.78	1.153e-06	0.11063	920	0.732562	0.678439	0.791004	4.93551e-05	0.120188	256	0.753267	0.64753	0.87627	0.0610357	0.114914	376	0.706351	0.590706	0.844636	0.0518495
3:128260811	0.1136	1558.36	G	C	EEFSEC	intronic	0.73	0.68	0.78	9.17537e-07	G	C	0.1116	0.113	0.945	---	0.731803	0.686569	0.780017	9.785e-07	0.1116	928.066	0.74	0.68	0.79	8.14816e-05	0.1197	254.961	0.7	0.6	0.81	0.0179083	0.1149	375.953	0.73	0.61	0.88	0.0837231
3:128261443	0.1136	1558.36	T	C	EEFSEC	intronic	0.73	0.68	0.78	9.17537e-07	T	C	0.1197	0.113	0.945	+++	1.36649	1.28202	1.45652	9.785e-07	0.1116	928.066	0.74	0.68	0.79	8.14816e-05	0.1197	254.961	0.7	0.6	0.81	0.0179083	0.1149	375.953	0.73	0.61	0.88	0.0837231
3:128258069	0.1139	1562.48	A	AAAG	EEFSEC	intronic	0.73	0.68	0.78	9.18341e-07	A	AAAG	0.1197	0.113	0.9449	+++	1.36649	1.28215	1.45637	9.624e-07	0.1121	932.224	0.74	0.68	0.79	8.0105e-05	0.1197	254.961	0.7	0.6	0.81	0.0179083	0.1149	375.953	0.73	0.61	0.88	0.0837231
3:128264305	0.1135	1556.99	C	G	EEFSEC	intronic	0.73	0.68	0.78	9.22897e-07	C	G	0.1197	0.104	0.9492	+++	1.36867	1.28407	1.45884	8.659e-07	0.1115	927.234	0.74	0.68	0.8	7.22452e-05	0.1197	254.961	0.7	0.6	0.81	0.0179083	0.1149	375.953	0.73	0.61	0.88	0.0837231
4:88949813	0.417189	5723	C	T	FAM13A	intronic	1.22365	1.17432	1.27507	9.29778e-07	C	T	0.4364	1.824	0.4018	---	1.22	1.18	1.28	9.316e-07	0.409692	3407	1.23682	1.17725	1.2994	1.64866e-05	0.416901	888	1.10321	0.999004	1.21828	0.322196	0.43643	1428	1.35062	1.19897	1.52144	0.0115964
4:88948767	0.416885	5718.83	G	A	FAM13A	intronic	1.2236	1.17427	1.275	9.32497e-07	G	A	0.4364	1.834	0.3996	---	1.22	1.18	1.28	9.562e-07	0.409331	3404	1.23656	1.17702	1.29911	1.67056e-05	0.416901	888	1.10248	0.998274	1.21757	0.325804	0.43643	1428	1.35062	1.19897	1.52144	0.0115964
3:128270076	0.1134	1555.62	A	C	EEFSEC	intronic	0.73	0.68	0.78	9.33652e-07	A	C	0.1192	0.079	0.9612	+++	1.3654	1.28087	1.4555	1.086e-06	0.111	923.076	0.74	0.68	0.79	7.70363e-05	0.1192	253.896	0.7	0.61	0.82	0.0207561	0.1149	375.953	0.73	0.61	0.88	0.0881304
4:144416633	0.301181	4131.6	T	TA	GYPA,HHIP-AS1	intergenic	0.805127	0.770293	0.841535	9.46018e-07	T	TAA	0.2989	3.496	0.1741	---	0.801059	0.766297	0.837397	5.606e-07	0.301106	2504	0.824695	0.782426	0.869247	0.000247599	0.305164	650	0.829632	0.745528	0.923225	0.0805793	0.2989	978	0.638527	0.561169	0.726549	0.00050953
3:128269081	0.1137	1559.74	A	C	EEFSEC	intronic	0.73	0.68	0.78	9.51556e-07	A	C	0.1197	0.115	0.9441	+++	1.36608	1.28177	1.45594	9.834e-07	0.1116	928.066	0.74	0.68	0.79	8.18042e-05	0.1197	254.961	0.7	0.6	0.81	0.0179083	0.1149	375.953	0.73	0.61	0.88	0.0837231
3:128311500	0.112772	1547	G	A	EEFSEC	intronic	0.731862	0.686653	0.780047	9.71558e-07	G	A	0.1178	0.021	0.9897	+++	1.3654	1.28075	1.45565	1.153e-06	0.11051	919	0.734936	0.680542	0.793678	6.09781e-05	0.11784	251	0.735101	0.631365	0.855882	0.042974	0.11522	377	0.715084	0.598345	0.8546	0.0598974
14:92646579	0.17867	2451	G	A	RIN3	intronic	0.77466	0.73525	0.816182	9.98517e-07	G	A	0.1827	0.6	0.7408	+++	0.78	0.74	0.82	2.112e-06	0.18266	1519	0.779907	0.733258	0.829524	5.50639e-05	0.181221	386	0.733791	0.645799	0.833773	0.0153265	0.16687	546	0.857592	0.734042	1.00194	0.323373
4:144504697	0.377752	5182	A	C	GYPA,HHIP-AS1	intergenic	0.816892	0.783744	0.851442	1.03951e-06	A	C	0.37	1.362	0.5061	---	1.23	1.18	1.28	7.83e-07	0.380712	3166	0.837963	0.797848	0.880094	0.000312282	0.369953	788	0.779259	0.703909	0.862674	0.0141525	0.375306	1228	0.728583	0.645035	0.822953	0.00930873
3:128260658	0.1135	1556.99	T	G	EEFSEC	intronic	0.73	0.68	0.78	1.04631e-06	T	G	0.1192	0.089	0.9566	+++	1.36214	1.27794	1.45188	1.275e-06	0.1115	927.234	0.74	0.68	0.8	8.6991e-05	0.1192	253.896	0.7	0.61	0.82	0.0207561	0.1149	375.953	0.73	0.61	0.88	0.0920588
3:128340450	0.11299	1550	A	C	EEFSEC	intronic	0.733061	0.687847	0.781247	1.06442e-06	A	C	0.1108	0.02	0.9901	---	1.37	1.28	1.45	1.255e-06	0.11075	921	0.736292	0.681911	0.79501	6.50776e-05	0.11784	251	0.735101	0.631365	0.855882	0.042974	0.115526	378	0.716535	0.599602	0.856272	0.0613537
3:128346623	0.112772	1547	C	T	EEFSEC	intronic	0.732982	0.687744	0.781196	1.07249e-06	C	T	0.1178	0.025	0.9875	+++	0.74	0.69	0.78	1.317e-06	0.11051	919	0.737102	0.682624	0.795928	6.99444e-05	0.11784	251	0.735101	0.631365	0.855882	0.042974	0.11522	377	0.714785	0.598083	0.854259	0.0596058
3:128346972	0.112772	1547	T	C	EEFSEC	intronic	0.732982	0.687744	0.781196	1.07249e-06	T	C	0.1105	0.025	0.9875	---	1.36	1.28	1.45	1.317e-06	0.11051	919	0.737102	0.682624	0.795928	6.99444e-05	0.11784	251	0.735101	0.631365	0.855882	0.042974	0.11522	377	0.714785	0.598083	0.854259	0.0596058
3:128313697	0.113501	1557	A	G	EEFSEC	intronic	0.733559	0.688381	0.781703	1.08219e-06	A	G	0.1109	0.039	0.9808	---	1.36	1.28	1.45	1.152e-06	0.110871	922	0.731061	0.677092	0.789333	4.3352e-05	0.119718	255	0.75107	0.645561	0.873822	0.0586238	0.116137	380	0.719019	0.601762	0.859123	0.0638918
3:128325077	0.11299	1550	G	T	EEFSEC	intronic	0.733281	0.688057	0.781478	1.08812e-06	G	T	0.1178	0.021	0.9897	+++	0.74	0.69	0.78	1.289e-06	0.11075	921	0.736683	0.682279	0.795425	6.68673e-05	0.11784	251	0.735101	0.631365	0.855882	0.042974	0.115526	378	0.716535	0.599602	0.856272	0.0613537
3:128328166	0.11299	1550	G	C	EEFSEC	intronic	0.733281	0.688057	0.781478	1.08812e-06	G	C	0.1178	0.021	0.9897	+++	0.74	0.69	0.78	1.289e-06	0.11075	921	0.736683	0.682279	0.795425	6.68673e-05	0.11784	251	0.735101	0.631365	0.855882	0.042974	0.115526	378	0.716535	0.599602	0.856272	0.0613537
3:128328393	0.11299	1550	G	A	EEFSEC	intronic	0.733281	0.688057	0.781478	1.08812e-06	G	A	0.1178	0.021	0.9897	+++	0.74	0.69	0.78	1.289e-06	0.11075	921	0.736683	0.682279	0.795425	6.68673e-05	0.11784	251	0.735101	0.631365	0.855882	0.042974	0.115526	378	0.716535	0.599602	0.856272	0.0613537
4:88951025	0.416752	5717	G	A	FAM13A	intronic	1.22209	1.17281	1.27344	1.09214e-06	G	A	0.4358	1.788	0.4091	---	1.22	1.18	1.28	1.108e-06	0.409211	3403	1.23514	1.17565	1.29765	1.86955e-05	0.416901	888	1.10248	0.998274	1.21757	0.325804	0.435819	1426	1.34684	1.19563	1.51718	0.0123896
4:144513749	0.406546	5577	A	G	GYPA,HHIP-AS1	intergenic	0.819852	0.787092	0.853975	1.10137e-06	G	A	0.3897	1.389	0.4992	---	0.82	0.78	0.85	6.764e-07	0.405363	3371	0.837939	0.798214	0.879641	0.000271033	0.389671	830	0.796096	0.720767	0.879298	0.0217572	0.420538	1376	0.72448	0.644322	0.814611	0.00596876
3:128343227	0.113136	1552	G	A	EEFSEC	intronic	0.733583	0.688362	0.781776	1.11087e-06	G	A	0.1183	0.017	0.9914	+++	0.74	0.69	0.78	1.182e-06	0.11075	921	0.736683	0.682279	0.795425	6.68673e-05	0.11831	252	0.729235	0.626462	0.848867	0.0375497	0.115831	379	0.718942	0.601695	0.859036	0.0638141
3:128280587	0.1134	1555.62	T	C	EEFSEC	intronic	0.73	0.68	0.78	1.11166e-06	T	C	0.1197	0.146	0.9297	+++	1.36867	1.28407	1.45884	8.822e-07	0.1112	924.739	0.74	0.68	0.79	9.60287e-05	0.1197	254.961	0.7	0.6	0.81	0.0179083	0.1158	378.898	0.71	0.59	0.85	0.0601689
14:92598441	0.0698353	958	A	T	RIN3	intronic	0.681038	0.629357	0.736962	1.11688e-06	A	T	0.0678	2.109	0.3484	---	1.47	1.35	1.54	1.551e-06	0.0705868	587	0.638149	0.580394	0.701652	2.09104e-06	0.0699531	149	0.737434	0.607477	0.895192	0.116157	0.0678484	222	0.886973	0.713379	1.10281	0.581847
4:144504600	0.377679	5181	G	A	GYPA,HHIP-AS1	intergenic	0.817367	0.78419	0.851947	1.1242e-06	G	A	0.3806	1.252	0.5349	+++	0.81	0.78	0.85	8.661e-07	0.380592	3165	0.837409	0.797327	0.879506	0.00029581	0.369484	787	0.782629	0.706819	0.866569	0.0161116	0.375611	1229	0.73143	0.647478	0.826266	0.010289
4:88951941	0.416606	5715	A	G	FAM13A	intronic	1.22158	1.17233	1.2729	1.14249e-06	A	G	0.409	1.784	0.4099	+++	0.82	0.78	0.85	1.148e-06	0.408971	3401	1.23454	1.17509	1.29699	1.9416e-05	0.416901	888	1.10248	0.998274	1.21757	0.325804	0.435819	1426	1.34684	1.19563	1.51718	0.0123896
14:92648442	0.178597	2450	G	A	RIN3	intronic	0.775677	0.736194	0.817277	1.14944e-06	G	A	0.1824	0.617	0.7346	+++	0.78	0.74	0.83	2.409e-06	0.182419	1517	0.781018	0.734267	0.830745	6.15549e-05	0.181221	386	0.733791	0.645799	0.833773	0.0153265	0.167176	547	0.859413	0.735644	1.00401	0.329911
14:92637727	0.250401	3435	T	C	RIN3	intronic	0.797493	0.761216	0.8355	1.16469e-06	T	C	0.2446	0.59	0.7446	---	1.25	1.19	1.3	2.828e-06	0.251203	2089	0.799016	0.755843	0.844655	5.31593e-05	0.244601	521	0.772516	0.690627	0.864115	0.0212077	0.252139	825	0.880105	0.76913	1.00709	0.343351
2:108249173	0.281569	3862.56	C	G	SULT1C3	intronic	0.803332	0.767939	0.840356	1.16655e-06	C	G	0.2806	4.347	0.1138	---	1.23	1.19	1.3	1.734e-06	0.281987	2345	0.757649	0.717791	0.799719	2.75462e-07	0.281221	599	0.913455	0.819117	1.01866	0.406305	0.280562	918	0.951804	0.838414	1.08053	0.696966
2:108244786	0.281674	3864	A	G	SULT1C3	intronic	0.803372	0.767978	0.840398	1.17287e-06	A	G	0.2806	4.3	0.1165	---	1.23	1.19	1.3	1.892e-06	0.282227	2347	0.758495	0.718591	0.800615	3.08004e-07	0.281221	599	0.913455	0.819117	1.01866	0.406305	0.280562	918	0.951804	0.838414	1.08053	0.696966
3:128311631	0.112917	1549	C	T	EEFSEC	intronic	0.733966	0.688686	0.782223	1.18082e-06	C	T	0.1178	0.022	0.989	+++	0.74	0.69	0.78	1.378e-06	0.11063	920	0.737478	0.682991	0.796311	7.15072e-05	0.11784	251	0.735101	0.631365	0.855882	0.042974	0.115526	378	0.716535	0.599602	0.856272	0.0613537
3:128331771	0.112917	1549	A	G	EEFSEC	intronic	0.733966	0.688686	0.782223	1.18082e-06	A	G	0.1106	0.022	0.989	---	1.37	1.28	1.45	1.378e-06	0.11063	920	0.737478	0.682991	0.796311	7.15072e-05	0.11784	251	0.735101	0.631365	0.855882	0.042974	0.115526	378	0.716535	0.599602	0.856272	0.0613537
3:128338054	0.112917	1549	G	A	EEFSEC	intronic	0.733966	0.688686	0.782223	1.18082e-06	G	A	0.1178	0.022	0.989	+++	0.74	0.69	0.78	1.378e-06	0.11063	920	0.737478	0.682991	0.796311	7.15072e-05	0.11784	251	0.735101	0.631365	0.855882	0.042974	0.115526	378	0.716535	0.599602	0.856272	0.0613537
3:128305133	0.1128	1547.39	G	A	EEFSEC	intronic	0.74	0.69	0.78	1.18517e-06	G	A	0.1105	0.022	0.9888	---	0.734434	0.6889	0.782978	1.4e-06	0.1105	918.918	0.74	0.68	0.79	7.26787e-05	0.1178	250.914	0.74	0.63	0.86	0.042974	0.1155	377.916	0.71	0.59	0.85	0.0613537
3:128345976	0.112772	1547	TATA	T	EEFSEC	intronic	0.733935	0.68864	0.78221	1.18809e-06	TATA	T	0.1178	0.029	0.9856	+++	0.74	0.69	0.78	1.49e-06	0.11051	919	0.738786	0.684188	0.797741	7.91423e-05	0.11784	251	0.735101	0.631365	0.855882	0.042974	0.11522	377	0.714785	0.598083	0.854259	0.0596058
4:144513592	0.406838	5581	A	G	GYPA,HHIP-AS1	intergenic	0.820473	0.787675	0.854635	1.22162e-06	A	G	0.3887	0.977	0.6135	---	1.22	1.18	1.28	8.723e-07	0.405604	3373	0.836234	0.796559	0.877886	0.000232754	0.388732	828	0.799255	0.723552	0.882879	0.0243018	0.42176	1380	0.74071	0.6588	0.832805	0.0104138
3:128302519	0.1139	1562.48	A	T	EEFSEC	intronic	0.74	0.69	0.78	1.22294e-06	A	T	0.1211	0.15	0.9278	+++	1.36119	1.2773	1.45058	1.252e-06	0.1111	923.908	0.73	0.68	0.79	3.18917e-05	0.1211	257.943	0.78	0.67	0.9	0.085991	0.1161	379.879	0.72	0.6	0.86	0.0638918
6:83027921	0.00335326	46	G	A	UBE3D	intronic	0.178516	0.125235	0.254467	1.22761e-06	G	A	0.0035	0	1	+??	0.26	0.17	0.39	0.001053	0.00348725	29	0.257275	0.169991	0.389376	0.000863885	NA	NA	NA	NA	NA	NA	NA	NA	NA	NA	NA	NA
13:19118225	0.00379064	52	T	C	LOC107984132	ncRNA_exonic	0.204736	0.147845	0.283517	1.23919e-06	T	C	0.0036	0	1	-??	2.86	1.89	4.17	0.009196	0.0036075	30	0.353634	0.237265	0.527079	0.00860017	NA	NA	NA	NA	NA	NA	NA	NA	NA	NA	NA	NA
3:128348432	0.112844	1548	T	C	EEFSEC	intronic	0.73459	0.689243	0.78292	1.28239e-06	T	C	0.1105	0.003	0.9985	---	1.35	1.28	1.45	1.523e-06	0.11051	919	0.735838	0.681447	0.794572	6.3792e-05	0.11831	252	0.737287	0.633319	0.858323	0.0448563	0.11522	377	0.728594	0.609477	0.87099	0.0761053
3:128343079	0.113646	1559	G	T	EEFSEC	intronic	0.73516	0.689889	0.783402	1.28283e-06	G	T	0.1197	0.018	0.9911	+++	0.74	0.69	0.78	1.387e-06	0.111231	925	0.736533	0.682193	0.795201	6.50126e-05	0.119718	255	0.73966	0.635668	0.860665	0.0465546	0.115831	379	0.718942	0.601695	0.859036	0.0638141
3:128336820	0.113501	1557	AT	A	EEFSEC	intronic	0.735384	0.690097	0.783642	1.31517e-06	AT	A	0.1192	0.026	0.9871	+++	0.74	0.69	0.78	1.345e-06	0.110991	923	0.734276	0.680087	0.792784	5.51253e-05	0.119249	254	0.746569	0.641578	0.86874	0.0537997	0.116137	380	0.719019	0.601762	0.859123	0.0638918
3:128346470	0.113501	1557	C	T	EEFSEC	intronic	0.73541	0.690115	0.783677	1.32322e-06	C	T	0.1197	0.031	0.9848	+++	0.74	0.69	0.78	1.484e-06	0.110871	922	0.7339	0.679719	0.792399	5.38989e-05	0.119718	255	0.75107	0.645561	0.873822	0.0586238	0.116137	380	0.722162	0.604493	0.862735	0.0672287
3:128273095	0.112	1536.42	T	C	EEFSEC	intronic	0.74	0.69	0.78	1.3252e-06	T	C	0.1178	0.135	0.9346	+++	1.36132	1.27679	1.45145	1.477e-06	0.1098	913.097	0.75	0.69	0.81	0.000122767	0.1178	250.914	0.74	0.63	0.86	0.0188966	0.114	373.008	0.73	0.61	0.87	0.0789581
4:144486505	0.37695	5171	C	T	GYPA,HHIP-AS1	intergenic	0.818257	0.784978	0.852947	1.34926e-06	C	T	0.3783	1.812	0.4041	+++	0.82	0.78	0.85	1.292e-06	0.378307	3146	0.840665	0.800261	0.883109	0.000423844	0.371831	792	0.803854	0.726122	0.889907	0.031772	0.376834	1233	0.705736	0.624968	0.796942	0.00412473
2:108254084	0.281747	3865	C	T	SULT1C3	intronic	0.804578	0.769146	0.841642	1.37199e-06	C	T	0.2823	4.211	0.1218	+++	0.81	0.77	0.85	2.201e-06	0.282347	2348	0.760155	0.720188	0.80234	3.7507e-07	0.281221	599	0.913455	0.819117	1.01866	0.406305	0.280562	918	0.951804	0.838414	1.08053	0.696966
3:128312376	0.113573	1558	C	T	EEFSEC	intronic	0.735826	0.690517	0.784107	1.37492e-06	C	T	0.1197	0.036	0.9823	+++	0.74	0.69	0.78	1.456e-06	0.110991	923	0.734276	0.680087	0.792784	5.51253e-05	0.119718	255	0.75107	0.645561	0.873822	0.0586238	0.116137	380	0.719019	0.601762	0.859123	0.0638918
3:128314205	0.113573	1558	G	A	EEFSEC	intronic	0.735826	0.690517	0.784107	1.37492e-06	G	A	0.1197	0.036	0.9823	+++	0.74	0.69	0.78	1.456e-06	0.110991	923	0.734276	0.680087	0.792784	5.51253e-05	0.119718	255	0.75107	0.645561	0.873822	0.0586238	0.116137	380	0.719019	0.601762	0.859123	0.0638918
3:128315692	0.113573	1558	T	G	EEFSEC	intronic	0.735826	0.690517	0.784107	1.37492e-06	T	G	0.111	0.036	0.9823	---	1.35	1.28	1.45	1.456e-06	0.110991	923	0.734276	0.680087	0.792784	5.51253e-05	0.119718	255	0.75107	0.645561	0.873822	0.0586238	0.116137	380	0.719019	0.601762	0.859123	0.0638918
3:128324207	0.113573	1558	C	A	EEFSEC	intronic	0.735826	0.690517	0.784107	1.37492e-06	C	S	0.1197	0.036	0.9823	+++	0.74	0.69	0.78	1.456e-06	0.110991	923	0.734276	0.680087	0.792784	5.51253e-05	0.119718	255	0.75107	0.645561	0.873822	0.0586238	0.116137	380	0.719019	0.601762	0.859123	0.0638918
3:128325529	0.113573	1558	C	T	EEFSEC	intronic	0.735826	0.690517	0.784107	1.37492e-06	C	T	0.1197	0.036	0.9823	+++	0.74	0.69	0.78	1.456e-06	0.110991	923	0.734276	0.680087	0.792784	5.51253e-05	0.119718	255	0.75107	0.645561	0.873822	0.0586238	0.116137	380	0.719019	0.601762	0.859123	0.0638918
3:128334644	0.113573	1558	G	T	EEFSEC	intronic	0.735826	0.690517	0.784107	1.37492e-06	G	T	0.1197	0.036	0.9823	+++	0.74	0.69	0.78	1.456e-06	0.110991	923	0.734276	0.680087	0.792784	5.51253e-05	0.119718	255	0.75107	0.645561	0.873822	0.0586238	0.116137	380	0.719019	0.601762	0.859123	0.0638918
4:88887588	0.219566	3012	T	C	FAM13A	intronic	1.26834	1.20736	1.33239	1.3939e-06	T	C	0.2174	0.793	0.6726	+++	0.79	0.75	0.83	1.392e-06	0.219336	1824	1.28462	1.2108	1.36295	2.29226e-05	0.217371	463	1.16291	1.03533	1.30622	0.194021	0.221577	725	1.34869	1.17111	1.5532	0.0340711
4:144486570	0.37695	5171	G	A	GYPA,HHIP-AS1	intergenic	0.818532	0.785239	0.853236	1.40794e-06	G	A	0.3784	1.824	0.4018	+++	0.82	0.78	0.85	1.348e-06	0.378427	3147	0.841069	0.800642	0.883539	0.000440387	0.371831	792	0.803854	0.726122	0.889907	0.031772	0.376528	1232	0.705728	0.624961	0.796934	0.00412372
3:128342846	0.11304	1550.68	C	T	EEFSEC	intronic	0.73566	0.690285	0.784017	1.40912e-06	C	T	0.1183	0.025	0.9877	+++	0.74	0.69	0.78	1.474e-06	0.11063	920	0.73959	0.684954	0.798585	8.34325e-05	0.11831	252	0.729235	0.626462	0.848867	0.0375497	0.115831	379	0.718942	0.601695	0.859036	0.0638141
3:128301858	0.1134	1555.62	G	C	EEFSEC	intronic	0.73	0.68	0.78	1.41556e-06	G	C	0.1106	0.036	0.9823	---	0.735313	0.689793	0.783837	1.493e-06	0.11063	920	0.737478	0.682991	0.796311	5.65332e-05	0.1197	254.961	0.7	0.6	0.81	0.0586238	0.1161	379.879	0.72	0.6	0.86	0.0638918
3:128303525	0.1134	1555.62	A	G	EEFSEC	intronic	0.73	0.68	0.78	1.41556e-06	A	G	0.1197	0.036	0.9823	+++	1.35996	1.27578	1.44971	1.493e-06	0.11063	920	0.737478	0.682991	0.796311	5.65332e-05	0.1197	254.961	0.7	0.6	0.81	0.0586238	0.1161	379.879	0.72	0.6	0.86	0.0638918
4:144476714	0.377408	5177.28	A	G	GYPA,HHIP-AS1	intergenic	0.818625	0.785321	0.85334	1.43404e-06	A	G	0.3718	1.821	0.4024	---	1.22	1.18	1.28	1.31e-06	0.378908	3151	0.84089	0.800499	0.88332	0.00042921	0.371831	792	0.803854	0.726122	0.889907	0.031772	0.376528	1232	0.705674	0.624915	0.79687	0.00411444
4:144483361	0.37695	5171	G	A	GYPA,HHIP-AS1	intergenic	0.818749	0.78544	0.853469	1.46064e-06	G	A	0.3783	1.831	0.4002	+++	0.82	0.78	0.85	1.396e-06	0.378307	3146	0.841373	0.800919	0.883871	0.000454532	0.371831	792	0.803854	0.726122	0.889907	0.031772	0.376834	1233	0.705736	0.624968	0.796942	0.00412473
3:128314044	0.113444	1556.23	G	A	EEFSEC	intronic	0.736453	0.691089	0.784794	1.48411e-06	G	A	0.1197	0.041	0.9796	+++	0.74	0.69	0.78	1.408e-06	0.110991	923	0.734276	0.680087	0.792784	5.51253e-05	0.119718	255	0.75107	0.645561	0.873822	0.0586238	0.115831	379	0.716408	0.599495	0.856121	0.0612174
4:144509941	0.378043	5186	C	T	GYPA,HHIP-AS1	intergenic	0.819246	0.785986	0.853913	1.49387e-06	C	TAA	0.3808	1.254	0.5343	+++	0.82	0.79	0.85	1.151e-06	0.380832	3167	0.839405	0.799214	0.881617	0.000358165	0.369953	788	0.78402	0.708048	0.868143	0.0169396	0.376222	1231	0.733353	0.649247	0.828355	0.0108804
3:128310165	0.113428	1556	G	A	EEFSEC	intronic	0.736514	0.691145	0.784861	1.49518e-06	G	A	0.1197	0.035	0.9825	+++	0.74	0.69	0.78	1.574e-06	0.11075	921	0.735188	0.680898	0.793806	5.96993e-05	0.119718	255	0.75107	0.645561	0.873822	0.0586238	0.116137	380	0.719019	0.601762	0.859123	0.0638918
3:128310361	0.113428	1556	C	T	EEFSEC	intronic	0.736514	0.691145	0.784861	1.49518e-06	C	T	0.1197	0.035	0.9825	+++	0.74	0.69	0.78	1.574e-06	0.11075	921	0.735188	0.680898	0.793806	5.96993e-05	0.119718	255	0.75107	0.645561	0.873822	0.0586238	0.116137	380	0.719019	0.601762	0.859123	0.0638918
3:128322987	0.113573	1558	A	G	EEFSEC	intronic	0.736688	0.691328	0.785025	1.50698e-06	A	G	0.1112	0.103	0.95	---	1.35	1.27	1.45	1.919e-06	0.111231	925	0.747959	0.692798	0.807511	0.00014829	0.119249	254	0.714376	0.61388	0.831323	0.0264231	0.115831	379	0.717105	0.600097	0.856928	0.0619311
4:144371415	0.302012	4143	GA	G	GYPA,HHIP-AS1	intergenic	0.809754	0.774982	0.846086	1.51217e-06	GA	G	0.3061	3.443	0.1788	+++	0.81	0.77	0.84	1.064e-06	0.30267	2517	0.832328	0.790035	0.876886	0.000430826	0.306103	652	0.826111	0.742762	0.918813	0.0724721	0.297677	974	0.6448	0.566983	0.733298	0.000640449
8:116539762	0.0201925	277	T	C	LINC00536,EIF3H	intergenic	0.503515	0.436438	0.5809	1.52716e-06	T	C	0.0165	3.95	0.1388	---	2	1.72	2.27	1.447e-06	0.020683	172	0.52378	0.441016	0.622077	0.000159315	0.0239437	51	0.643781	0.470665	0.880571	0.159704	0.0165037	54	0.221396	0.14067	0.348446	0.000870767
4:144504784	0.377314	5176	A	G	GYPA,HHIP-AS1	intergenic	0.819521	0.786263	0.854185	1.54057e-06	A	G	0.3685	1.27	0.5298	---	1.22	1.18	1.28	1.171e-06	0.380351	3163	0.839395	0.799225	0.881584	0.000355333	0.368545	785	0.786758	0.710613	0.871062	0.0184346	0.375306	1228	0.731166	0.647253	0.825957	0.0101933
3:128314148	0.113501	1557	C	T	EEFSEC	intronic	0.736836	0.691454	0.785196	1.54139e-06	C	T	0.1197	0.035	0.9826	+++	0.74	0.69	0.78	1.63e-06	0.110871	922	0.735721	0.681406	0.794365	6.18582e-05	0.119718	255	0.75107	0.645561	0.873822	0.0586238	0.116137	380	0.719019	0.601762	0.859123	0.0638918
3:128324034	0.113573	1558	G	A	EEFSEC	intronic	0.737002	0.691631	0.78535	1.55157e-06	G	A	0.1197	0.065	0.9679	+++	0.74	0.69	0.78	1.884e-06	0.111111	924	0.745758	0.690763	0.805131	0.000126724	0.119718	255	0.722161	0.620722	0.840177	0.0314179	0.115831	379	0.717105	0.600097	0.856928	0.0619311
4:144550093	0.394154	5407	A	T	GYPA,HHIP-AS1	intergenic	0.822059	0.789173	0.856316	1.57997e-06	A	T	0.3784	1.392	0.4986	---	1.22	1.18	1.28	1.095e-06	0.395262	3287	0.838817	0.798909	0.88072	0.000310068	0.378404	806	0.811352	0.734649	0.896063	0.0352549	0.401589	1314	0.722825	0.6431	0.812433	0.00546522
3:128308394	0.1135	1556.99	C	T	EEFSEC	intronic	0.73	0.68	0.78	1.58032e-06	C	T	0.1109	0.035	0.9826	---	0.736487	0.690894	0.785088	1.667e-06	0.1109	922.244	0.74	0.68	0.79	6.33038e-05	0.1197	254.961	0.7	0.6	0.81	0.0586238	0.1161	379.879	0.72	0.6	0.86	0.0638918
4:144349803	0.303368	4161.61	T	C	GYPA,HHIP-AS1	intergenic	0.810114	0.775328	0.846461	1.58965e-06	T	C	0.3007	3.005	0.2226	---	1.23	1.19	1.3	1.152e-06	0.303752	2526	0.831091	0.788914	0.875523	0.000379943	0.305634	651	0.826203	0.742505	0.919336	0.0738715	0.300733	984	0.655045	0.57608	0.744836	0.000984077
4:144510345	0.378189	5188	A	G	GYPA,HHIP-AS1	intergenic	0.819735	0.78645	0.854428	1.61099e-06	A	G	0.37	1.26	0.5325	---	1.22	1.18	1.28	1.232e-06	0.380952	3168	0.83996	0.799737	0.882207	0.000377875	0.369953	788	0.78402	0.708048	0.868143	0.0169396	0.376528	1232	0.733742	0.649573	0.828818	0.0110355
3:128306201	0.1135	1556.99	C	T	EEFSEC	intronic	0.73	0.68	0.78	1.62723e-06	C	T	0.1108	0.024	0.9879	---	0.736413	0.690826	0.78501	1.659e-06	0.1108	921.413	0.74	0.68	0.78	7.10006e-05	0.1202	256.026	0.75	0.65	0.87	0.0515132	0.1161	379.879	0.72	0.6	0.86	0.0638918
4:144459481	0.377898	5184	C	A	GYPA,HHIP-AS1	intergenic	0.819661	0.786351	0.854382	1.62764e-06	C	A	0.3791	1.851	0.3964	+++	0.82	0.79	0.85	1.703e-06	0.379149	3153	0.841709	0.801343	0.884108	0.000452485	0.373239	795	0.810979	0.732447	0.897932	0.0396542	0.377751	1236	0.703853	0.62275	0.795519	0.00411024
4:144459650	0.377898	5184	T	C	GYPA,HHIP-AS1	intergenic	0.819661	0.786351	0.854382	1.62764e-06	T	C	0.3732	1.851	0.3964	---	1.22	1.18	1.28	1.703e-06	0.379149	3153	0.841709	0.801343	0.884108	0.000452485	0.373239	795	0.810979	0.732447	0.897932	0.0396542	0.377751	1236	0.703853	0.62275	0.795519	0.00411024
4:144480798	0.377078	5172.75	C	A	GYPA,HHIP-AS1	intergenic	0.819697	0.786353	0.854455	1.67547e-06	C	A	0.3784	1.845	0.3974	+++	0.82	0.79	0.85	1.463e-06	0.378427	3147	0.841866	0.801399	0.884376	0.000473422	0.371831	792	0.803854	0.726122	0.889907	0.031772	0.376834	1233	0.705736	0.624968	0.796942	0.00412473
4:144502816	0.377533	5179	A	C	GYPA,HHIP-AS1	intergenic	0.820185	0.786893	0.854885	1.70748e-06	A	C	0.369	1.264	0.5316	---	1.22	1.18	1.28	1.315e-06	0.380592	3165	0.839905	0.799698	0.882133	0.000374069	0.369014	786	0.788954	0.712566	0.873531	0.019893	0.375306	1228	0.731166	0.647253	0.825957	0.0101933
4:144341775	0.301356	4134	C	T	GYPA,HHIP-AS1	intergenic	0.810517	0.775682	0.846918	1.72064e-06	C	T	0.3033	3.592	0.166	+++	0.81	0.77	0.84	1.049e-06	0.302068	2512	0.83339	0.791052	0.877994	0.000470951	0.303286	646	0.822819	0.739377	0.915677	0.0681767	0.298289	976	0.64139	0.563853	0.72959	0.000562821
4:144394135	0.303324	4161	C	A	GYPA,HHIP-AS1	intergenic	0.811038	0.776278	0.847355	1.72788e-06	C	A	0.3075	3.395	0.1832	+++	0.81	0.77	0.84	1.025e-06	0.303872	2527	0.834441	0.792158	0.87898	0.000498079	0.307512	655	0.815464	0.732974	0.907237	0.055769	0.2989	978	0.646534	0.568512	0.735264	0.000690838
4:144467682	0.377971	5185	G	T	GYPA,HHIP-AS1	intergenic	0.820159	0.786836	0.854892	1.7407e-06	G	T	0.3791	1.924	0.3821	+++	0.82	0.79	0.85	1.832e-06	0.379149	3153	0.843768	0.803303	0.88627	0.000544869	0.373709	796	0.805783	0.727882	0.892022	0.0336556	0.377751	1236	0.703853	0.62275	0.795519	0.00411024
4:144512139	0.377314	5176	C	A	GYPA,HHIP-AS1	intergenic	0.820463	0.787168	0.855166	1.76741e-06	C	A	0.3805	1.29	0.5248	+++	0.82	0.79	0.85	1.441e-06	0.380471	3164	0.840826	0.80058	0.883095	0.000406565	0.369014	786	0.788954	0.712566	0.873531	0.019893	0.374694	1226	0.731096	0.647193	0.825876	0.0101684
4:144445348	0.303178	4159	T	C	GYPA,HHIP-AS1	intergenic	0.811338	0.776574	0.847658	1.79064e-06	T	C	0.2986	3.732	0.1548	---	1.23	1.19	1.3	1.271e-06	0.304353	2531	0.836526	0.794158	0.881154	0.000591638	0.305634	651	0.821297	0.738291	0.913635	0.0646391	0.298594	977	0.640369	0.563022	0.728342	0.000531184
4:144445825	0.303178	4159	G	T	GYPA,HHIP-AS1	intergenic	0.811338	0.776574	0.847658	1.79064e-06	G	T	0.3056	3.732	0.1548	+++	0.81	0.77	0.84	1.271e-06	0.304353	2531	0.836526	0.794158	0.881154	0.000591638	0.305634	651	0.821297	0.738291	0.913635	0.0646391	0.298594	977	0.640369	0.563022	0.728342	0.000531184
4:144374040	0.302449	4149	T	C	GYPA,HHIP-AS1	intergenic	0.811192	0.776405	0.847537	1.79078e-06	T	C	0.3047	0	1	?+?	1.22127	1.09792	1.35847	0.06049	NA	NA	NA	NA	NA	NA	0.304695	649	0.8188	0.736083	0.910813	0.0604923	NA	NA	NA	NA	NA	NA
3:128302638	0.1133	1554.25	T	C	EEFSEC	intronic	0.74	0.69	0.78	1.80043e-06	T	C	0.1197	0.035	0.9826	+++	0.74	0.69	0.78	1.689e-06	0.11063	920	0.737478	0.682991	0.796311	6.41278e-05	0.1197	254.961	0.7	0.6	0.81	0.0586238	0.1161	379.879	0.72	0.6	0.86	0.0638918
4:144548816	0.395393	5424	G	T	GYPA,HHIP-AS1	intergenic	0.823268	0.790377	0.857527	1.82952e-06	G	T	0.4031	1.257	0.5334	+++	0.82	0.79	0.85	1.262e-06	0.396705	3299	0.83881	0.798965	0.880642	0.000302887	0.378404	806	0.813771	0.73688	0.898685	0.037841	0.403117	1319	0.728219	0.647983	0.818391	0.00657659
10:110737301	0.00451961	62	G	C	RBM20	intronic	0.246976	0.18438	0.330825	1.86541e-06	G	C	0.0073	0.092	0.7615	+?+	0.28	0.21	0.38	2.77e-05	0.003848	32	0.299416	0.205274	0.436734	0.00116181	NA	NA	NA	NA	NA	NA	0.00733496	24	0.246821	0.147865	0.412001	0.0054519
4:144374038	0.302085	4144	G	A	GYPA,HHIP-AS1	intergenic	0.811639	0.776856	0.847979	1.87609e-06	G	A	0.3052	2.981	0.2253	+++	0.81	0.78	0.84	1.121e-06	0.30303	2520	0.832326	0.790155	0.876748	0.000414017	0.305164	650	0.820333	0.73745	0.912533	0.062978	0.297677	974	0.655837	0.576738	0.745783	0.00102351
4:144461375	0.377825	5183	C	T	GYPA,HHIP-AS1	intergenic	0.820666	0.787319	0.855426	1.88075e-06	C	T	0.3781	1.887	0.3892	+++	0.82	0.79	0.85	1.953e-06	0.379028	3152	0.843082	0.802658	0.885543	0.000511159	0.373239	795	0.810979	0.732447	0.897932	0.0396542	0.377751	1236	0.703853	0.62275	0.795519	0.00411024
4:144461380	0.377825	5183	C	G	GYPA,HHIP-AS1	intergenic	0.820666	0.787319	0.855426	1.88075e-06	C	G	0.3732	1.887	0.3892	---	1.22	1.16	1.27	1.953e-06	0.379028	3152	0.843082	0.802658	0.885543	0.000511159	0.373239	795	0.810979	0.732447	0.897932	0.0396542	0.377751	1236	0.703853	0.62275	0.795519	0.00411024
3:128299604	0.1131	1551.51	A	G	EEFSEC	intronic	0.74	0.69	0.79	1.88156e-06	A	G	0.1197	0.052	0.9742	+++	1.3559	1.27184	1.44552	1.976e-06	0.1104	918.086	0.74	0.68	0.78	8.08551e-05	0.1197	254.961	0.7	0.6	0.81	0.0586238	0.1158	378.898	0.71	0.59	0.85	0.0582927
4:144491359	0.376586	5166	C	A	GYPA,HHIP-AS1	intergenic	0.820559	0.787192	0.855341	1.88409e-06	C	A	0.3778	1.778	0.4111	+++	0.82	0.79	0.85	1.687e-06	0.377826	3142	0.84271	0.802218	0.885245	0.000508303	0.371831	792	0.803854	0.726122	0.889907	0.031772	0.376528	1232	0.709061	0.627965	0.800629	0.00463004
6:52571025	0.119915	1645	G	A	TRAM2	intronic	0.746665	0.70223	0.793912	1.89933e-06	G	A	0.1228	0.848	0.6545	+++	0.74	0.69	0.79	1.03e-06	0.122775	1021	0.765724	0.712099	0.823386	0.000233695	0.119249	254	0.664862	0.572221	0.772503	0.00646777	0.113081	370	0.694056	0.575522	0.837003	0.0511654
3:128305156	0.1134	1555.62	T	C	EEFSEC	intronic	0.73	0.68	0.78	1.90441e-06	T	C	0.1192	0.075	0.963	+++	1.35482	1.27095	1.44423	2.003e-06	0.1108	921.413	0.74	0.68	0.78	5.99593e-05	0.1192	253.896	0.76	0.66	0.88	0.0753959	0.1161	379.879	0.72	0.6	0.86	0.0638918
4:144348359	0.302538	4150.21	AT	A	GYPA,HHIP-AS1	intergenic	0.811249	0.77638	0.847683	1.90737e-06	AT	A	0.3052	3.338	0.1884	+++	0.81	0.77	0.84	1.079e-06	0.303151	2521	0.83025	0.788076	0.874681	0.000357465	0.305164	650	0.832581	0.748254	0.926412	0.086205	0.299511	980	0.646557	0.56835	0.735525	0.000713109
4:144551799	0.397215	5449	G	A	GYPA,HHIP-AS1	intergenic	0.823802	0.790936	0.858034	1.91517e-06	G	A	0.404	1.481	0.4769	+++	0.82	0.79	0.85	1.597e-06	0.398509	3314	0.84055	0.800655	0.882434	0.000352773	0.38169	813	0.822814	0.745285	0.908409	0.048762	0.404034	1322	0.720585	0.641122	0.809897	0.00502553
4:144542369	0.395508	5425.58	G	A	GYPA,HHIP-AS1	intergenic	0.823411	0.790474	0.85772	1.92548e-06	G	A	0.404	1.136	0.5665	+++	0.82	0.79	0.85	1.409e-06	0.396104	3294	0.838456	0.798554	0.880352	0.000300853	0.379812	809	0.814676	0.737639	0.899758	0.0390515	0.404034	1322	0.733032	0.652336	0.823711	0.00773272
4:144348912	0.302756	4153.21	G	T	GYPA,HHIP-AS1	intergenic	0.811335	0.776462	0.847774	1.93129e-06	G	T	0.3056	3.364	0.186	+++	0.81	0.78	0.84	1.173e-06	0.303391	2523	0.832613	0.790319	0.87717	0.00043959	0.305634	651	0.826203	0.742505	0.919336	0.0738715	0.299511	980	0.646557	0.56835	0.735525	0.000713109
4:144415320	0.303178	4159	C	T	GYPA,HHIP-AS1	intergenic	0.811911	0.777118	0.848262	1.94587e-06	C	T	0.3061	3.399	0.1828	+++	0.81	0.78	0.84	1.284e-06	0.303872	2527	0.834391	0.792137	0.878898	0.000491882	0.306103	652	0.825004	0.741621	0.917762	0.0710087	0.299511	980	0.647173	0.56907	0.735996	0.000711006
4:144381003	0.303368	4161.61	C	T	GYPA,HHIP-AS1	intergenic	0.811874	0.777065	0.848243	1.96037e-06	C	T	0.3061	3.394	0.1832	+++	0.81	0.78	0.84	1.279e-06	0.304113	2529	0.834252	0.791973	0.878787	0.000490944	0.306103	652	0.825004	0.741621	0.917762	0.0710087	0.299511	980	0.647173	0.56907	0.735996	0.000711006
4:144542381	0.395174	5421	T	C	GYPA,HHIP-AS1	intergenic	0.823607	0.790673	0.857913	1.96658e-06	T	C	0.3798	1.118	0.5717	---	1.22	1.18	1.27	1.26e-06	0.395743	3291	0.837457	0.79762	0.879285	0.000271968	0.379812	809	0.814676	0.737639	0.899758	0.0390515	0.403729	1321	0.732881	0.652193	0.823552	0.0076989
4:144394119	0.303689	4166	C	T	GYPA,HHIP-AS1	intergenic	0.812098	0.777315	0.848437	1.97248e-06	C	T	0.3061	3.386	0.184	+++	0.81	0.78	0.84	1.279e-06	0.304594	2533	0.834371	0.792142	0.878852	0.000487491	0.306103	652	0.825004	0.741621	0.917762	0.0710087	0.299817	981	0.647522	0.569397	0.736365	0.000719401
4:144399479	0.303178	4159	C	T	GYPA,HHIP-AS1	intergenic	0.811959	0.777149	0.848327	1.97876e-06	C	T	0.3061	3.4	0.1827	+++	0.81	0.78	0.84	1.301e-06	0.303872	2527	0.834441	0.792158	0.87898	0.000498079	0.306103	652	0.825004	0.741621	0.917762	0.0710087	0.299511	980	0.647173	0.56907	0.735996	0.000711006
4:88876516	0.22598	3100	T	A	FAM13A	intronic	1.26068	1.20073	1.32363	1.98229e-06	T	A	0.2307	0.668	0.716	---	1.27	1.2	1.33	1.966e-06	0.224627	1868	1.26647	1.1945	1.34278	5.35201e-05	0.223944	477	1.178	1.04908	1.32277	0.157539	0.230746	755	1.3636	1.18695	1.56654	0.0253581
4:144442422	0.303616	4165	G	A	GYPA,HHIP-AS1	intergenic	0.811914	0.777094	0.848294	1.98335e-06	G	A	0.3056	3.339	0.1884	+++	0.81	0.78	0.84	1.42e-06	0.304594	2533	0.833181	0.790923	0.877696	0.000452248	0.305634	651	0.832206	0.748093	0.925776	0.0847435	0.299817	981	0.648728	0.570452	0.737745	0.000759066
4:144350967	0.303295	4160.61	C	T	GYPA,HHIP-AS1	intergenic	0.811745	0.776891	0.848163	1.99388e-06	C	T	0.3061	3.072	0.2152	+++	0.81	0.78	0.84	1.392e-06	0.303752	2526	0.831782	0.78955	0.876272	0.000406279	0.306103	652	0.831878	0.747809	0.925398	0.084037	0.300122	982	0.654565	0.57566	0.744285	0.000963753
4:144413024	0.302975	4156.21	C	T	GYPA,HHIP-AS1	intergenic	0.812	0.777186	0.848374	1.99444e-06	C	T	0.3061	3.431	0.1799	+++	0.81	0.78	0.84	1.17e-06	0.303992	2528	0.833698	0.791476	0.878171	0.000463671	0.306103	652	0.825004	0.741621	0.917762	0.0710087	0.2989	978	0.645959	0.56801	0.734604	0.000673073
4:144539186	0.394956	5418	A	G	GYPA,HHIP-AS1	intergenic	0.823641	0.790691	0.857964	1.99722e-06	A	G	0.3784	1.168	0.5577	---	1.22	1.18	1.27	1.284e-06	0.395743	3291	0.839025	0.799093	0.880953	0.00031778	0.378404	806	0.808712	0.732187	0.893234	0.0326642	0.403729	1321	0.732881	0.652193	0.823552	0.0076989
4:144549505	0.395684	5428	T	A	GYPA,HHIP-AS1	intergenic	0.823881	0.790963	0.85817	2.00917e-06	T	A	0.4034	1.256	0.5336	+++	0.82	0.79	0.85	1.455e-06	0.396825	3300	0.840412	0.800489	0.882327	0.000352475	0.379343	808	0.811035	0.734341	0.895738	0.0349648	0.403423	1320	0.730026	0.649535	0.820491	0.00705267
4:144392734	0.303251	4160	C	T	GYPA,HHIP-AS1	intergenic	0.812076	0.777261	0.848451	2.01221e-06	C	T	0.3061	3.374	0.1851	+++	0.81	0.78	0.84	1.318e-06	0.303872	2527	0.834441	0.792158	0.87898	0.000498079	0.306103	652	0.825004	0.741621	0.917762	0.0710087	0.299817	981	0.647794	0.569614	0.736706	0.000730892
4:144489325	0.376513	5165	C	T	GYPA,HHIP-AS1	intergenic	0.820998	0.787606	0.855805	2.01798e-06	C	T	0.3777	1.797	0.4072	+++	0.82	0.79	0.85	1.818e-06	0.377706	3141	0.843405	0.802866	0.885991	0.000543399	0.371831	792	0.803854	0.726122	0.889907	0.031772	0.376528	1232	0.709061	0.627965	0.800629	0.00463004
4:144556897	0.395393	5424	C	G	GYPA,HHIP-AS1	intergenic	0.823892	0.790962	0.858193	2.0283e-06	C	G	0.3793	1.078	0.5834	---	1.22	1.18	1.27	1.452e-06	0.396465	3297	0.839053	0.79917	0.880926	0.0003129	0.379343	808	0.811035	0.734341	0.895738	0.0349648	0.403117	1319	0.736627	0.655483	0.827817	0.00880004
4:144557049	0.395393	5424	C	T	GYPA,HHIP-AS1	intergenic	0.823892	0.790962	0.858193	2.0283e-06	C	T	0.4041	1.078	0.5834	+++	0.82	0.79	0.85	1.452e-06	0.396465	3297	0.839053	0.79917	0.880926	0.0003129	0.379343	808	0.811035	0.734341	0.895738	0.0349648	0.403117	1319	0.736627	0.655483	0.827817	0.00880004
4:88932447	0.4115	5644.96	C	T	FAM13A	intronic	0.82	0.79	0.86	2.04824e-06	C	T	0.3991	2.5	0.2865	---	0.825791	0.792322	0.860673	3.785e-06	0.4153	3453.63	0.83	0.79	0.87	0.000123411	0.4155	885.015	0.91	0.82	1	0.311145	0.3991	1305.86	0.71	0.63	0.8	0.00437511
4:144544309	0.39532	5423	C	G	GYPA,HHIP-AS1	intergenic	0.823905	0.790952	0.85823	2.06434e-06	C	G	0.3798	1.131	0.5679	---	1.22	1.18	1.27	1.348e-06	0.395984	3293	0.838075	0.798197	0.879946	0.000289612	0.379812	809	0.814676	0.737639	0.899758	0.0390515	0.403729	1321	0.732881	0.652193	0.823552	0.0076989
4:144512423	0.377314	5176	C	A	GYPA,HHIP-AS1	intergenic	0.821458	0.788107	0.85622	2.0672e-06	C	A	0.3802	1.313	0.5188	+++	0.82	0.79	0.85	1.596e-06	0.380231	3162	0.841755	0.801449	0.884089	0.000445061	0.369014	786	0.788954	0.712566	0.873531	0.019893	0.375306	1228	0.731166	0.647253	0.825957	0.0101933
4:144388676	0.303397	4162	ATAAT	A	GYPA,HHIP-AS1	intergenic	0.812257	0.77743	0.848644	2.06916e-06	ATAAT	A	0.3066	3.441	0.179	+++	0.81	0.78	0.84	1.376e-06	0.304233	2530	0.836166	0.793789	0.880805	0.000578739	0.306573	653	0.820339	0.737412	0.912592	0.063131	0.299205	979	0.646952	0.568876	0.735743	0.000704046
4:144360451	0.302231	4146	CT	C	GYPA,HHIP-AS1	intergenic	0.812234	0.777397	0.848631	2.0774e-06	CT	C	0.298	3.384	0.1842	---	1.23	1.18	1.29	1.44e-06	0.30303	2520	0.835639	0.793276	0.880265	0.000555484	0.305634	651	0.8235	0.740277	0.916078	0.0683432	0.297983	975	0.648372	0.570206	0.737253	0.000738978
4:144385151	0.30347	4163	A	T	GYPA,HHIP-AS1	intergenic	0.812328	0.777498	0.848719	2.09024e-06	A	T	0.2995	3.432	0.1798	---	1.23	1.18	1.29	1.383e-06	0.304233	2530	0.836166	0.793789	0.880805	0.000578739	0.306573	653	0.820339	0.737412	0.912592	0.063131	0.299511	980	0.647173	0.56907	0.735996	0.000711006
4:144412631	0.303077	4157.61	C	A	GYPA,HHIP-AS1	intergenic	0.812341	0.777512	0.848729	2.09108e-06	C	A	0.3161	3.377	0.1848	+++	0.81	0.78	0.84	1.192e-06	0.303872	2527	0.83362	0.791403	0.87809	0.000460534	0.306103	652	0.825004	0.741621	0.917762	0.0710087	0.299511	980	0.647173	0.56907	0.735996	0.000711006
4:144478680	0.376896	5170.26	A	C	GYPA,HHIP-AS1	intergenic	0.82126	0.787859	0.856077	2.09399e-06	A	C	0.3718	1.91	0.3848	---	1.22	1.18	1.27	1.835e-06	0.378066	3144	0.844156	0.803599	0.88676	0.000577748	0.371831	792	0.803854	0.726122	0.889907	0.031772	0.376834	1233	0.705736	0.624968	0.796942	0.00412473
4:144515172	0.393498	5398	T	C	GYPA,HHIP-AS1	intergenic	0.823442	0.790394	0.857871	2.09484e-06	T	C	0.3793	1.214	0.545	---	1.22	1.18	1.27	1.244e-06	0.392977	3268	0.832511	0.792768	0.874246	0.000177768	0.379343	808	0.836639	0.757389	0.924181	0.0730824	0.404034	1322	0.726116	0.64586	0.816345	0.00627131
4:144432849	0.30347	4163	C	A	GYPA,HHIP-AS1	intergenic	0.812355	0.777519	0.848751	2.10421e-06	C	A	0.3056	3.449	0.1783	+++	1.23535	1.18221	1.29087	1.518e-06	0.304473	2532	0.834308	0.791996	0.87888	0.000498076	0.305634	651	0.832206	0.748093	0.925776	0.0847435	0.299511	980	0.64687	0.568849	0.735591	0.000696113
1:111183404	0.381834	5238	G	A	CEPT1	intronic	1.21554	1.16649	1.26665	2.1283e-06	G	A	0.3939	0.223	0.6366	-?-	1.2	1.15	1.27	3.084e-05	0.377225	3137	1.21857	1.16019	1.27988	5.61751e-05	0.381221	812	1.29331	1.16684	1.4335	0.0124118	0.393949	1289	1.1475	1.02046	1.29035	0.240945
3:128324161	0.114302	1568	G	C	EEFSEC	intronic	0.740509	0.695007	0.788991	2.14925e-06	G	C	0.1216	0.032	0.9842	+++	0.74	0.69	0.79	2.332e-06	0.111592	928	0.744703	0.689844	0.803924	0.000115492	0.121596	259	0.737833	0.634662	0.857776	0.0434446	0.116443	381	0.719589	0.602257	0.859778	0.0644876
4:144433913	0.303514	4163.61	A	C	GYPA,HHIP-AS1	intergenic	0.812553	0.777707	0.84896	2.1662e-06	A	C	0.2998	3.369	0.1856	---	1.23	1.18	1.27	1.583e-06	0.304473	2532	0.834308	0.791996	0.87888	0.000498076	0.305634	651	0.832206	0.748093	0.925776	0.0847435	0.299817	981	0.648728	0.570452	0.737745	0.000759066
4:144533080	0.394664	5414	C	T	GYPA,HHIP-AS1	intergenic	0.824106	0.791118	0.858468	2.1679e-06	C	T	0.4041	1.121	0.5708	+++	0.82	0.79	0.85	1.342e-06	0.395262	3287	0.837038	0.797174	0.878895	0.000265688	0.379343	808	0.818843	0.741445	0.90432	0.0440998	0.403117	1319	0.732147	0.65153	0.822739	0.00751216
4:144533812	0.394664	5414	T	C	GYPA,HHIP-AS1	intergenic	0.824106	0.791118	0.858468	2.1679e-06	T	C	0.3793	1.121	0.5708	---	1.22	1.18	1.27	1.342e-06	0.395262	3287	0.837038	0.797174	0.878895	0.000265688	0.379343	808	0.818843	0.741445	0.90432	0.0440998	0.403117	1319	0.732147	0.65153	0.822739	0.00751216
4:144433760	0.30347	4163	T	C	GYPA,HHIP-AS1	intergenic	0.812598	0.777748	0.849009	2.18201e-06	T	C	0.2995	3.386	0.184	---	1.23	1.18	1.3	1.573e-06	0.304473	2532	0.834308	0.791996	0.87888	0.000498076	0.305634	651	0.832206	0.748093	0.925776	0.0847435	0.299511	980	0.64825	0.570003	0.737238	0.000746975
4:144433371	0.303514	4163.61	T	C	GYPA,HHIP-AS1	intergenic	0.812619	0.77777	0.849029	2.18542e-06	T	C	0.2998	3.369	0.1856	---	1.23	1.18	1.3	1.583e-06	0.304473	2532	0.834308	0.791996	0.87888	0.000498076	0.305634	651	0.832206	0.748093	0.925776	0.0847435	0.299817	981	0.648728	0.570452	0.737745	0.000759066
4:144400670	0.302858	4154.61	T	C	GYPA,HHIP-AS1	intergenic	0.812736	0.777895	0.849137	2.20098e-06	T	C	0.2992	3.491	0.1746	---	1.23	1.18	1.3	1.458e-06	0.303632	2525	0.836255	0.793883	0.880888	0.000581388	0.305634	651	0.823368	0.740162	0.915927	0.0681024	0.299205	979	0.64608	0.568115	0.734745	0.000676953
4:144440786	0.303543	4164	T	G	GYPA,HHIP-AS1	intergenic	0.812684	0.777833	0.849097	2.20466e-06	T	G	0.2998	3.369	0.1856	---	1.23	1.18	1.3	1.583e-06	0.304473	2532	0.834308	0.791996	0.87888	0.000498076	0.305634	651	0.832206	0.748093	0.925776	0.0847435	0.299817	981	0.648728	0.570452	0.737745	0.000759066
4:144515742	0.39357	5399	G	C	GYPA,HHIP-AS1	intergenic	0.823802	0.790736	0.858251	2.21415e-06	G	C	0.404	1.223	0.5427	+++	0.82	0.79	0.85	1.319e-06	0.393098	3269	0.833052	0.793277	0.874822	0.000187903	0.379343	808	0.836639	0.757389	0.924181	0.0730824	0.404034	1322	0.726116	0.64586	0.816345	0.00627131
4:144437576	0.303616	4165	C	A	GYPA,HHIP-AS1	intergenic	0.812786	0.777933	0.8492	2.23172e-06	C	A	0.3056	3.35	0.1873	+++	0.81	0.76	0.85	1.594e-06	0.304473	2532	0.834308	0.791996	0.87888	0.000498076	0.305634	651	0.832206	0.748093	0.925776	0.0847435	0.300122	982	0.649227	0.570921	0.738274	0.000771894
4:144413025	0.303238	4159.82	G	C	GYPA,HHIP-AS1	intergenic	0.812906	0.778068	0.849305	2.23977e-06	G	C	0.3061	3.454	0.1778	+++	0.81	0.78	0.84	1.401e-06	0.304233	2530	0.835475	0.793188	0.880016	0.000536239	0.306103	652	0.825004	0.741621	0.917762	0.0710087	0.299205	979	0.646596	0.568567	0.735334	0.000692688
4:144436675	0.303616	4165	G	C	GYPA,HHIP-AS1	intergenic	0.812862	0.778003	0.849283	2.26047e-06	G	C	0.3061	3.378	0.1847	+++	0.81	0.78	0.84	1.641e-06	0.304473	2532	0.834308	0.791996	0.87888	0.000498076	0.306103	652	0.833736	0.749453	0.927497	0.0879651	0.299817	981	0.648728	0.570452	0.737745	0.000759066
4:88947842	0.21162	2903	CATAG	C	FAM13A	intronic	1.26666	1.20486	1.33162	2.27775e-06	CATAG	C	0.2101	1.258	0.5332	+++	0.79	0.75	0.83	2.241e-06	0.210077	1747	1.29538	1.21981	1.37563	1.64567e-05	0.210798	449	1.12641	1.00089	1.26767	0.313677	0.216076	707	1.33418	1.15674	1.53883	0.0433107
4:88933041	0.4114	5643.59	G	A	FAM13A	intronic	0.83	0.79	0.86	2.28415e-06	G	A	0.3991	2.488	0.2882	---	0.826614	0.793112	0.861531	4.229e-06	0.4151	3451.97	0.83	0.79	0.88	0.000136675	0.4155	885.015	0.91	0.82	1	0.311145	0.3991	1305.86	0.71	0.63	0.8	0.00445355
4:144450284	0.30366	4165.61	A	G	GYPA,HHIP-AS1	intergenic	0.813177	0.778346	0.849567	2.29505e-06	A	G	0.2986	3.584	0.1666	---	1.23	1.18	1.3	1.408e-06	0.304954	2536	0.837994	0.795605	0.882641	0.00065915	0.306103	652	0.81566	0.733208	0.907384	0.0558769	0.298594	977	0.643994	0.56595	0.732801	0.000653364
4:144448594	0.30347	4163	A	G	GYPA,HHIP-AS1	intergenic	0.813114	0.778266	0.849522	2.30549e-06	A	G	0.2986	3.551	0.1694	---	1.23	1.18	1.3	1.471e-06	0.304714	2534	0.836245	0.793906	0.880842	0.000575075	0.306103	652	0.824176	0.740863	0.916857	0.0695935	0.298594	977	0.644082	0.566025	0.732904	0.000656149
4:88933016	0.4114	5643.59	A	C	FAM13A	intronic	0.83	0.79	0.85	2.30905e-06	A	C	0.4155	2.481	0.2893	+++	1.2	1.16	1.27	4.246e-06	0.4151	3451.97	0.83	0.79	0.88	0.000136675	0.4155	885.015	0.91	0.82	1	0.311145	0.3994	1306.84	0.71	0.63	0.8	0.00449089
4:88933843	0.4114	5643.59	G	A	FAM13A	intronic	0.83	0.79	0.85	2.33417e-06	G	A	0.3988	2.549	0.2796	---	0.826861	0.793349	0.861789	4.415e-06	0.4151	3451.97	0.83	0.79	0.88	0.000136675	0.416	886.08	0.91	0.82	1	0.323942	0.3988	1304.87	0.71	0.63	0.8	0.00437726
4:144534398	0.394591	5413	C	T	GYPA,HHIP-AS1	intergenic	0.82477	0.791784	0.859131	2.34271e-06	C	T	0.4041	1.148	0.5633	+++	0.82	0.79	0.85	1.486e-06	0.395262	3287	0.838494	0.7986	0.88038	0.000300768	0.378873	807	0.817419	0.740184	0.902712	0.0422057	0.403117	1319	0.73239	0.651765	0.822988	0.00756086
4:144533222	0.394372	5410	C	T	GYPA,HHIP-AS1	intergenic	0.824713	0.79171	0.859092	2.35534e-06	C	T	0.4028	1.166	0.5583	+++	0.82	0.79	0.85	1.485e-06	0.395022	3285	0.838523	0.798599	0.880443	0.000304738	0.378873	807	0.817419	0.740184	0.902712	0.0422057	0.402812	1318	0.731586	0.651012	0.822134	0.00738112
4:88872408	0.224814	3084	C	T	FAM13A	intronic	1.25941	1.19933	1.32249	2.3602e-06	C	T	0.2289	1.154	0.5615	---	1.27	1.2	1.32	2.243e-06	0.223545	1859	1.26251	1.19047	1.33891	7.20479e-05	0.223474	476	1.16128	1.03438	1.30376	0.196319	0.228912	749	1.41012	1.22721	1.6203	0.0133437
4:144563771	0.395174	5421	C	A	GYPA,HHIP-AS1	intergenic	0.824978	0.792006	0.859321	2.37471e-06	C	A	0.4041	1.121	0.571	+++	0.82	0.79	0.85	1.68e-06	0.396585	3298	0.840726	0.800761	0.882687	0.000366484	0.377934	805	0.810392	0.733869	0.894894	0.0340106	0.402812	1318	0.736475	0.655351	0.827642	0.00875117
4:144524627	0.392113	5379	A	T	GYPA,HHIP-AS1	intergenic	0.8244	0.791323	0.85886	2.39433e-06	A	T	0.3775	1.151	0.5625	---	1.22	1.17	1.27	1.501e-06	0.392136	3261	0.835667	0.795778	0.877555	0.000240952	0.377465	804	0.828116	0.749775	0.914642	0.0577232	0.401589	1314	0.729615	0.648865	0.820415	0.00718066
4:144553145	0.39532	5423	G	A	GYPA,HHIP-AS1	intergenic	0.825111	0.792141	0.859453	2.40947e-06	G	A	0.4041	1.086	0.581	+++	0.82	0.79	0.85	1.66e-06	0.396585	3298	0.839765	0.799864	0.881657	0.000332764	0.378404	806	0.813771	0.73688	0.898685	0.037841	0.403117	1319	0.736627	0.655483	0.827817	0.00880004
4:144558728	0.395539	5426	T	C	GYPA,HHIP-AS1	intergenic	0.825068	0.792089	0.859421	2.41363e-06	T	C	0.3793	1.115	0.5726	---	1.22	1.16	1.27	1.727e-06	0.396705	3299	0.840736	0.80077	0.882698	0.000366826	0.379343	808	0.811035	0.734341	0.895738	0.0349648	0.403117	1319	0.736627	0.655483	0.827817	0.00880004
4:144543733	0.397653	5455	A	G	GYPA,HHIP-AS1	intergenic	0.825354	0.792419	0.859659	2.41963e-06	A	G	0.3831	1.405	0.4952	---	1.22	1.16	1.27	1.91e-06	0.398749	3316	0.840036	0.800121	0.881943	0.00034146	0.383099	816	0.829609	0.751491	0.915846	0.0589059	0.40434	1323	0.72343	0.643768	0.812949	0.00550521
4:144541212	0.397142	5448	G	A	GYPA,HHIP-AS1	intergenic	0.825321	0.792375	0.859637	2.42799e-06	G	A	0.4046	1.428	0.4897	+++	0.82	0.79	0.85	1.872e-06	0.398268	3312	0.841679	0.801682	0.883672	0.000398467	0.381221	812	0.821618	0.744127	0.907178	0.0473263	0.404645	1324	0.723662	0.643966	0.813222	0.00555796
4:144351540	0.303397	4162	G	A	GYPA,HHIP-AS1	intergenic	0.81315	0.77823	0.849637	2.43043e-06	G	A	0.3056	3.081	0.2143	+++	0.81	0.76	0.85	1.61e-06	0.303992	2528	0.834424	0.792069	0.879043	0.000508991	0.305634	651	0.826203	0.742505	0.919336	0.0738715	0.300428	983	0.655322	0.576322	0.745151	0.000995788
4:144387147	0.303616	4165	C	T	GYPA,HHIP-AS1	intergenic	0.813478	0.778604	0.849914	2.44112e-06	C	T	0.3056	3.479	0.1756	+++	0.81	0.76	0.85	1.61e-06	0.304473	2532	0.837759	0.795311	0.882473	0.000660256	0.306573	653	0.820339	0.737412	0.912592	0.063131	0.299511	980	0.647173	0.56907	0.735996	0.000711006
4:144557510	0.395466	5425	C	T	GYPA,HHIP-AS1	intergenic	0.825342	0.792362	0.859696	2.49538e-06	C	T	0.4041	1.117	0.5722	+++	0.82	0.79	0.85	1.69e-06	0.396705	3299	0.840736	0.80077	0.882698	0.000366826	0.378873	807	0.810644	0.734178	0.895076	0.0340797	0.403117	1319	0.736627	0.655483	0.827817	0.00880004
4:144550793	0.397944	5459	A	G	GYPA,HHIP-AS1	intergenic	0.825687	0.79276	0.859981	2.49991e-06	A	G	0.3826	1.532	0.4648	---	1.22	1.17	1.27	2.154e-06	0.399471	3322	0.842763	0.802769	0.88475	0.000432301	0.382629	815	0.825927	0.748154	0.911785	0.0531368	0.404034	1322	0.720585	0.641122	0.809897	0.00502553
4:144564586	0.395174	5421	C	T	GYPA,HHIP-AS1	intergenic	0.82539	0.7924	0.859753	2.5262e-06	C	T	0.4028	1.115	0.5726	+++	0.82	0.79	0.85	1.76e-06	0.396585	3298	0.840726	0.800761	0.882687	0.000366484	0.377934	805	0.812099	0.735372	0.896831	0.0359514	0.402812	1318	0.736475	0.655351	0.827642	0.00875117
4:144539078	0.394591	5413	A	G	GYPA,HHIP-AS1	intergenic	0.825282	0.792271	0.859668	2.53205e-06	A	G	0.3775	1.201	0.5486	---	1.22	1.17	1.27	1.602e-06	0.395503	3289	0.840604	0.800602	0.882605	0.000367683	0.377465	804	0.811414	0.734688	0.896152	0.0353647	0.403423	1320	0.73266	0.652007	0.823289	0.00763102
4:144453608	0.303749	4166.82	C	T	GYPA,HHIP-AS1	intergenic	0.813844	0.778964	0.850287	2.55257e-06	C	T	0.3066	3.563	0.1684	+++	0.81	0.76	0.85	1.392e-06	0.305075	2537	0.837142	0.794793	0.881748	0.000614006	0.306573	653	0.818556	0.73579	0.910633	0.0603531	0.2989	978	0.644023	0.565975	0.732834	0.000654211
4:144562999	0.397361	5451	G	GCAATTA	GYPA,HHIP-AS1	intergenic	0.825879	0.792932	0.860195	2.59479e-06	G	GCAATTA	0.3826	1.414	0.4932	---	1.22	1.17	1.27	2.329e-06	0.39899	3318	0.842989	0.802964	0.885008	0.000444205	0.382629	815	0.824083	0.746475	0.909759	0.0504433	0.402812	1318	0.725206	0.645228	0.815099	0.00595217
8:70429086	0.00400933	55	A	G	NCOA2,LOC101926892	intergenic	0.224546	0.162981	0.309367	2.61919e-06	A	G	0.0044	0	1	-??	4.35	3.03	6.25	4.171e-05	0.00444925	37	0.229474	0.160226	0.328651	2.61786e-05	NA	NA	NA	NA	NA	NA	NA	NA	NA	NA	NA	NA
4:144541436	0.394664	5414	A	C	GYPA,HHIP-AS1	intergenic	0.825508	0.792486	0.859906	2.62076e-06	A	C	0.3775	1.209	0.5464	---	1.22	1.17	1.27	1.661e-06	0.395623	3290	0.840947	0.800924	0.88297	0.000380169	0.377465	804	0.811414	0.734688	0.896152	0.0353647	0.403423	1320	0.73266	0.652007	0.823289	0.00763102
4:144544339	0.397653	5455	T	G	GYPA,HHIP-AS1	intergenic	0.825994	0.793042	0.860316	2.63894e-06	T	G	0.3831	1.424	0.4906	---	1.22	1.17	1.27	2.082e-06	0.398749	3316	0.840934	0.800991	0.882869	0.000369413	0.383099	816	0.829609	0.751491	0.915846	0.0589059	0.40434	1323	0.72343	0.643768	0.812949	0.00550521
4:144567182	0.395247	5422	C	T	GYPA,HHIP-AS1	intergenic	0.825726	0.792721	0.860105	2.65507e-06	C	T	0.4028	1.11	0.574	+++	0.82	0.79	0.85	1.837e-06	0.396585	3298	0.840726	0.800761	0.882687	0.000366484	0.378404	806	0.813771	0.73688	0.898685	0.037841	0.402812	1318	0.736475	0.655351	0.827642	0.00875117
4:144567945	0.395247	5422	C	T	GYPA,HHIP-AS1	intergenic	0.825726	0.792721	0.860105	2.65507e-06	C	T	0.4028	1.11	0.574	+++	0.82	0.79	0.85	1.837e-06	0.396585	3298	0.840726	0.800761	0.882687	0.000366484	0.378404	806	0.813771	0.73688	0.898685	0.037841	0.402812	1318	0.736475	0.655351	0.827642	0.00875117
4:144365211	0.302522	4150	G	C	GYPA,HHIP-AS1	intergenic	0.814098	0.779196	0.850564	2.66229e-06	G	C	0.3052	3.359	0.1865	+++	0.81	0.78	0.85	1.823e-06	0.303391	2523	0.838184	0.795695	0.882942	0.000688276	0.305164	650	0.821581	0.738554	0.91394	0.0650814	0.298594	977	0.650875	0.572544	0.739923	0.000805638
4:144546060	0.396997	5446	A	T	GYPA,HHIP-AS1	intergenic	0.825874	0.792887	0.860232	2.66608e-06	A	T	0.3826	1.441	0.4864	---	1.22	1.17	1.27	1.974e-06	0.397787	3308	0.842003	0.801975	0.884029	0.000412755	0.382629	815	0.822475	0.744922	0.908101	0.0484555	0.40434	1323	0.72343	0.643768	0.812949	0.00550521
4:144561395	0.39532	5423	C	T	GYPA,HHIP-AS1	intergenic	0.825764	0.792757	0.860145	2.67082e-06	C	T	0.4031	1.107	0.575	+++	0.82	0.79	0.85	1.843e-06	0.396585	3298	0.840726	0.800761	0.882687	0.000366484	0.378404	806	0.813771	0.73688	0.898685	0.037841	0.403117	1319	0.736627	0.655483	0.827817	0.00880004
4:144561091	0.395393	5424	C	T	GYPA,HHIP-AS1	intergenic	0.825772	0.792765	0.860153	2.67391e-06	C	T	0.4031	1.107	0.575	+++	0.82	0.79	0.85	1.845e-06	0.396705	3299	0.840736	0.80077	0.882698	0.000366826	0.378404	806	0.813771	0.73688	0.898685	0.037841	0.403117	1319	0.736627	0.655483	0.827817	0.00880004
4:144567946	0.395393	5424	A	G	GYPA,HHIP-AS1	intergenic	0.825772	0.792765	0.860153	2.67391e-06	A	G	0.3784	1.107	0.575	---	1.22	1.17	1.27	1.845e-06	0.396705	3299	0.840736	0.80077	0.882698	0.000366826	0.378404	806	0.813771	0.73688	0.898685	0.037841	0.403117	1319	0.736627	0.655483	0.827817	0.00880004
12:38184110	0.00809156	111	C	T	NONE,ALG10B	intergenic	0.355783	0.285068	0.444039	2.6787e-06	C	T	0.0088	0.371	0.5426	+?+	0.4	0.32	0.51	0.000163	0.00877826	73	0.385439	0.299441	0.496135	0.000132012	NA	NA	NA	NA	NA	NA	0.00672372	22	0.637601	0.290178	1.40099	0.567535
4:144568176	0.39532	5423	G	A	GYPA,HHIP-AS1	intergenic	0.825818	0.792812	0.860199	2.68683e-06	G	A	0.4028	1.107	0.5749	+++	0.82	0.79	0.85	1.884e-06	0.396585	3298	0.840726	0.800761	0.882687	0.000366484	0.378873	807	0.814911	0.737967	0.899876	0.0390168	0.402812	1318	0.736475	0.655351	0.827642	0.00875117
4:88911381	0.247412	3394	C	T	FAM13A	intronic	1.24636	1.18919	1.30627	2.70773e-06	C	T	0.2518	1.985	0.3706	---	1.25	1.19	1.3	2.826e-06	0.246392	2049	1.26461	1.19517	1.33808	3.19732e-05	0.244601	521	1.09799	0.982655	1.22685	0.399601	0.251834	824	1.38376	1.21095	1.58123	0.0148677
4:144544616	0.395028	5419	T	C	GYPA,HHIP-AS1	intergenic	0.825775	0.79275	0.860175	2.70826e-06	T	C	0.3789	1.174	0.5561	---	1.22	1.17	1.27	1.744e-06	0.395863	3292	0.839994	0.800025	0.881959	0.000346827	0.378873	807	0.817419	0.740184	0.902712	0.0422057	0.403423	1320	0.73266	0.652007	0.823289	0.00763102
4:144357685	0.302304	4147	T	C	GYPA,HHIP-AS1	intergenic	0.814297	0.77939	0.850767	2.72902e-06	T	C	0.298	3.463	0.177	---	1.23	1.18	1.28	1.851e-06	0.303151	2521	0.838381	0.795886	0.883145	0.00069896	0.305634	651	0.8235	0.740277	0.916078	0.0683432	0.297983	975	0.648689	0.570642	0.737411	0.000729853
1:111148891	0.380085	5214	G	A	CEPT1	intronic	1.21307	1.16407	1.26413	2.78358e-06	G	A	0.3933	0.228	0.6328	-?-	1.2	1.16	1.27	2.508e-05	0.375301	3121	1.22169	1.16304	1.28329	4.65773e-05	0.378404	806	1.26681	1.14329	1.40368	0.0211182	0.393337	1287	1.14974	1.02264	1.29263	0.233622
4:144365095	0.302595	4151	G	A	GYPA,HHIP-AS1	intergenic	0.814456	0.779539	0.850938	2.79612e-06	G	A	0.3056	3.364	0.186	+++	0.81	0.78	0.85	1.906e-06	0.303391	2523	0.838184	0.795695	0.882942	0.000688276	0.305634	651	0.8235	0.740277	0.916078	0.0683432	0.298594	977	0.650875	0.572544	0.739923	0.000805638
4:88919909	0.247777	3399	C	T	FAM13A	intronic	1.24535	1.18831	1.30513	2.85131e-06	C	T	0.2518	2.368	0.306	---	1.25	0.19	1.3	2.91e-06	0.246392	2049	1.26908	1.1994	1.34282	2.42537e-05	0.246948	526	1.08196	0.969193	1.20785	0.474174	0.251834	824	1.38376	1.21095	1.58123	0.0148677
4:144557987	0.397638	5454.8	A	G	GYPA,HHIP-AS1	intergenic	0.826588	0.793617	0.86093	2.86844e-06	A	G	0.3826	1.405	0.4955	---	1.22	1.17	1.27	2.45e-06	0.39923	3320	0.84302	0.802988	0.885048	0.000446518	0.382629	815	0.825927	0.748154	0.911785	0.0531368	0.403423	1320	0.725756	0.645848	0.815552	0.00598397
4:144565237	0.39532	5423	A	G	GYPA,HHIP-AS1	intergenic	0.826312	0.793291	0.860707	2.87562e-06	A	G	0.3793	1.162	0.5593	---	1.22	1.17	1.27	2.082e-06	0.396465	3297	0.842646	0.802602	0.884689	0.000435832	0.379343	808	0.811035	0.734341	0.895738	0.0349648	0.402812	1318	0.736475	0.655351	0.827642	0.00875117
4:144537332	0.39481	5416	T	C	GYPA,HHIP-AS1	intergenic	0.826328	0.793279	0.860755	2.93965e-06	T	C	0.3789	1.179	0.5546	---	1.22	1.17	1.27	1.78e-06	0.395623	3290	0.839445	0.79949	0.881397	0.000330879	0.378873	807	0.82101	0.743499	0.906601	0.0467288	0.403117	1319	0.731744	0.651147	0.822317	0.00742575
4:144451096	0.302012	4143	C	T	GYPA,HHIP-AS1	intergenic	0.814795	0.779854	0.851302	2.94674e-06	C	T	0.3038	3.729	0.155	+++	0.81	0.78	0.85	1.869e-06	0.303271	2522	0.841626	0.798984	0.886544	0.000909809	0.303756	647	0.812561	0.730336	0.904044	0.051709	0.297677	974	0.643207	0.565271	0.73189	0.00062973
4:144559628	0.397653	5455	A	G	GYPA,HHIP-AS1	intergenic	0.826815	0.793831	0.861168	2.96995e-06	A	G	0.3826	1.368	0.5047	---	1.22	1.16	1.27	2.527e-06	0.39911	3319	0.84301	0.802978	0.885038	0.000446106	0.382629	815	0.825927	0.748154	0.911785	0.0531368	0.403729	1321	0.727123	0.647012	0.817153	0.00632119
4:144558609	0.39707	5447	A	G	GYPA,HHIP-AS1	intergenic	0.826833	0.793821	0.861217	3.03596e-06	A	G	0.3817	1.377	0.5022	---	1.22	1.16	1.27	2.469e-06	0.398389	3313	0.843445	0.803369	0.885521	0.000467999	0.38169	813	0.822814	0.745285	0.908409	0.048762	0.403729	1321	0.727123	0.647012	0.817153	0.00632119
4:144558611	0.39707	5447	C	A	GYPA,HHIP-AS1	intergenic	0.826833	0.793821	0.861217	3.03596e-06	C	A	0.4037	1.377	0.5022	+++	0.83	0.79	0.86	2.469e-06	0.398389	3313	0.843445	0.803369	0.885521	0.000467999	0.38169	813	0.822814	0.745285	0.908409	0.048762	0.403729	1321	0.727123	0.647012	0.817153	0.00632119
17:77369348	0.00313457	43	C	T	SEPT9	intronic	0.173371	0.11924	0.252075	3.08033e-06	C	T	0.0031	0	1	+??	0.14	0.09	0.22	2.057e-05	0.0031265	26	0.140545	0.0886556	0.222805	1.19173e-05	NA	NA	NA	NA	NA	NA	NA	NA	NA	NA	NA	NA
2:108267410	0.199446	2736	A	C	SULT1C3,SULT1C2	intergenic	0.789861	0.750881	0.830865	3.12532e-06	A	C	0.1956	1.989	0.3698	---	1.27	1.2	1.33	4.552e-06	0.201419	1675	0.76517	0.720125	0.813032	1.0111e-05	0.197653	421	0.926452	0.819786	1.047	0.532268	0.195599	640	0.77475	0.671066	0.894454	0.0756745
X:141705445	0.00160373	22	C	A	SPANXD,MAGEC3	intergenic	0.186019	0.128085	0.270158	3.12967e-06	NA	NA	NA	NA	NA	NA	NA	NA	NA	NA	NA	NA	NA	NA	NA	NA	NA	NA	NA	NA	NA	NA	NA	NA	NA	NA	NA	NA
4:89014235	0.265563	3643	T	C	FAM13A	intronic	0.809042	0.773083	0.846673	3.13363e-06	T	C	0.2598	0.175	0.9164	---	1.23	1.18	1.28	5.314e-06	0.267677	2226	0.815772	0.772683	0.861265	0.000174352	0.266197	567	0.825981	0.7396	0.922451	0.0834967	0.25978	850	0.772362	0.676755	0.881475	0.0506176
6:6741952	0.3851	5282.8	A	G	LY86,RREB1	intergenic	1.22	1.16	1.27	3.14004e-06	A	G	0.3934	4.675	0.09658	---	0.825461	0.791532	0.860845	4.759e-06	0.3832	3186.69	1.19	1.14	1.25	0.000474513	0.3934	837.942	1.11	1	1.22	0.307099	0.3845	1258.08	1.54	1.35	1.72	0.000435855
3:128244033	0.1153	1581.69	G	C	EEFSEC	intronic	0.75	0.7	0.79	3.1458e-06	G	C	0.113	0.002	0.9991	---	0.747956	0.702213	0.796678	4.166e-06	0.113	939.708	0.75	0.69	0.81	0.000123754	0.123	261.99	0.75	0.64	0.86	0.0473208	0.1161	379.879	0.75	0.63	0.9	0.110561
4:144552044	0.394299	5409	G	A	GYPA,HHIP-AS1	intergenic	0.826976	0.793937	0.86139	3.14736e-06	G	A	0.4031	1.323	0.5161	+++	0.83	0.79	0.85	2.081e-06	0.395382	3288	0.84327	0.803201	0.885339	0.000460809	0.376526	802	0.814102	0.73728	0.898928	0.0379578	0.403117	1319	0.729664	0.649193	0.82011	0.00697833
13:27065376	0.0320018	439	G	A	USP12	downstream	0.587329	0.523927	0.658403	3.17711e-06	G	A	0.0364	0.308	0.8573	+++	0.58	0.52	0.65	2.273e-06	0.030303	252	0.596963	0.518403	0.687427	0.000247268	0.0319249	68	0.594558	0.458071	0.771713	0.0461883	0.0363692	119	0.497368	0.367365	0.673375	0.0209295
13:74300537	0.1097	1504.86	T	C	LINC00402,LOC100288208	intergenic	1.35	1.27	1.45	3.18196e-06	T	C	0.1122	3.79	0.1504	---	0.747807	0.700745	0.79803	7.895e-06	0.1122	933.055	1.23	1.15	1.33	0.00508264	0.1089	231.957	1.64	1.39	1.92	0.00186259	0.1039	339.961	1.67	1.35	2.04	0.0123831
1:111149217	0.380157	5215	G	A	CEPT1	intronic	1.21172	1.16277	1.26273	3.18362e-06	G	A	0.3933	0.211	0.6461	-?-	1.2	1.19	1.28	3.061e-05	0.375541	3123	1.21882	1.1603	1.2803	5.74226e-05	0.377934	805	1.27247	1.14847	1.40985	0.0187312	0.393337	1287	1.14974	1.02264	1.29263	0.233622
4:156966205	0.329567	4521	C	T	PDGFC	intronic	0.818825	0.784417	0.854742	3.19914e-06	C	T	0.3437	1.816	0.4034	+++	0.81	0.78	0.85	2.216e-06	0.324194	2696	0.846273	0.803732	0.891066	0.0012077	0.343662	732	0.733454	0.662406	0.812122	0.0023296	0.334047	1093	0.769951	0.680525	0.871128	0.0341981
16:28499072	0.460854	6322	C	T	APOBR,IL27	downstream	1.2072	1.15935	1.25703	3.20963e-06	C	T	0.4731	2.936	0.2304	---	1.2	1.16	1.25	3.796e-06	0.458153	3810	1.15419	1.09957	1.21151	0.00308932	0.452582	964	1.36882	1.24184	1.50878	0.00125034	0.473105	1548	1.30026	1.1582	1.45975	0.0232251
4:144553321	0.397799	5457	A	G	GYPA,HHIP-AS1	intergenic	0.827471	0.794471	0.861842	3.24412e-06	A	G	0.3826	1.388	0.4996	---	1.2	1.19	1.28	2.758e-06	0.399351	3321	0.843929	0.803869	0.885986	0.000482795	0.382629	815	0.825927	0.748154	0.911785	0.0531368	0.403729	1321	0.727123	0.647012	0.817153	0.00632119
4:144564763	0.397142	5448	T	C	GYPA,HHIP-AS1	intergenic	0.827348	0.794325	0.861744	3.24972e-06	T	C	0.3817	1.393	0.4982	---	1.2	1.18	1.28	2.636e-06	0.398509	3314	0.84415	0.804056	0.886243	0.000496426	0.38169	813	0.822814	0.745285	0.908409	0.048762	0.403729	1321	0.727123	0.647012	0.817153	0.00632119
3:128232405	0.1154	1583.06	C	T	EEFSEC	intronic	0.75	0.7	0.79	3.25522e-06	C	T	0.1129	0.008	0.9958	---	0.746615	0.700884	0.795329	3.766e-06	0.1129	938.876	0.75	0.69	0.81	0.000121433	0.1235	263.055	0.74	0.65	0.85	0.0414499	0.1164	380.861	0.75	0.63	0.9	0.114491
2:108242163	0.176265	2418	A	G	SULT1C3	intronic	0.781239	0.740857	0.823822	3.27449e-06	A	G	0.1675	1.149	0.563	---	1.27	1.2	1.33	6.74e-06	0.180014	1497	0.765641	0.718527	0.815844	2.57945e-05	0.175117	373	0.891565	0.783982	1.01391	0.372095	0.167482	548	0.770199	0.661371	0.896934	0.0865208
4:88911177	0.24785	3400	T	A	FAM13A	intronic	1.24364	1.18668	1.30333	3.28744e-06	T	A	0.2518	2.346	0.3094	---	1.25	1.19	1.3	3.353e-06	0.246513	2050	1.26656	1.19701	1.34014	2.83276e-05	0.246948	526	1.08196	0.969193	1.20785	0.474174	0.251834	824	1.38376	1.21095	1.58123	0.0148677
4:88918689	0.247777	3399	T	C	FAM13A	intronic	1.24362	1.18666	1.30331	3.29168e-06	T	C	0.2465	2.346	0.3095	+++	1.24425	1.18705	1.3042	3.354e-06	0.246513	2050	1.26656	1.19701	1.34014	2.83276e-05	0.246948	526	1.08196	0.969193	1.20785	0.474174	0.251528	823	1.38374	1.21093	1.58121	0.0148726
1:111154102	0.380303	5217	A	G	CEPT1	intronic	1.21138	1.16244	1.26239	3.3013e-06	A	G	0.3755	0.211	0.6461	+?+	1.20819	1.15461	1.26425	3.061e-05	0.375541	3123	1.21882	1.1603	1.2803	5.74226e-05	0.378873	807	1.26962	1.14578	1.40685	0.0199872	0.393337	1287	1.14974	1.02264	1.29263	0.233622
8:116492903	0.1885	2585.84	A	G	LINC00536,EIF3H	intergenic	0.79	0.75	0.83	3.3041e-06	A	G	0.1995	1.299	0.5223	+++	0.79	0.75	0.83	3.807e-06	0.1884	1566.73	0.76	0.72	0.81	7.21971e-06	0.1995	424.935	0.85	0.75	0.96	0.188321	0.1815	593.868	0.88	0.75	1.01	0.363559
2:108230127	0.269646	3699	C	T	LINC01594,SULT1C3	intergenic	0.808761	0.77267	0.846537	3.31185e-06	C	T	0.2708	4.403	0.1107	+++	0.81	0.78	0.85	5.141e-06	0.270803	2252	0.763104	0.722471	0.806022	7.62713e-07	0.265728	566	0.967452	0.865409	1.08153	0.766572	0.269254	881	0.899725	0.79183	1.02232	0.408137
16:28509255	0.460353	6315.13	A	G	IL27,NUPR1	intergenic	1.20696	1.15908	1.25682	3.34675e-06	A	G	0.4521	2.554	0.2789	+++	0.83	0.8	0.86	3.668e-06	0.457792	3807	1.15771	1.10292	1.21522	0.00251873	0.452113	963	1.35402	1.22865	1.49217	0.00179877	0.473411	1549	1.30066	1.15813	1.46074	0.0235058
3:128235866	0.1154	1583.06	G	A	EEFSEC	intronic	0.75	0.7	0.79	3.36132e-06	G	A	0.113	0.009	0.9955	---	0.747732	0.701933	0.796519	4.192e-06	0.113	939.708	0.75	0.69	0.81	0.000139481	0.1235	263.055	0.74	0.65	0.85	0.0414499	0.1161	379.879	0.75	0.63	0.9	0.110561
3:128235867	0.1154	1583.06	T	G	EEFSEC	intronic	0.75	0.7	0.79	3.36132e-06	T	G	0.1235	0	1	?+?	1.35455	1.16711	1.5721	0.04154	NA	NA	NA	NA	NA	NA	0.1235	263.055	0.74	0.65	0.85	0.0414499	NA	NA	NA	NA	NA	NA
12:37422241	0.00838315	115	G	A	NONE,ALG10B	intergenic	0.365812	0.294193	0.454867	3.36825e-06	G	A	0.0091	0.375	0.5405	+?+	0.41	0.33	0.53	0.0001937	0.00913901	76	0.396744	0.309812	0.50807	0.0001562	NA	NA	NA	NA	NA	NA	0.00702934	23	0.654756	0.30006	1.42873	0.587305
6:20779535	0.0250765	344	T	C	CDKAL1	intronic	0.550825	0.484362	0.626407	3.37023e-06	T	C	0.0208	1.769	0.413	---	1.81	1.59	2.04	4.786e-06	0.0265753	221	0.515957	0.443812	0.59983	1.00625e-05	0.0258216	55	0.568191	0.417378	0.773499	0.0668613	0.0207824	68	0.929768	0.612522	1.41133	0.861488
14:92612301	0.252407	3462.51	CAG	C	RIN3	intronic	0.806916	0.770501	0.845052	3.37108e-06	CAG	C	0.2498	0.888	0.6416	---	1.23	1.18	1.28	7.435e-06	0.250962	2087	0.80731	0.763887	0.853202	0.000107434	0.249765	532	0.773796	0.693225	0.863731	0.0196348	0.257946	844	0.906811	0.793514	1.03628	0.463592
16:28499524	0.461	6324	A	G	IL27	UTR3	1.2067	1.15887	1.25652	3.37928e-06	A	G	0.4526	3.305	0.1916	+++	0.83	0.8	0.86	4.084e-06	0.458634	3814	1.14978	1.09537	1.20689	0.00398448	0.452582	964	1.36936	1.24239	1.50931	0.00122563	0.472494	1546	1.32231	1.17753	1.48488	0.0159628
4:88920019	0.247886	3400.5	C	T	FAM13A	intronic	1.24331	1.18637	1.30299	3.38207e-06	C	T	0.2518	2.346	0.3094	---	1.25	1.19	1.3	3.353e-06	0.246513	2050	1.26656	1.19701	1.34014	2.83276e-05	0.246948	526	1.08196	0.969193	1.20785	0.474174	0.251834	824	1.38376	1.21095	1.58123	0.0148677
16:28499216	0.461219	6327	A	G	APOBR,IL27	downstream	1.20647	1.15866	1.25625	3.43216e-06	A	G	0.4531	3.367	0.1857	+++	0.83	0.79	0.86	4.185e-06	0.458634	3814	1.14897	1.09461	1.20602	0.00415978	0.453052	965	1.37051	1.24351	1.51049	0.00118072	0.473105	1548	1.32308	1.17823	1.48573	0.0157367
16:28513402	0.460636	6319	C	T	IL27,NUPR1	intergenic	1.20599	1.15828	1.25566	3.45161e-06	C	T	0.4728	2.988	0.2245	---	1.2	1.16	1.25	4.047e-06	0.458153	3810	1.15309	1.09865	1.21022	0.00321924	0.451643	962	1.37054	1.24361	1.51042	0.00117146	0.472799	1547	1.29722	1.15518	1.45673	0.0248236
3:128244772	0.1154	1583.06	G	A	EEFSEC	intronic	0.75	0.7	0.79	3.46574e-06	G	A	0.1129	0.009	0.9955	---	0.747285	0.701514	0.796043	4.014e-06	0.1129	938.876	0.75	0.69	0.81	0.000129561	0.1235	263.055	0.74	0.64	0.85	0.0414499	0.1164	380.861	0.75	0.63	0.9	0.114491
14:92645370	0.0922875	1266	T	C	RIN3	intronic	0.725324	0.676803	0.777324	3.47253e-06	T	C	0.088	1.658	0.4364	---	1.37	1.28	1.47	6.768e-06	0.0930736	774	0.703062	0.647548	0.763336	1.79263e-05	0.0957747	204	0.731761	0.618342	0.865985	0.0636855	0.0880196	288	0.929889	0.760601	1.13686	0.717561
1:99940950	0.0178598	245	G	A	AGL,SLC35A3	intergenic	0.483938	0.413756	0.566024	3.51837e-06	G	A	0.0202	0.094	0.7591	+?+	0.47	0.4	0.56	1.833e-05	0.016354	136	0.459959	0.379055	0.558132	5.40443e-05	0.0201878	43	0.506227	0.353982	0.723953	0.0570446	0.0201711	66	0.529472	0.349215	0.802774	0.126553
3:128244348	0.1157	1587.17	G	C	EEFSEC	intronic	0.75	0.7	0.79	3.6525e-06	G	C	0.1134	0.011	0.9947	---	0.748404	0.702704	0.797076	4.18e-06	0.1134	943.034	0.75	0.7	0.81	0.000134952	0.1235	263.055	0.74	0.64	0.85	0.0414499	0.1164	380.861	0.75	0.63	0.9	0.114491
3:128096827	0.117454	1611.23	C	A	RUVBL1	intronic	0.749111	0.703782	0.79736	3.66298e-06	C	A	0.123	0.001	0.9993	+++	0.75	0.7	0.8	4.613e-06	0.116402	968	0.750404	0.696238	0.808783	0.000125104	0.123005	262	0.747685	0.644511	0.867375	0.0502057	0.116748	382	0.754052	0.630046	0.902464	0.116136
3:127996353	0.118093	1620	T	C	KBTBD12,SEC61A1	intergenic	0.749106	0.703768	0.797365	3.68097e-06	T	C	0.1151	1.144	0.5643	---	1.33	1.25	1.43	4.568e-06	0.115079	957	0.778657	0.722141	0.839595	0.000893016	0.124413	265	0.730377	0.629871	0.846921	0.0337161	0.121638	398	0.6374	0.535094	0.759265	0.00999805
6:42942193	0.277851	3811.56	G	C	CNPY3-GNMT	intronic	0.811687	0.775899	0.849126	3.69323e-06	G	C	0.2873	0.031	0.9845	+++	0.82	0.78	0.85	9.359e-06	0.274531	2283	0.818591	0.775672	0.863886	0.000200718	0.276056	588	0.806411	0.720433	0.902651	0.0563352	0.287286	940	0.830624	0.733199	0.940994	0.136886
4:89013494	0.167517	2298	TAC	T	FAM13A	intronic	0.778054	0.736967	0.821431	3.70821e-06	TAC	T	0.1728	0.572	0.7514	+++	0.78	0.74	0.82	4.478e-06	0.166907	1388	0.794627	0.744082	0.848606	0.000466226	0.17277	368	0.774028	0.681599	0.878992	0.043915	0.165648	542	0.700103	0.59991	0.817029	0.0209252
16:60906690	0.00386354	53	A	G	LOC729159,MIR4426	intergenic	4.78978	3.40824	6.73134	3.72268e-06	A	G	0.0032	0	1	+??	0.22	0.14	0.34	0.0003992	0.00324675	27	4.55536	2.96846	6.9906	0.000285467	NA	NA	NA	NA	NA	NA	NA	NA	NA	NA	NA	NA
3:128232716	0.1155	1584.43	G	A	EEFSEC	intronic	0.75	0.7	0.79	3.74984e-06	G	A	0.113	0.01	0.995	---	0.748031	0.702213	0.796837	4.317e-06	0.113	939.708	0.75	0.69	0.81	0.000139481	0.1235	263.055	0.74	0.64	0.85	0.0414499	0.1164	380.861	0.75	0.63	0.9	0.114491
3:128233645	0.1155	1584.43	A	G	EEFSEC	intronic	0.75	0.7	0.79	3.74984e-06	A	G	0.1235	0.01	0.995	+++	1.33684	1.25496	1.42407	4.317e-06	0.113	939.708	0.75	0.69	0.81	0.000139481	0.1235	263.055	0.74	0.64	0.85	0.0414499	0.1164	380.861	0.75	0.63	0.9	0.114491
3:128237429	0.1155	1584.43	A	G	EEFSEC	intronic	0.75	0.7	0.79	3.74984e-06	A	G	0.1235	0.01	0.995	+++	1.33684	1.25496	1.42407	4.317e-06	0.113	939.708	0.75	0.69	0.81	0.000139481	0.1235	263.055	0.74	0.64	0.85	0.0414499	0.1164	380.861	0.75	0.63	0.9	0.114491
3:128238389	0.1155	1584.43	T	C	EEFSEC	intronic	0.75	0.7	0.79	3.74984e-06	T	C	0.1235	0.01	0.995	+++	1.33684	1.25496	1.42407	4.317e-06	0.113	939.708	0.75	0.69	0.81	0.000139481	0.1235	263.055	0.74	0.64	0.85	0.0414499	0.1164	380.861	0.75	0.63	0.9	0.114491
3:128240981	0.1155	1584.43	T	G	EEFSEC	intronic	0.75	0.7	0.79	3.74984e-06	T	G	0.1235	0.01	0.995	+++	1.33684	1.25496	1.42407	4.317e-06	0.113	939.708	0.75	0.69	0.81	0.000139481	0.1235	263.055	0.74	0.64	0.85	0.0414499	0.1164	380.861	0.75	0.63	0.9	0.114491
3:128241022	0.1155	1584.43	C	T	EEFSEC	intronic	0.75	0.7	0.79	3.74984e-06	C	T	0.113	0.01	0.995	---	0.748031	0.702213	0.796837	4.317e-06	0.113	939.708	0.75	0.69	0.81	0.000139481	0.1235	263.055	0.74	0.64	0.85	0.0414499	0.1164	380.861	0.75	0.63	0.9	0.114491
3:128241491	0.1155	1584.43	G	A	EEFSEC	intronic	0.75	0.7	0.79	3.74984e-06	G	A	0.113	0.01	0.995	---	0.748031	0.702213	0.796837	4.317e-06	0.113	939.708	0.75	0.69	0.81	0.000139481	0.1235	263.055	0.74	0.64	0.85	0.0414499	0.1164	380.861	0.75	0.63	0.9	0.114491
3:128243486	0.1155	1584.43	G	C	EEFSEC	intronic	0.75	0.7	0.79	3.74984e-06	G	C	0.113	0.01	0.995	---	0.748031	0.702213	0.796837	4.317e-06	0.113	939.708	0.75	0.69	0.81	0.000139481	0.1235	263.055	0.74	0.64	0.85	0.0414499	0.1164	380.861	0.75	0.63	0.9	0.114491
3:128245808	0.1155	1584.43	G	A	EEFSEC	intronic	0.75	0.7	0.79	3.74984e-06	G	A	0.113	0.01	0.995	---	0.748031	0.702213	0.796837	4.317e-06	0.113	939.708	0.75	0.69	0.81	0.000139481	0.1235	263.055	0.74	0.64	0.85	0.0414499	0.1164	380.861	0.75	0.63	0.9	0.114491
4:144542079	0.3986	5468	G	A	GYPA,HHIP-AS1	intergenic	0.829043	0.796081	0.86337	3.79269e-06	G	A	0.4068	1.301	0.5217	+++	0.83	0.79	0.86	2.597e-06	0.39899	3318	0.842333	0.802431	0.884219	0.000405328	0.384507	819	0.83113	0.753415	0.916862	0.0595434	0.406785	1331	0.729819	0.649745	0.819763	0.00671189
3:128240343	0.1153	1581.69	A	G	EEFSEC	intronic	0.75	0.7	0.79	3.82249e-06	A	G	0.123	0.003	0.9986	+++	1.33458	1.25284	1.42166	4.985e-06	0.1129	938.876	0.75	0.69	0.81	0.00014859	0.123	261.99	0.75	0.64	0.86	0.0473208	0.1161	379.879	0.75	0.63	0.9	0.110561
4:89017211	0.266584	3657	G	A	FAM13A	intronic	0.810837	0.774843	0.848503	3.85742e-06	G	A	0.269	0.214	0.8983	+++	0.81	0.78	0.85	6.677e-06	0.269	2237	0.815502	0.772524	0.860871	0.000164256	0.267136	569	0.838005	0.750122	0.936184	0.110663	0.260086	851	0.774179	0.678476	0.883382	0.0524156
2:108227613	0.269937	3703	C	T	LINC01594,SULT1C3	intergenic	0.810204	0.774066	0.848028	3.95527e-06	C	T	0.2714	4.177	0.1239	+++	0.81	0.78	0.85	5.941e-06	0.271405	2257	0.765484	0.724753	0.808503	1.00201e-06	0.265258	565	0.963925	0.862259	1.07758	0.741671	0.269254	881	0.89971	0.791818	1.0223	0.408052
2:108227894	0.269937	3703	T	C	LINC01594,SULT1C3	intergenic	0.810204	0.774066	0.848028	3.95527e-06	T	C	0.2653	4.177	0.1239	---	1.23	1.18	1.28	5.941e-06	0.271405	2257	0.765484	0.724753	0.808503	1.00201e-06	0.265258	565	0.963925	0.862259	1.07758	0.741671	0.269254	881	0.89971	0.791818	1.0223	0.408052
2:108228953	0.269937	3703	A	AT	LINC01594,SULT1C3	intergenic	0.810204	0.774066	0.848028	3.95527e-06	A	AT	0.2653	4.177	0.1239	---	1.23	1.18	1.28	5.941e-06	0.271405	2257	0.765484	0.724753	0.808503	1.00201e-06	0.265258	565	0.963925	0.862259	1.07758	0.741671	0.269254	881	0.89971	0.791818	1.0223	0.408052
6:6745933	0.3885	5329.44	G	C	LY86,RREB1	intergenic	1.2	1.16	1.27	3.96604e-06	G	C	0.3851	4.144	0.1259	+++	1.2065	1.15726	1.25784	6.678e-06	0.3879	3225.78	1.19	1.17	1.25	0.000479345	0.3962	843.906	1.11	1	1.22	0.316357	0.3851	1260.05	1.52	1.33	1.69	0.000797233
3:128235591	0.1153	1581.69	C	T	EEFSEC	intronic	0.75	0.7	0.79	3.97665e-06	C	T	0.1129	0.003	0.9986	---	0.749299	0.703404	0.798189	4.985e-06	0.1129	938.876	0.75	0.69	0.81	0.00014859	0.123	261.99	0.75	0.64	0.86	0.0473208	0.1161	379.879	0.75	0.63	0.9	0.110561
3:128237865	0.1153	1581.69	G	A	EEFSEC	intronic	0.75	0.7	0.79	3.97665e-06	G	A	0.1129	0.003	0.9986	---	0.749299	0.703404	0.798189	4.985e-06	0.1129	938.876	0.75	0.69	0.81	0.00014859	0.123	261.99	0.75	0.64	0.86	0.0473208	0.1161	379.879	0.75	0.63	0.9	0.110561
3:128239571	0.1153	1581.69	A	G	EEFSEC	intronic	0.75	0.7	0.79	3.97665e-06	A	G	0.123	0.003	0.9986	+++	1.33458	1.25284	1.42166	4.985e-06	0.1129	938.876	0.75	0.69	0.81	0.00014859	0.123	261.99	0.75	0.64	0.86	0.0473208	0.1161	379.879	0.75	0.63	0.9	0.110561
3:128240026	0.1153	1581.69	A	G	EEFSEC	intronic	0.75	0.7	0.79	3.97665e-06	A	G	0.123	0.003	0.9986	+++	1.33458	1.25284	1.42166	4.985e-06	0.1129	938.876	0.75	0.69	0.81	0.00014859	0.123	261.99	0.75	0.64	0.86	0.0473208	0.1161	379.879	0.75	0.63	0.9	0.110561
3:128241456	0.1153	1581.69	A	C	EEFSEC	intronic	0.75	0.7	0.79	3.97665e-06	A	C	0.123	0.003	0.9986	+++	1.33458	1.25284	1.42166	4.985e-06	0.1129	938.876	0.75	0.69	0.81	0.00014859	0.123	261.99	0.75	0.64	0.86	0.0473208	0.1161	379.879	0.75	0.63	0.9	0.110561
3:128244867	0.1153	1581.69	C	T	EEFSEC	intronic	0.75	0.7	0.79	3.97665e-06	C	T	0.1129	0.003	0.9986	---	0.749299	0.703404	0.798189	4.985e-06	0.1129	938.876	0.75	0.69	0.81	0.00014859	0.123	261.99	0.75	0.64	0.86	0.0473208	0.1161	379.879	1.3324	0.63	0.9	0.110561
4:144566782	0.396851	5444	A	G	GYPA,HHIP-AS1	intergenic	0.828829	0.795743	0.863291	4.03038e-06	A	G	0.3808	1.142	0.565	---	1.2	1.16	1.27	3.202e-06	0.398389	3313	0.843445	0.803369	0.885521	0.000467999	0.380751	811	0.825708	0.748005	0.911483	0.0526501	0.403423	1320	0.736835	0.655663	0.828057	0.00886714
4:88922508	0.4086	5605.17	A	G	FAM13A	intronic	0.83	0.79	0.86	4.05027e-06	A	G	0.4127	3.701	0.1571	+++	1.20302	1.15415	1.25396	8.225e-06	0.4121	3427.02	0.83	0.79	0.88	0.00026297	0.4127	879.051	0.93	0.84	1.02	0.432507	0.397	1298.98	0.69	0.61	0.78	0.00187438
2:108208976	0.270156	3706	G	A	LINC01594	ncRNA_intronic	0.810531	0.774395	0.848353	4.08482e-06	G	A	0.2716	3.867	0.1446	+++	0.81	0.78	0.85	6.088e-06	0.271645	2259	0.768094	0.727253	0.811228	1.34972e-06	0.265258	565	0.963925	0.862259	1.07758	0.741671	0.26956	882	0.885873	0.779642	1.00658	0.34279
3:128243914	0.1153	1581.69	G	A	EEFSEC	intronic	0.75	0.7	0.79	4.09604e-06	G	A	0.1129	0.003	0.9986	---	0.749299	0.703404	0.798189	4.985e-06	0.1129	938.876	0.75	0.69	0.81	0.00014859	0.123	261.99	0.75	0.64	0.86	0.0473208	0.1161	379.879	0.72	0.6	0.86	0.110561
4:88911640	0.24785	3400	G	C	FAM13A	intronic	1.24091	1.18409	1.30045	4.1033e-06	G	C	0.2518	2.145	0.3422	---	1.23	1.19	1.3	4.222e-06	0.246513	2050	1.26656	1.19701	1.34014	2.83276e-05	0.246948	526	1.08196	0.969193	1.20785	0.474174	0.251834	824	1.35871	1.18911	1.55251	0.0214692
4:88899639	0.248797	3413	A	G	FAM13A	intronic	1.24065	1.18389	1.30013	4.11228e-06	A	G	0.2474	2.348	0.3092	+++	1.2414	1.18445	1.30108	4.157e-06	0.247354	2057	1.25914	1.19004	1.33226	4.41809e-05	0.247418	527	1.08487	0.971801	1.2111	0.459224	0.253362	829	1.39639	1.22278	1.59465	0.0118786
2:108208011	0.269937	3703	A	G	LINC01594	ncRNA_intronic	0.81057	0.774426	0.848402	4.12364e-06	A	G	0.2653	4.142	0.1261	---	1.23	1.18	1.28	6.278e-06	0.271405	2257	0.766175	0.725425	0.809214	1.07801e-06	0.265258	565	0.963925	0.862259	1.07758	0.741671	0.269254	881	0.89971	0.791818	1.0223	0.408052
2:108231429	0.27001	3704	T	C	LINC01594,SULT1C3	intergenic	0.810553	0.7744	0.848395	4.14016e-06	T	C	0.2657	4.278	0.1178	---	1.23	1.18	1.23	6.331e-06	0.271405	2257	0.765484	0.724753	0.808503	1.00201e-06	0.265728	566	0.967452	0.865409	1.08153	0.766572	0.269254	881	0.89971	0.791818	1.0223	0.408052
10:32139811	0.00561306	77	G	A	KIF5B,EPC1	intergenic	0.282828	0.214885	0.372254	4.15531e-06	G	A	0.0067	0.03	0.8624	+?+	0.3	0.22	0.4	3.745e-05	0.00553151	46	0.304359	0.218502	0.423954	0.00027648	NA	NA	NA	NA	NA	NA	0.00672372	22	0.268357	0.140623	0.512117	0.0403693
2:108226480	0.269281	3694	T	C	LINC01594,SULT1C3	intergenic	0.810678	0.774498	0.848549	4.2647e-06	T	C	0.2648	4.015	0.1343	---	1.23	1.18	1.28	6.409e-06	0.270563	2250	0.766723	0.72589	0.809852	1.19052e-06	0.264789	564	0.960659	0.859332	1.07393	0.718791	0.268949	880	0.899479	0.791615	1.02204	0.406914
3:128241366	0.1153	1581.69	T	C	EEFSEC	intronic	0.75	0.7	0.79	4.27275e-06	T	C	0.1225	0.002	0.999	+++	1.33445	1.25271	1.42152	4.966e-06	0.113	939.708	0.75	0.69	0.81	0.000139481	0.1225	260.925	0.75	0.64	0.86	0.0489482	0.1164	380.861	0.75	0.63	0.9	0.114491
10:110797284	0.00408223	56	C	A	RBM20	intronic	0.236679	0.173088	0.323633	4.28129e-06	C	A	0.0064	0.009	0.923	+?+	0.26	0.19	0.36	4.889e-05	0.00348725	29	0.266958	0.179087	0.397945	0.000739974	NA	NA	NA	NA	NA	NA	0.00641809	21	0.24921	0.138221	0.449322	0.017147
3:128239849	0.1153	1581.69	T	C	EEFSEC	intronic	0.75	0.7	0.8	4.32673e-06	T	C	0.1235	0.012	0.994	+++	1.33471	1.25296	1.4218	4.909e-06	0.1128	938.045	0.75	0.69	0.81	0.000158914	0.1235	263.055	0.74	0.64	0.85	0.0414499	0.1164	380.861	0.75	0.63	0.9	0.114491
2:108196399	0.270229	3707	T	C	LINC01594	ncRNA_intronic	0.811115	0.77497	0.848946	4.36133e-06	T	C	0.2653	4.112	0.1279	---	1.23	1.18	1.28	6.538e-06	0.271765	2260	0.766814	0.726067	0.809848	1.13851e-06	0.265258	565	0.963925	0.862259	1.07758	0.741671	0.26956	882	0.899846	0.791936	1.02246	0.40873
2:108234123	0.270375	3709	G	A	LINC01594,SULT1C3	intergenic	0.811112	0.774965	0.848946	4.36762e-06	G	A	0.2718	4.299	0.1166	+++	0.81	0.78	0.85	6.627e-06	0.271765	2260	0.766267	0.725514	0.80931	1.08926e-06	0.266197	567	0.972642	0.870159	1.0872	0.803255	0.26956	882	0.892134	0.785539	1.01319	0.369717
4:88939668	0.247704	3398	T	C	FAM13A	intronic	1.24043	1.18354	1.30004	4.41501e-06	T	C	0.2459	2.613	0.2707	+++	0.81	0.77	0.85	4.771e-06	0.245911	2045	1.27097	1.20107	1.34493	2.22161e-05	0.247418	527	1.0622	0.950991	1.18642	0.585318	0.252445	826	1.35795	1.18854	1.5515	0.021625
8:116500037	0.1889	2591.33	G	T	LINC00536,EIF3H	intergenic	0.79	0.75	0.83	4.43043e-06	G	T	0.1822	1.391	0.4988	---	0.790192	0.750421	0.832071	5.029e-06	0.1186	986.278	0.76	0.71	0.81	8.13403e-06	0.2005	427.065	0.86	0.76	0.97	0.211921	0.1822	596.158	0.88	0.76	1.02	0.375911
2:108235887	0.269281	3694	T	C	LINC01594,SULT1C3	intergenic	0.811003	0.774808	0.84889	4.44936e-06	T	C	0.2657	4.233	0.1205	---	1.23	1.18	1.28	6.919e-06	0.270322	2248	0.766232	0.725426	0.809334	1.12236e-06	0.265728	566	0.967452	0.865409	1.08153	0.766572	0.268949	880	0.899479	0.791615	1.02204	0.406914
4:144426946	0.303907	4169	G	T	GYPA,HHIP-AS1	intergenic	0.818059	0.783021	0.854664	4.45257e-06	G	T	0.3056	4.04	0.1326	+++	0.81	0.78	0.85	3.094e-06	0.305556	2541	0.841123	0.798541	0.885976	0.000864379	0.302817	645	0.842085	0.756231	0.937686	0.109971	0.300428	983	0.639323	0.562327	0.726861	0.000486549
6:6743086	0.3848	5278.69	A	G	LY86,RREB1	intergenic	1.2	1.16	1.27	4.46009e-06	A	G	0.3939	4.833	0.08922	---	0.828016	0.793982	0.863509	6.747e-06	0.3826	3181.7	1.19	1.12	1.25	0.00058319	0.3939	839.007	1.1	1	1.22	0.338166	0.615526	2014	0.651293	0.576503	0.735785	0.000435855
2:108227168	0.269354	3695	T	C	LINC01594,SULT1C3	intergenic	0.811025	0.774828	0.848912	4.46119e-06	T	C	0.2653	4.107	0.1283	---	1.23	1.18	1.28	6.799e-06	0.270563	2250	0.766723	0.72589	0.809852	1.19052e-06	0.265258	565	0.963925	0.862259	1.07758	0.741671	0.268949	880	0.899479	0.791615	1.02204	0.406914
2:108227781	0.269354	3695	C	T	LINC01594,SULT1C3	intergenic	0.811025	0.774828	0.848912	4.46119e-06	C	T	0.2706	4.107	0.1283	+++	0.81	0.78	0.85	6.799e-06	0.270563	2250	0.766723	0.72589	0.809852	1.19052e-06	0.265258	565	0.963925	0.862259	1.07758	0.741671	0.268949	880	0.899479	0.791615	1.02204	0.406914
2:108210766	0.27001	3704	T	C	LINC01594	ncRNA_intronic	0.811327	0.775157	0.849185	4.52681e-06	T	C	0.2648	3.896	0.1426	---	1.23	1.18	1.28	6.791e-06	0.271645	2259	0.768094	0.727253	0.811228	1.34972e-06	0.264789	564	0.958632	0.85752	1.07167	0.704663	0.269254	881	0.89971	0.791818	1.0223	0.408052
2:108203886	0.27001	3704	T	G	LINC01594	ncRNA_intronic	0.811369	0.775197	0.849229	4.55091e-06	T	G	0.2653	4.085	0.1297	---	0.813939	0.777532	0.85205	6.916e-06	0.271525	2258	0.767277	0.72648	0.810365	1.22269e-06	0.265258	565	0.963925	0.862259	1.07758	0.741671	0.269254	881	0.89971	0.791818	1.0223	0.408052
2:108237870	0.271395	3723	C	G	LINC01594,SULT1C3	intergenic	0.81171	0.775582	0.849522	4.58835e-06	C	G	0.2667	5.234	0.07302	---	1.23	1.18	1.28	6.386e-06	0.272968	2270	0.760797	0.720353	0.803512	5.48568e-07	0.266667	568	0.984135	0.8806	1.09984	0.885606	0.270477	885	0.911238	0.802441	1.03478	0.464736
8:72481198	0.152814	2096.31	C	A	LOC392232,KCNB2	intergenic	1.29047	1.22059	1.36434	4.60046e-06	C	A	0.1554	0.728	0.695	---	1.28	1.22	1.35	7.765e-06	0.151154	1257	1.30985	1.22552	1.39997	4.91868e-05	0.155399	331	1.15635	1.00964	1.32438	0.284288	0.155257	508	1.327	1.13067	1.55741	0.077212
3:128234076	0.1155	1584.43	A	G	EEFSEC	intronic	0.75	0.7	0.8	4.60224e-06	A	G	0.1235	0.014	0.9928	+++	1.33285	1.25134	1.41967	5.261e-06	0.1132	941.371	0.75	0.7	0.81	0.000170304	0.1235	263.055	0.74	0.64	0.85	0.0414499	0.1164	380.861	0.75	0.63	0.9	0.114491
3:128170699	0.115121	1579.23	T	A	EEFSEC	intronic	0.749483	0.703751	0.798186	4.60329e-06	T	A	0.1221	0.001	0.9994	+++	0.75	0.7	0.8	5.498e-06	0.112915	939	0.751056	0.696279	0.810142	0.000154648	0.122066	260	0.7466	0.642921	0.866999	0.0506329	0.116137	380	0.750524	0.626985	0.898406	0.110561
3:128226479	0.1153	1581.69	T	C	EEFSEC	intronic	0.75	0.7	0.8	4.6106e-06	T	C	0.1225	0.014	0.9929	+++	0.75	0.7	0.8	5.414e-06	0.1132	941.371	0.75	0.7	0.81	0.000178388	0.1225	260.925	0.74	0.64	0.85	0.0420365	0.1161	379.879	0.72	0.6	0.86	0.110561
1:41307173	0.0201925	277	G	A	SCMH1,FOXO6	intergenic	0.519817	0.450503	0.599794	4.66556e-06	G	A	0.0211	0.223	0.6368	+?+	0.56	0.48	2.09664	0.0001227	0.0208033	173	0.537572	0.454254	0.636172	0.000214442	0.0164319	35	0.504831	0.33973	0.750168	0.0843889	0.021088	69	0.65005	0.45106	0.936826	0.23857
2:108231681	0.269427	3696	G	A	LINC01594,SULT1C3	intergenic	0.811375	0.775163	0.849279	4.66882e-06	G	A	0.2706	4.207	0.122	+++	0.81	0.78	0.85	7.242e-06	0.270563	2250	0.766723	0.72589	0.809852	1.19052e-06	0.265728	566	0.967452	0.865409	1.08153	0.766572	0.268949	880	0.899479	0.791615	1.02204	0.406914
2:108237049	0.269427	3696	A	C	LINC01594,SULT1C3	intergenic	0.811375	0.775163	0.849279	4.66882e-06	A	C	0.2657	4.207	0.122	---	1.23	1.18	1.28	7.242e-06	0.270563	2250	0.766723	0.72589	0.809852	1.19052e-06	0.265728	566	0.967452	0.865409	1.08153	0.766572	0.268949	880	0.899479	0.791615	1.02204	0.406914
22:35572579	0.0104972	144	G	A	RASD2,MB	intergenic	0.41244	0.33955	0.500976	4.67526e-06	G	A	0.0119	0.021	0.8843	+?+	0.41	0.33	0.5	1.723e-05	0.0119048	99	0.401224	0.320132	0.502856	4.53189e-05	NA	NA	NA	NA	NA	NA	0.0091687	30	0.438342	0.249257	0.770869	0.144018
2:108202460	0.269937	3703	C	T	LINC01594	ncRNA_intronic	0.811582	0.7754	0.849452	4.67865e-06	C	T	0.2715	3.963	0.1379	+++	0.81	0.78	0.85	6.932e-06	0.271525	2258	0.767908	0.727077	0.811033	1.32012e-06	0.264789	564	0.960726	0.859391	1.07401	0.71926	0.269254	881	0.89971	0.791818	1.0223	0.408052
4:88888722	0.248506	3409	G	A	FAM13A	intronic	1.23893	1.18227	1.2983	4.68769e-06	G	A	0.2534	2.243	0.3257	---	1.23	1.17	1.29	4.919e-06	0.246753	2052	1.25591	1.18699	1.32884	5.36702e-05	0.247887	528	1.08753	0.974412	1.21378	0.444873	0.253362	829	1.39265	1.21959	1.59026	0.0125291
2:108227318	0.269427	3696	A	AC	LINC01594,SULT1C3	intergenic	0.811516	0.77531	0.849413	4.71883e-06	A	AC	0.2653	4.155	0.1252	---	1.23	1.18	1.28	7.131e-06	0.270563	2250	0.766723	0.72589	0.809852	1.19052e-06	0.265258	565	0.963925	0.862259	1.07758	0.741671	0.269254	881	0.902727	0.794734	1.02539	0.421871
2:108218386	0.27005	3704.54	T	C	LINC01594	upstream	0.811648	0.775461	0.849523	4.72532e-06	T	C	0.2653	3.977	0.1369	---	1.22	1.18	1.28	8.319e-06	0.271765	2260	0.76942	0.728536	0.812598	1.55487e-06	0.265258	565	0.963925	0.862259	1.07758	0.741671	0.269254	881	0.89971	0.791818	1.0223	0.408052
4:88898173	0.406	5569.51	G	A	FAM13A	intronic	0.83	0.79	0.86	4.72998e-06	G	A	0.3936	3.062	0.2163	---	0.832486	0.798666	0.867738	9.982e-06	0.4092	3402.91	0.84	0.8	0.88	0.00037774	0.4127	879.051	0.91	0.83	1	0.334851	0.3936	1287.86	0.69	0.62	0.79	0.00266829
6:6743902	0.385	5281.43	G	A	LY86,RREB1	intergenic	1.2	1.16	1.27	4.73007e-06	G	A	0.3832	4.903	0.08618	+++	1.20722	1.15772	1.25885	6.912e-06	0.3832	3186.69	1.19	1.14	1.25	0.000540959	0.393	837.09	1.1	0.99	1.2	0.36369	0.3842	1257.1	1.54	1.35	1.72	0.000441654
10:45039491	0.1303	1787.46	T	C	ZNF22,RSU1P2	intergenic	1.32	1.23	1.41	4.77482e-06	T	C	0.1357	0.279	0.8699	---	1.32	1.23	1.39	6.216e-06	0.1267	1053.64	1.32	1.22	1.41	0.000160679	0.1357	289.041	1.39	1.2	1.61	0.0247332	0.1357	444.01	1.23	1.03	1.47	0.230025
2:108222137	0.269427	3696	G	C	LINC01594,SULT1C3	intergenic	0.811678	0.77547	0.849577	4.80179e-06	G	C	0.2707	4.054	0.1317	+++	0.81	0.78	0.85	7.38e-06	0.270683	2251	0.76778	0.726921	0.810936	1.32794e-06	0.265258	565	0.963925	0.862259	1.07758	0.741671	0.268949	880	0.899479	0.791615	1.02204	0.406914
4:88904464	0.4063	5573.62	C	A	FAM13A	intronic	0.83	0.79	0.86	4.82693e-06	C	A	0.3943	3.099	0.2123	---	0.832486	0.798666	0.867738	9.949e-06	0.4096	3406.23	0.84	0.79	0.88	0.000344611	0.4122	877.986	0.92	0.82	1.01	0.355975	0.3943	1290.15	0.7	0.62	0.79	0.00274239
2:108229261	0.270375	3709	A	G	LINC01594,SULT1C3	intergenic	0.811923	0.775743	0.84979	4.83832e-06	A	G	0.2662	3.887	0.1432	---	1.23	1.18	1.28	6.745e-06	0.271886	2261	0.768488	0.727621	0.81165	1.41901e-06	0.266197	567	0.962567	0.861101	1.07599	0.731974	0.269254	881	0.89172	0.785178	1.01272	0.367759
19:18143298	0.0146544	201.029	G	A	MAST3	intronic	2.14092	1.81183	2.5298	4.86015e-06	G	A	0.0155	1.329	0.5144	---	2.13	1.82	2.56	5.205e-06	0.0141895	118	2.05171	1.67841	2.50804	0.00031677	0.015493	33	3.10451	2.09873	4.5923	0.0035285	0.0152812	50	1.58671	0.978383	2.57329	0.339678
4:88898156	0.24887	3414	T	C	FAM13A	intronic	1.23858	1.18192	1.29796	4.87635e-06	T	C	0.2474	2.176	0.3369	+++	0.81	0.78	0.85	4.938e-06	0.247354	2057	1.25914	1.19004	1.33226	4.41809e-05	0.247418	527	1.08487	0.971801	1.2111	0.459224	0.253667	830	1.37757	1.20633	1.57311	0.0157836
2:108214584	0.269354	3695	C	T	LINC01594	ncRNA_intronic	0.811686	0.775451	0.849614	4.8867e-06	C	T	0.2706	4.064	0.131	+++	0.81	0.78	0.85	7.402e-06	0.270563	2250	0.767528	0.726637	0.810721	1.32475e-06	0.265258	565	0.963925	0.862259	1.07758	0.741671	0.268949	880	0.899479	0.791615	1.02204	0.406914
2:108223908	0.27001	3704	C	T	LINC01594,SULT1C3	intergenic	0.811957	0.775759	0.849844	4.90971e-06	C	T	0.2716	4.041	0.1326	+++	0.81	0.78	0.85	7.451e-06	0.271645	2259	0.768094	0.727253	0.811228	1.34972e-06	0.265258	565	0.963925	0.862259	1.07758	0.741671	0.268949	880	0.899527	0.791662	1.02209	0.407127
2:108227100	0.269876	3702.16	C	T	LINC01594,SULT1C3	intergenic	0.811711	0.775463	0.849653	4.93797e-06	C	T	0.271	4.032	0.1332	+++	0.81	0.78	0.85	7.928e-06	0.271044	2254	0.76821	0.727279	0.811444	1.44031e-06	0.265258	565	0.963925	0.862259	1.07758	0.741671	0.269254	881	0.89971	0.791818	1.0223	0.408052
2:108258742	0.197944	2715.4	G	A	SULT1C3	exonic	0.792979	0.753693	0.834313	4.96246e-06	G	A	0.2002	2.144	0.3424	+++	0.79	0.76	0.84	7.452e-06	0.200216	1665	0.766764	0.721505	0.814863	1.25194e-05	0.194836	415	0.937011	0.828362	1.05991	0.597576	0.194071	635	0.782457	0.677217	0.904053	0.0894524
21:39681343	0.00145794	20	A	G	B3GALT5,IGSF5	intergenic	0.0840592	0.0485293	0.145602	4.9637e-06	NA	NA	NA	NA	NA	NA	NA	NA	NA	NA	NA	NA	NA	NA	NA	NA	NA	NA	NA	NA	NA	NA	NA	NA	NA	NA	NA	NA
2:108204007	0.270083	3705	T	C	LINC01594	ncRNA_intronic	0.81204	0.775838	0.849931	4.96408e-06	T	C	0.2653	4.043	0.1324	---	1.23	1.18	1.28	7.471e-06	0.271645	2259	0.768094	0.727253	0.811228	1.34972e-06	0.265258	565	0.963925	0.862259	1.07758	0.741671	0.269254	881	0.89971	0.791818	1.0223	0.408052
2:108205275	0.270083	3705	G	T	LINC01594	ncRNA_intronic	0.81204	0.775838	0.849931	4.96408e-06	G	T	0.2716	4.043	0.1324	+++	0.81	0.78	0.85	7.471e-06	0.271645	2259	0.768094	0.727253	0.811228	1.34972e-06	0.265258	565	0.963925	0.862259	1.07758	0.741671	0.269254	881	0.89971	0.791818	1.0223	0.408052
2:108207909	0.270083	3705	C	T	LINC01594	ncRNA_intronic	0.81204	0.775838	0.849931	4.96408e-06	C	T	0.2716	4.043	0.1324	+++	0.81	0.78	0.85	7.471e-06	0.271645	2259	0.768094	0.727253	0.811228	1.34972e-06	0.265258	565	0.963925	0.862259	1.07758	0.741671	0.269254	881	0.89971	0.791818	1.0223	0.408052
2:108209696	0.270083	3705	T	C	LINC01594	ncRNA_intronic	0.81204	0.775838	0.849931	4.96408e-06	T	C	0.2653	4.043	0.1324	---	1.23	1.18	1.28	7.471e-06	0.271645	2259	0.768094	0.727253	0.811228	1.34972e-06	0.265258	565	0.963925	0.862259	1.07758	0.741671	0.269254	881	0.89971	0.791818	1.0223	0.408052
2:108210079	0.270083	3705	G	T	LINC01594	ncRNA_intronic	0.81204	0.775838	0.849931	4.96408e-06	G	T	0.2716	4.043	0.1324	+++	0.81	0.78	0.85	7.471e-06	0.271645	2259	0.768094	0.727253	0.811228	1.34972e-06	0.265258	565	0.963925	0.862259	1.07758	0.741671	0.269254	881	0.89971	0.791818	1.0223	0.408052
2:108211451	0.270083	3705	T	G	LINC01594	ncRNA_intronic	0.81204	0.775838	0.849931	4.96408e-06	T	G	0.2653	4.043	0.1324	---	1.23	1.18	1.28	7.471e-06	0.271645	2259	0.768094	0.727253	0.811228	1.34972e-06	0.265258	565	0.963925	0.862259	1.07758	0.741671	0.269254	881	0.89971	0.791818	1.0223	0.408052
2:108213181	0.270083	3705	A	G	LINC01594	ncRNA_intronic	0.81204	0.775838	0.849931	4.96408e-06	A	G	0.2653	4.043	0.1324	---	1.23	1.18	1.28	7.471e-06	0.271645	2259	0.768094	0.727253	0.811228	1.34972e-06	0.265258	565	0.963925	0.862259	1.07758	0.741671	0.269254	881	0.89971	0.791818	1.0223	0.408052
2:108216807	0.270083	3705	C	T	LINC01594	ncRNA_intronic	0.81204	0.775838	0.849931	4.96408e-06	C	T	0.2716	4.043	0.1324	+++	1.22774	1.17282	1.28522	7.471e-06	0.271645	2259	0.768094	0.727253	0.811228	1.34972e-06	0.265258	565	0.963925	0.862259	1.07758	0.741671	0.269254	881	0.89971	0.791818	1.0223	0.408052
2:108216890	0.270083	3705	C	G	LINC01594	ncRNA_intronic	0.81204	0.775838	0.849931	4.96408e-06	G	C	0.2653	4.043	0.1324	---	0.814507	0.778075	0.852645	7.471e-06	0.271645	2259	0.768094	0.727253	0.811228	1.34972e-06	0.265258	565	0.963925	0.862259	1.07758	0.741671	0.269254	881	0.89971	0.791818	1.0223	0.408052
2:108219046	0.270083	3705	C	T	LINC01594,SULT1C3	intergenic	0.81204	0.775838	0.849931	4.96408e-06	C	T	0.2716	4.043	0.1324	+++	0.81	0.78	0.85	7.471e-06	0.271645	2259	0.768094	0.727253	0.811228	1.34972e-06	0.265258	565	0.963925	0.862259	1.07758	0.741671	0.269254	881	0.89971	0.791818	1.0223	0.408052
2:108219487	0.270083	3705	C	G	LINC01594,SULT1C3	intergenic	0.81204	0.775838	0.849931	4.96408e-06	C	G	0.2653	4.043	0.1324	---	1.23	1.18	1.28	7.471e-06	0.271645	2259	0.768094	0.727253	0.811228	1.34972e-06	0.265258	565	0.963925	0.862259	1.07758	0.741671	0.269254	881	0.89971	0.791818	1.0223	0.408052
2:108222236	0.270083	3705	A	C	LINC01594,SULT1C3	intergenic	0.81204	0.775838	0.849931	4.96408e-06	A	C	0.2653	4.043	0.1324	---	1.23	1.18	1.28	7.471e-06	0.271645	2259	0.768094	0.727253	0.811228	1.34972e-06	0.265258	565	0.963925	0.862259	1.07758	0.741671	0.269254	881	0.89971	0.791818	1.0223	0.408052
12:1679698	0.1596	2189.39	A	C	MIR3649,ADIPOR2	intergenic	1.28	1.22	1.35	4.97782e-06	A	C	0.1605	1.739	0.4192	---	0.78	0.74	0.82	5.835e-06	0.1605	1334.72	1.23	1.16	1.32	0.00100385	0.1587	338.031	1.28	1.12	1.45	0.0625381	0.158	516.976	1.54	1.32	1.79	0.00464983
6:6743562	0.3847	5277.31	C	T	LY86,RREB1	intergenic	1.2	1.16	1.27	4.98062e-06	C	T	0.3828	4.901	0.08626	+++	0.83	0.8	0.87	7.277e-06	0.3828	3183.36	1.19	1.12	1.25	0.000574809	0.3934	837.942	1.1	0.99	1.22	0.360048	0.3842	1257.1	1.54	1.35	1.72	0.000441654
2:108196951	0.270156	3706	C	G	LINC01594	ncRNA_intronic	0.812075	0.775871	0.849968	4.98648e-06	C	G	0.2653	4.045	0.1323	---	1.23	1.18	1.28	7.486e-06	0.271645	2259	0.768094	0.727253	0.811228	1.34972e-06	0.265258	565	0.963925	0.862259	1.07758	0.741671	0.26956	882	0.899846	0.791936	1.02246	0.40873
2:108197390	0.270156	3706	A	C	LINC01594	ncRNA_intronic	0.812075	0.775871	0.849968	4.98648e-06	A	C	0.2653	4.045	0.1323	---	1.23	1.18	1.28	7.486e-06	0.271645	2259	0.768094	0.727253	0.811228	1.34972e-06	0.265258	565	0.963925	0.862259	1.07758	0.741671	0.26956	882	0.899846	0.791936	1.02246	0.40873
2:108198929	0.270156	3706	T	C	LINC01594	ncRNA_intronic	0.812075	0.775871	0.849968	4.98648e-06	T	C	0.2653	4.045	0.1323	---	1.23	1.18	1.28	7.486e-06	0.271645	2259	0.768094	0.727253	0.811228	1.34972e-06	0.265258	565	0.963925	0.862259	1.07758	0.741671	0.26956	882	0.899846	0.791936	1.02246	0.40873
2:108203426	0.269427	3696	C	T	LINC01594	ncRNA_intronic	0.811985	0.775764	0.849898	4.99488e-06	C	T	0.2708	3.838	0.1467	+++	0.81	0.78	0.85	7.816e-06	0.270803	2252	0.769341	0.728398	0.812586	1.60085e-06	0.264789	564	0.95898	0.85784	1.07204	0.707054	0.268949	880	0.899479	0.791615	1.02204	0.406914
16:28506388	0.461219	6327	T	C	IL27	intronic	1.20259	1.15495	1.2522	4.99767e-06	T	C	0.4526	3.173	0.2047	+++	0.83	0.8	0.87	6.158e-06	0.458634	3814	1.14647	1.09224	1.20338	0.00478469	0.452582	964	1.35401	1.22864	1.49217	0.00180022	0.473411	1549	1.32603	1.18087	1.48904	0.0149151
