# Supplementary material for: Novel risk loci encompassing genes influencing STAT3, GPCR, and oxidative stress signaling are associated with co-morbid GERD and COPD
Source: PLoS Genet. 2025 Feb 7;21(2):e1011531. doi: 10.1371/journal.pgen.1011531 (PMC11805425; doi:10.1371/journal.pgen.1011531)
Supplement: S11 Table — Abbreviations: COPD—Chronic Obstructive Pulmonary Disease; LL—95% Confidence Interval Lower Limit; MAF—Minor Allele Frequency; NHW—Non-Hispanic White; OR—Odds Ratio. (XLSX) [file pgen.1011531.s011.xlsx]

## Sheet: S11_Table
Table S11. Genetic variants significantly associated (P<5E-06) with COPD in combined AA populations from TOPMed (COPDGene and SPIROMICS). Abbreviations: COPD - Chronic Obstructive Pulmonary Disease; LL - 95% Confidence Interval Lower Limit; MAF - Minor Allele Frequency; NHW - Non-Hispanic White; OR - Odds Ratio.
Combined AA Cohorts (N= 2,630)											METAL (N= 2,630 )								COPDGene AA (N= 2,347)						SPIROMICS AA (N= 283)
Chr:Pos	MAF	MAC	Ref	Alt	Closest Gene	Functional Consequence	OR	95% CI LL	95% CI UL	P-Value	Allele1	Allele2	Min Freq	Direction	OR	95% CI LL	95% CI UL	P-Value	MAF	MAC	OR	95% CI LL	95% CI UL	P-Value	MAF	MAC	OR	95% CI LL	95% CI UL	P-Value
11:121178427	0.237	1246.62	C	T	TECTA	intronic	1.52	1.41	1.64	2.0096e-08	C	T	0.2299	++	0.66	0.61	0.71	3.009e-08	0.2299	1079.15	1.49	1.39	1.61	4.72246e-07	0.2951	167.027	1.64	1.33	2.04	0.018609
11:121172406	0.237	1246.62	C	T	TECTA	intronic	1.49	1.37	1.59	8.50751e-08	C	T	0.2299	++	1.47994	1.37469	1.59325	1.083e-07	0.2299	1079.15	1.45	1.35	1.59	1.56867e-06	0.2951	167.027	1.64	1.32	2.03	0.0197565
1:97699684	0.00589354	31	C	CA	DPYD	intronic	7.40226	5.03276	10.8874	9.54098e-08	C	CA	0.0064	-?	0.134504	0.0907854	0.199276	3.344e-07	0.00639114	30	7.43462	5.0179	11.0153	1.72974e-07	NA	NA	NA	NA	NA	NA
1:97746705	0.00589354	31	T	C	DPYD	intronic	7.40226	5.03276	10.8874	9.54098e-08	T	C	0.0064	+?	7.43471	5.01816	11.015	3.344e-07	0.00639114	30	7.43462	5.0179	11.0153	1.72974e-07	NA	NA	NA	NA	NA	NA
9:3768845	0.0288973	152	A	G	RFX3-AS1,GLIS3	intergenic	2.74252	2.2708	3.31222	1.01418e-07	A	G	0.0298	+?	2.85989	2.34665	3.48538	1.088e-07	0.0298253	140	2.85976	2.34646	3.48535	1.30843e-07	NA	NA	NA	NA	NA	NA
12:81079227	0.135741	714	G	A	ACSS3	intronic	1.61303	1.47347	1.76582	1.26793e-07	G	A	0.1449	--	0.618826	0.565156	0.677593	1.233e-07	0.13464	632	1.67571	1.52167	1.84534	8.84527e-08	0.144876	82	1.21986	0.932902	1.59509	0.458679
1:97580841	0.019962	105	G	C	DPYD	intronic	3.09454	2.48566	3.85256	2.59399e-07	G	C	0.0198	-?	0.317655	0.25181	0.400717	7.898e-07	0.0198125	93	3.14812	2.49567	3.97114	8.33944e-07	NA	NA	NA	NA	NA	NA
11:121177471	0.2669	1403.89	T	C	TECTA	intronic	1.45	1.35	1.56	2.72438e-07	t	c	0.6837	--	0.69248	0.644388	0.744163	3.281e-07	0.261	1225.13	1.43	1.33	1.54	2.50974e-06	0.3163	179.026	1.54	1.23	1.85	0.0450615
11:121195177	0.2728	1434.93	C	T	TECTA,SC5D	intergenic	1.45	1.35	1.56	2.77827e-07	C	T	0.2661	++	0.69	0.64	0.74	2.722e-07	0.2661	1249.07	1.43	1.33	1.54	3.1886e-06	0.3286	185.988	1.59	1.3	1.96	0.0248761
1:97763143	0.00570342	30	C	G	DPYD	intronic	6.9862	4.72436	10.3309	3.00884e-07	C	G	0.0062	+?	7.02191	4.71173	10.4648	1.035e-06	0.0061781	29	7.02202	4.71172	10.4651	5.26646e-07	NA	NA	NA	NA	NA	NA
11:121188245	0.2555	1343.93	G	A	TECTA	intronic	1.45	1.35	1.56	4.52454e-07	G	A	0.2493	++	0.69	0.64	0.74	5.776e-07	0.2493	1170.21	1.43	1.33	1.54	5.8274e-06	0.3074	173.988	1.59	1.3	1.96	0.030246
1:97694681	0.00684411	36	C	A	DPYD	intronic	5.97657	4.1678	8.57032	4.54025e-07	C	A	0.0072	-?	0.156481	0.108058	0.226603	5.473e-07	0.00724329	34	6.39028	4.41269	9.25413	3.45208e-07	NA	NA	NA	NA	NA	NA
11:121169238	0.2532	1331.83	A	T	TECTA	intronic	1.45	1.33	1.54	4.70169e-07	A	T	0.3074	--	1.45	1.33	1.54	6.007e-07	0.2467	1158.01	1.43	1.33	1.54	6.0602e-06	0.3074	173.988	1.59	1.3	1.96	0.030246
11:121180039	0.2532	1331.83	T	C	TECTA	intronic	1.45	1.33	1.54	4.70169e-07	T	C	0.3074	--	1.45	1.33	1.54	6.007e-07	0.2467	1158.01	1.43	1.33	1.54	6.0602e-06	0.3074	173.988	1.59	1.3	1.96	0.030246
11:121180204	0.2532	1331.83	A	G	TECTA	intronic	1.45	1.33	1.54	4.70169e-07	A	G	0.3074	--	1.45	1.33	1.54	6.007e-07	0.2467	1158.01	1.43	1.33	1.54	6.0602e-06	0.3074	173.988	1.59	1.3	1.96	0.030246
11:121186312	0.2532	1331.83	T	C	TECTA	intronic	1.45	1.33	1.54	4.70169e-07	T	C	0.3074	--	1.45	1.33	1.54	6.007e-07	0.2467	1158.01	1.43	1.33	1.54	6.0602e-06	0.3074	173.988	1.59	1.3	1.96	0.030246
11:121185031	0.2534	1332.88	T	C	TECTA	intronic	1.45	1.33	1.54	4.98923e-07	T	C	0.3074	--	1.45	1.33	1.54	6.259e-07	0.2469	1158.95	1.43	1.33	1.54	6.30626e-06	0.3074	173.988	1.59	1.3	1.96	0.030246
11:121174908	0.2538	1334.99	A	G	TECTA	intronic	1.43	1.33	1.54	6.38798e-07	A	G	0.3092	--	1.45	1.33	1.54	8.174e-07	0.2471	1159.89	1.41	1.32	1.54	7.16901e-06	0.3092	175.007	1.56	1.25	1.92	0.0369212
11:121173797	0.2532	1331.83	C	T	TECTA	intronic	1.43	1.33	1.54	6.78479e-07	C	T	0.2467	++	0.7	0.65	0.75	8.641e-07	0.2467	1158.01	1.43	1.33	1.54	8.62383e-06	0.3074	173.988	1.59	1.3	1.96	0.030246
11:121148245	0.2357	1239.78	A	G	TECTA	intronic	1.45	1.35	1.56	7.12173e-07	A	G	0.2774	--	0.69	0.64	0.75	9.078e-07	0.2307	1082.91	1.47	1.35	1.59	1.665e-06	0.2774	157.008	1.3	1.04	1.64	0.231601
11:121230201	0.0467681	246	G	A	TECTA,SC5D	intergenic	2.15115	1.84256	2.51144	7.71955e-07	G	A	0.0618	--	0.477764	0.408746	0.558435	2.214e-06	0.044951	211	2.04514	1.72961	2.41824	1.97897e-05	0.0618375	35	2.43621	1.58689	3.74009	0.0373381
1:208228256	0.0228137	120	C	T	PLXNA2	intronic	2.73283	2.22755	3.35272	8.17684e-07	C	T	0.0232	-?	0.351691	0.284066	0.435415	9.881e-07	0.0232211	109	2.84353	2.29678	3.52042	9.64465e-07	NA	NA	NA	NA	NA	NA
15:71317183	0.479848	2524	G	A	THSD4	intronic	0.73603	0.691529	0.783395	8.73529e-07	G	A	0.4817	++	1.35807	1.2759	1.44552	9.51e-07	0.481679	2261	0.73347	0.686756	0.783362	2.42996e-06	0.464664	263	0.762613	0.625624	0.929599	0.171095
9:3778182	0.028327	149	G	A	RFX3-AS1,GLIS3	intergenic	2.55097	2.10895	3.08564	8.86591e-07	G	A	0.029	-?	0.364761	0.298496	0.445737	4.895e-07	0.0289732	136	2.74151	2.24347	3.35011	5.4862e-07	NA	NA	NA	NA	NA	NA
1:1943448	0.0119817	63.024	G	A	CFAP74	intronic	3.85012	2.92188	5.07325	9.28445e-07	G	A	0.0128	-?	0.255044	0.192328	0.338212	1.287e-06	0.0127823	60	3.92082	2.95682	5.19912	1.17048e-06	NA	NA	NA	NA	NA	NA
11:121278822	0.0425856	224	A	G	TECTA,SC5D	intergenic	2.16667	1.851	2.53618	9.36302e-07	A	G	0.0405	++	2.09852	1.79215	2.45726	2.656e-06	0.0404772	190	1.92435	1.61832	2.28824	0.000157228	0.0600707	34	3.2107	2.18768	4.71209	0.00181577
11:121229484	0.0465779	245	G	C	TECTA,SC5D	intergenic	2.14182	1.83391	2.50143	9.43627e-07	G	C	0.0618	--	0.479864	0.410379	0.561114	2.675e-06	0.044738	210	2.03463	1.71997	2.40686	2.38234e-05	0.0618375	35	2.43621	1.58689	3.74009	0.0373381
11:121229720	0.0465779	245	A	G	TECTA,SC5D	intergenic	2.14182	1.83391	2.50143	9.43627e-07	A	G	0.0447	++	2.08392	1.78217	2.43677	2.675e-06	0.044738	210	2.03463	1.71997	2.40686	2.38234e-05	0.0618375	35	2.43621	1.58689	3.74009	0.0373381
11:121229939	0.0465779	245	A	G	TECTA,SC5D	intergenic	2.14182	1.83391	2.50143	9.43627e-07	A	G	0.0447	++	2.08392	1.78217	2.43677	2.675e-06	0.044738	210	2.03463	1.71997	2.40686	2.38234e-05	0.0618375	35	2.43621	1.58689	3.74009	0.0373381
11:121230508	0.0465779	245	A	T	TECTA,SC5D	intergenic	2.14182	1.83391	2.50143	9.43627e-07	A	T	0.0447	++	2.08392	1.78217	2.43677	2.675e-06	0.044738	210	2.03463	1.71997	2.40686	2.38234e-05	0.0618375	35	2.43621	1.58689	3.74009	0.0373381
1:48218610	0.00437262	23	C	T	SKINT1L,SLC5A9	intergenic	10.5564	6.56894	16.9642	9.58859e-07	C	T	0.0043	-?	0.0857874	0.0510528	0.144154	2.229e-06	0.00426076	20	11.6568	6.93674	19.5886	4.6772e-06	NA	NA	NA	NA	NA	NA
9:74006419	0.0112167	59	T	C	ANXA1,LOC101927358	intergenic	0.22416	0.165677	0.303286	9.79829e-07	T	C	0.0107	-?	0.249835	0.179722	0.347301	2.541e-05	0.0106519	50	0.249844	0.179736	0.347298	2.74714e-05	NA	NA	NA	NA	NA	NA
9:74024422	0.0112167	59	T	C	ANXA1,LOC101927358	intergenic	0.22416	0.165677	0.303286	9.79829e-07	T	C	0.0107	-?	0.249835	0.179722	0.347301	2.541e-05	0.0106519	50	0.249844	0.179736	0.347298	2.74714e-05	NA	NA	NA	NA	NA	NA
13:73881789	0.0180608	95	T	C	KLF12	intronic	3.17084	2.50152	4.01924	1.10492e-06	T	C	0.0185	+?	3.26995	2.55239	4.18922	1.726e-06	0.0185343	87	3.27007	2.55258	4.18924	1.70172e-06	NA	NA	NA	NA	NA	NA
12:81125653	0.171673	903	C	CT	ACSS3	intronic	1.4863	1.36998	1.6125	1.14569e-06	C	CT	0.1979	--	0.669468	0.61704	0.726351	8.753e-07	0.168513	791	1.57662	1.44526	1.71991	1.6687e-07	0.19788	112	1.00606	0.795178	1.27288	0.979496
12:80998792	0.130038	684	G	T	LIN7A,ACSS3	intergenic	1.55952	1.42325	1.70883	1.15094e-06	G	T	0.1519	--	0.632801	0.577285	0.693655	6.254e-07	0.127397	598	1.6788	1.52137	1.85253	1.44293e-07	0.151944	86	1.05579	0.818801	1.36136	0.830892
4:128964344	0.441635	2323	C	A	SCLT1	intronic	1.35438	1.27241	1.44163	1.15935e-06	C	A	0.4472	--	0.738104	0.693379	0.785714	1.173e-06	0.447167	2099	1.32879	1.24319	1.42028	1.94092e-05	0.39576	224	1.56354	1.30491	1.87343	0.013323
1:97687741	0.00703422	37	A	T	DPYD	intronic	5.49308	3.84827	7.84089	1.17445e-06	A	T	0.0075	+?	5.85322	4.06173	8.43486	1.328e-06	0.00745633	35	5.85316	4.06154	8.4351	9.17684e-07	NA	NA	NA	NA	NA	NA
9:3779664	0.0285171	150	A	C	RFX3-AS1,GLIS3	intergenic	2.51473	2.08018	3.04005	1.19968e-06	A	C	0.0292	+?	2.6933	2.20555	3.28891	7.071e-07	0.0291862	137	2.6932	2.20552	3.28871	7.81479e-07	NA	NA	NA	NA	NA	NA
11:121195486	0.4337	2281.26	T	A	TECTA,SC5D	intergenic	1.35	1.27	1.44	1.2034e-06	T	A	0.4263	++	0.73	0.68	0.78	8.448e-07	0.4263	2001.05	1.39	1.3	1.47	1.53482e-06	0.4947	280	1.25	1.04	1.52	0.227756
9:74029077	0.0110266	58	G	A	ANXA1,LOC101927358	intergenic	0.224098	0.165063	0.304246	1.26736e-06	G	A	0.0104	+?	3.9883	2.85647	5.5686	3.401e-05	0.0104389	49	0.250733	0.179581	0.350075	3.61701e-05	NA	NA	NA	NA	NA	NA
10:115985709	0.043346	228	C	T	ATRNL1,GFRA1	intergenic	2.12379	1.81819	2.48075	1.30862e-06	C	T	0.0435	--	0.471424	0.403483	0.550805	1.353e-06	0.0434597	204	1.98781	1.68647	2.343	2.95537e-05	0.0424028	24	3.72114	2.29473	6.03421	0.00600411
12:30113837	0.0412548	217	CAACA	C	TMTC1,IPO8	intergenic	2.17085	1.84919	2.54846	1.40753e-06	CAACA	C	0.0371	++	2.14869	1.83061	2.52204	1.814e-06	0.0417554	196	2.1489	1.81425	2.54528	6.53496e-06	0.0371025	21	2.14585	1.3058	3.52632	0.124253
11:121153283	0.2656	1397.06	A	G	TECTA	intronic	1.41	1.32	1.52	1.42622e-06	A	G	0.3163	--	1.41	1.32	1.52	1.696e-06	0.2595	1218.09	1.45	1.33	1.56	1.82506e-06	0.3163	179.026	1.2	0.98	1.49	0.369009
11:121232788	0.0452471	238	C	T	TECTA,SC5D	intergenic	2.13355	1.8232	2.49673	1.4502e-06	C	T	0.0583	--	0.480151	0.409807	0.56257	3.656e-06	0.0436728	205	2.01612	1.70139	2.38907	3.62559e-05	0.0583039	33	2.59548	1.66819	4.03824	0.0304036
12:81092252	0.151901	799	A	C	ACSS3	intronic	1.51463	1.38942	1.65111	1.47832e-06	A	C	0.1508	+-	1.51668	1.39109	1.65361	1.436e-06	0.150831	708	1.60614	1.465	1.76088	2.59684e-07	0.160777	91	0.98566	0.765998	1.26831	0.954316
4:128991811	0.4412	2320.71	T	A	SCLT1	intronic	1.35	1.27	1.44	1.49075e-06	T	A	0.3922	++	0.74	0.69	0.79	1.626e-06	0.447	2098.22	1.32	1.23	1.41	3.13364e-05	0.3922	221.985	1.59	1.33	1.92	0.00977351
8:57608778	0.49943	2627	T	C	LOC101929488,LOC286178	intergenic	1.35999	1.27574	1.4498	1.49487e-06	T	C	0.477	++	1.35401	1.27007	1.44351	2.2e-06	0.4979	2337.14	0.73	0.68	0.78	3.39003e-06	0.477032	270	1.2333	1.01071	1.50491	0.292108
6:80596976	0.0207224	109	C	T	BCKDHB,FAM46A	intergenic	2.85616	2.29788	3.55007	1.49535e-06	C	T	0.02	-?	0.355534	0.281417	0.449172	9.73e-06	0.0200256	94	2.81267	2.22628	3.55352	1.02917e-05	NA	NA	NA	NA	NA	NA
6:80587750	0.0484791	255	A	G	BCKDHB,FAM46A	intergenic	2.03147	1.7529	2.3543	1.56703e-06	A	G	0.0481	++	2.02696	1.74855	2.34969	1.738e-06	0.0481466	226	1.86572	1.59501	2.18238	6.92585e-05	0.0512367	29	3.92406	2.52112	6.1077	0.00177887
1:97895884	0.00513699	27.0205	CA	C	DPYD	intronic	6.85809	4.54373	10.3513	1.6276e-06	CA	C	0.0058	+?	6.91768	4.57837	10.4522	2.787e-06	0.00575202	27	6.91792	4.57846	10.4528	1.61106e-06	NA	NA	NA	NA	NA	NA
17:1932768	0.0102701	54.0205	G	A	RPA1,RTN4RL1	intergenic	4.64317	3.37824	6.38175	1.66906e-06	G	A	0.0098	-?	0.209378	0.147895	0.29642	6.871e-06	0.00979974	46	4.7761	3.37357	6.76173	9.01279e-06	NA	NA	NA	NA	NA	NA
12:81129256	0.190875	1004	G	A	ACSS3	intronic	1.45578	1.34586	1.57467	1.70309e-06	G	A	0.2155	--	0.684655	0.632864	0.740684	1.449e-06	0.187899	882	1.52474	1.40257	1.65755	4.38915e-07	0.215548	122	1.04423	0.826792	1.31885	0.85294
17:1931941	0.0102701	54.0205	G	A	RPA1,RTN4RL1	intergenic	4.63391	3.3715	6.369	1.71848e-06	G	A	0.0098	-?	0.209378	0.147895	0.29642	6.871e-06	0.00979974	46	4.7761	3.37357	6.76173	9.01279e-06	NA	NA	NA	NA	NA	NA
11:121159486	0.2084	1096.18	G	T	TECTA	intronic	1.45	1.35	1.59	1.73252e-06	G	T	0.2015	++	0.69	0.64	0.75	2.603e-06	0.2015	945.841	1.45	1.33	1.56	8.57813e-06	0.265	149.99	1.41	1.12	1.75	0.127587
4:129114987	0.4977	2617.9	A	G	C4orf33,LINC02466	intergenic	1.35218	1.26837	1.44154	1.73668e-06	A	G	0.496	--	0.742162	0.697539	0.789641	1.54e-06	0.495952	2328	0.747477	0.699783	0.798422	9.99604e-06	0.4452	251.983	1.43	1.19	1.72	0.053972
4:129115024	0.4977	2617.9	A	C	C4orf33,LINC02466	intergenic	1.35218	1.26837	1.44154	1.73668e-06	A	C	0.496	--	0.742162	0.697539	0.789641	1.54e-06	0.495952	2328	0.747477	0.699783	0.798422	9.99604e-06	0.4452	251.983	1.43	1.19	1.72	0.053972
4:129115036	0.4977	2617.9	T	C	C4orf33,LINC02466	intergenic	1.35218	1.26837	1.44154	1.73668e-06	T	C	0.496	--	0.742162	0.697539	0.789641	1.54e-06	0.495952	2328	0.747477	0.699783	0.798422	9.99604e-06	0.4452	251.983	1.43	1.19	1.72	0.053972
14:20818549	0.0520913	274	T	C	RNASE1,RNASE3	intergenic	1.9542	1.69871	2.24812	1.73702e-06	t	c	0.052	++	1.96214	1.70483	2.25829	1.631e-06	0.0519813	244	1.95704	1.68538	2.27248	7.07809e-06	0.0530035	30	2.00127	1.32228	3.02893	0.0941141
2:22339529	0.4352	2289.15	A	G	LINC01822,LINC01884	intergenic	0.74	0.7	0.79	1.77234e-06	A	G	0.4395	++	0.74	0.69	0.78	1.291e-06	0.4395	2063.01	0.71	0.67	0.76	4.4379e-07	0.3993	226.004	0.95	0.79	1.15	0.802425
12:81074860	0.144487	760	C	T	LIN7A,ACSS3	intergenic	1.52038	1.39262	1.65986	1.78929e-06	C	T	0.1625	--	0.656514	0.601251	0.716855	1.725e-06	0.142309	668	1.61364	1.4687	1.77287	3.70618e-07	0.162544	92	1.02125	0.79712	1.3084	0.932371
4:128969635	0.472433	2485	T	C	SCLT1	intronic	1.34642	1.26506	1.43301	1.79071e-06	T	C	0.4293	++	1.34903	1.26741	1.4359	1.587e-06	0.477631	2242	1.32392	1.23881	1.41486	2.3814e-05	0.429329	243	1.55158	1.2945	1.85972	0.0151954
11:44896643	0.00475285	25	C	T	TSPAN18	intronic	7.64648	4.92244	11.878	1.79391e-06	C	T	0.0049	-?	0.128873	0.0812344	0.204448	9.019e-06	0.00489987	23	7.75952	4.89099	12.3104	5.22044e-06	NA	NA	NA	NA	NA	NA
4:129016347	0.487072	2562	G	GTA	SCLT1	intronic	0.743441	0.698599	0.79116	1.85227e-06	G	GTA	0.4817	--	0.74231	0.697539	0.789956	1.699e-06	0.481679	2261	0.752242	0.70411	0.803664	1.64575e-05	0.4682	265.001	1.49	1.23	1.79	0.029625
11:121174328	0.2072	1089.87	A	T	TECTA	intronic	1.45	1.35	1.59	1.86717e-06	A	T	0.2668	--	1.45	1.33	1.56	2.687e-06	0.2	938.8	1.45	1.33	1.56	1.08951e-05	0.268	151.688	1.45	1.15	1.82	0.100574
14:20817996	0.0515209	271	T	C	RNASE1,RNASE3	intergenic	1.95502	1.69842	2.25038	1.88646e-06	T	C	0.0513	++	1.96214	1.70381	2.25964	1.797e-06	0.0513421	241	1.95713	1.68428	2.27419	7.78588e-06	0.0530035	30	2.00127	1.32228	3.02893	0.0941141
15:98973753	0.0178707	94	T	C	PGPEP1L	intronic	2.98871	2.37529	3.76055	1.98829e-06	T	C	0.0177	+?	2.79395	2.18934	3.56552	2.515e-05	0.0176821	83	2.79382	2.18928	3.56531	2.53443e-05	NA	NA	NA	NA	NA	NA
12:42709339	0.311027	1636	C	T	LINC02450	ncRNA_intronic	1.38321	1.29184	1.48105	2.02806e-06	C	T	0.3269	--	0.717857	0.670336	0.768746	1.322e-06	0.309118	1451	1.41684	1.31726	1.52395	1.70995e-06	0.326855	185	1.22338	1.00002	1.49664	0.317256
12:81088267	0.152281	801	G	A	ACSS3	intronic	1.50599	1.38156	1.64162	2.02994e-06	G	A	0.1609	-+	0.66329	0.608426	0.7231	1.995e-06	0.151257	710	1.59529	1.45518	1.74888	3.76553e-07	0.160777	91	0.98566	0.765998	1.26831	0.954316
12:81088467	0.152281	801	T	C	ACSS3	intronic	1.50599	1.38156	1.64162	2.02994e-06	T	C	0.1513	+-	1.50764	1.38293	1.64358	1.995e-06	0.151257	710	1.59529	1.45518	1.74888	3.76553e-07	0.160777	91	0.98566	0.765998	1.26831	0.954316
12:81088468	0.152281	801	C	T	ACSS3	intronic	1.50599	1.38156	1.64162	2.02994e-06	C	T	0.1608	-+	0.66329	0.608426	0.7231	1.995e-06	0.151257	710	1.59529	1.45518	1.74888	3.76553e-07	0.160777	91	0.98566	0.765998	1.26831	0.954316
4:129112510	0.4975	2616.85	C	T	C4orf33	UTR3	1.33	1.27	1.43	2.20624e-06	C	T	0.4452	++	0.75	0.7	0.79	1.952e-06	0.496165	2329	0.750021	0.702175	0.801128	1.26223e-05	0.4452	251.983	1.43	1.19	1.72	0.053972
6:80592956	0.0503994	265.101	G	A	BCKDHB,FAM46A	intergenic	1.98701	1.71882	2.29706	2.21179e-06	G	A	0.0512	--	0.504491	0.436284	0.58336	2.481e-06	0.0502769	236	1.82523	1.56501	2.12873	9.12313e-05	0.0512367	29	3.92406	2.52112	6.1077	0.00177887
14:20819614	0.0519011	273	C	A	RNASE1,RNASE3	intergenic	1.94302	1.68853	2.23586	2.22225e-06	C	A	0.052	--	0.512296	0.444982	0.589793	2.039e-06	0.0519813	244	1.95704	1.68538	2.27248	7.07809e-06	0.0512367	29	1.91252	1.25559	2.91315	0.123349
3:168054633	0.138023	726	AAAT	A	GOLIM4	intronic	0.643814	0.586563	0.706652	2.2256e-06	AAAT	A	0.1402	++	1.54939	1.41135	1.70093	2.729e-06	0.140179	658	0.656395	0.59492	0.724223	1.83947e-05	0.120141	68	0.553079	0.410851	0.744543	0.0463369
4:128982975	0.478137	2515	A	G	SCLT1	intronic	0.745599	0.700672	0.793407	2.27876e-06	A	G	0.4719	--	0.74446	0.699558	0.792243	2.08e-06	0.471879	2215	0.752231	0.704155	0.803589	1.60624e-05	0.47	266.02	1.45	1.2	1.75	0.0413813
11:121169661	0.207	1088.82	T	A	TECTA	intronic	1.45	1.35	1.59	2.31914e-06	T	A	0.1998	++	0.69	0.64	0.75	3.295e-06	0.1998	937.861	1.45	1.33	1.56	1.33796e-05	0.2668	151.009	1.45	1.2	1.75	0.100574
11:121147032	0.2361	1241.89	G	C	TECTA	intronic	1.43	1.32	1.54	2.34945e-06	G	C	0.2294	++	0.7	0.65	0.76	3.139e-06	0.2294	1076.8	1.45	1.33	1.56	5.58828e-06	0.2915	164.989	1.28	1.04	1.59	0.242622
8:57601142	0.49924	2626	T	C	LOC101929488,LOC286178	intergenic	1.35218	1.26837	1.44154	2.37346e-06	T	C	0.477	++	1.34607	1.26262	1.43504	3.487e-06	0.4981	2338.08	0.74	0.69	0.79	5.47006e-06	0.477032	270	1.2333	1.01071	1.50491	0.292108
8:57601733	0.49924	2626	T	C	LOC101929488,LOC286178	intergenic	1.35218	1.26837	1.44154	2.37346e-06	T	C	0.477	++	1.34607	1.26262	1.43504	3.487e-06	0.4981	2338.08	0.74	0.69	0.79	5.47006e-06	0.477032	270	1.2333	1.01071	1.50491	0.292108
14:20818241	0.0513308	270	A	G	RNASE1,RNASE3	intergenic	1.94375	1.68817	2.23802	2.41395e-06	A	G	0.0512	++	1.952	1.69467	2.2484	2.246e-06	0.0513421	241	1.95713	1.68428	2.27419	7.78588e-06	0.0512367	29	1.91252	1.25559	2.91315	0.123349
14:20818433	0.0513308	270	G	A	RNASE1,RNASE3	intergenic	1.94375	1.68817	2.23802	2.41395e-06	G	A	0.0513	--	0.512296	0.44476	0.590087	2.246e-06	0.0513421	241	1.95713	1.68428	2.27419	7.78588e-06	0.0512367	29	1.91252	1.25559	2.91315	0.123349
11:121220103	0.0458	240.908	A	C	TECTA,SC5D	intergenic	2.08	1.79	2.44	2.43115e-06	A	C	0.0583	--	2.04	1.72	2.38	6.759e-06	0.0443	207.944	1.96	1.64	2.33	7.34785e-05	0.0583	32.9978	2.63	1.72	4.17	0.0253355
11:121220183	0.0458	240.908	A	G	TECTA,SC5D	intergenic	2.08	1.79	2.44	2.43115e-06	A	G	0.0583	--	2.04	1.72	2.38	6.759e-06	0.0443	207.944	1.96	1.64	2.33	7.34785e-05	0.0583	32.9978	2.63	1.72	4.17	0.0253355
12:30104531	0.0211027	111	CT	C	TMTC1,IPO8	intergenic	2.82914	2.26952	3.52674	2.53319e-06	CT	C	0.0215	+?	2.67457	2.12039	3.37359	2.275e-05	0.0215168	101	2.67448	2.12022	3.37364	2.35634e-05	NA	NA	NA	NA	NA	NA
4:129069009	0.476996	2509	T	A	SCLT1	intronic	0.745924	0.700842	0.793906	2.53458e-06	T	A	0.4717	++	0.75	0.7	0.79	2.261e-06	0.470814	2210	0.75179	0.703597	0.803285	1.64024e-05	0.4717	266.982	1.45	1.2	1.75	0.0453138
11:121150806	0.239	1257.14	T	C	TECTA	intronic	1.43	1.32	1.54	2.54096e-06	T	C	0.2827	--	1.43	1.32	1.54	2.942e-06	0.2337	1096.99	1.43	1.33	1.56	5.17709e-06	0.2827	160.008	1.28	1.03	1.63	0.250639
4:129059475	0.478327	2516	C	T	SCLT1	intronic	0.746156	0.701087	0.794122	2.55981e-06	C	T	0.47	++	0.75	0.7	0.8	2.318e-06	0.472092	2216	0.752833	0.704593	0.804376	1.78787e-05	0.47	266.02	1.45	1.2	1.75	0.0413813
4:129070309	0.478327	2516	G	T	SCLT1	intronic	0.746156	0.701087	0.794122	2.55981e-06	G	T	0.47	++	0.75	0.7	0.8	2.318e-06	0.472092	2216	0.752833	0.704593	0.804376	1.78787e-05	0.47	266.02	1.45	1.2	1.75	0.0413813
4:129082924	0.478327	2516	A	G	SCLT1	intronic	0.746156	0.701087	0.794122	2.55981e-06	A	G	0.4721	--	0.744905	0.699907	0.792796	2.318e-06	0.472092	2216	0.752833	0.704593	0.804376	1.78787e-05	0.47	266.02	1.45	1.2	1.75	0.0413813
11:121191277	0.2226	1170.88	C	T	TECTA	downstream	1.43	1.32	1.54	2.56484e-06	C	T	0.2171	++	0.7	0.65	0.76	3.476e-06	0.2171	1019.07	1.43	1.33	1.56	1.28126e-05	0.2686	152.028	1.43	1.14	1.79	0.113129
11:121156531	0.2179	1146.15	T	A	TECTA	intronic	1.45	1.35	1.59	2.58762e-06	T	S	0.2118	++	0.7	0.65	0.76	3.685e-06	0.2118	994.189	1.45	1.33	1.56	9.41236e-06	0.2686	152.028	1.35	1.09	1.79	0.171089
12:80982905	0.13403	705	A	T	LIN7A,ACSS3	intergenic	1.52424	1.39341	1.66736	2.59084e-06	A	taaac	0.1317	++	1.54445	1.41135	1.69011	1.43e-06	0.131657	618	1.62579	1.47638	1.79033	4.61419e-07	0.15371	87	1.07893	0.836119	1.39225	0.765727
8:57606608	0.49943	2627	G	A	LOC101929488,LOC286178	intergenic	1.35077	1.26701	1.44007	2.59496e-06	G	S	0.4979	--	1.35	1.27	1.44	3.814e-06	0.4979	2337.14	0.74	0.69	0.79	6.003e-06	0.477032	270	1.2333	1.01071	1.50491	0.292108
4:129128936	0.4998	2628.95	A	G	C4orf33,LINC02466	intergenic	1.33	1.25	1.43	2.64905e-06	A	G	0.4936	--	0.745499	0.700535	0.793349	2.329e-06	0.493609	2317	0.75154	0.703431	0.802939	1.55777e-05	0.4452	251.983	1.43	1.19	1.72	0.0515838
14:20820412	0.0507798	267.102	G	T	RNASE1,RNASE3	intergenic	1.94398	1.68734	2.23965	2.64977e-06	G	T	0.0512	--	0.515832	0.447652	0.594397	3.042e-06	0.0509161	239	1.94194	1.67041	2.2576	1.05211e-05	0.0512367	29	1.91252	1.25559	2.91315	0.123349
10:10199311	0.0427919	225.086	A	G	LOC101928298,LOC101928322	intergenic	2.02603	1.74255	2.35564	2.66087e-06	A	G	0.0424	+-	2.03587	1.74943	2.36922	2.748e-06	0.0428206	201	2.21235	1.88512	2.59638	6.81938e-07	0.0424028	24	0.984474	0.613253	1.58041	0.973628
X:118469163	0.00437262	23	T	A	WDR44,DOCK11	intergenic	5.95393	4.02651	8.80396	2.67458e-06	NA	NA	NA	NA	NA	NA	NA	NA	NA	NA	NA	NA	NA	NA	NA	NA	NA	NA	NA	NA
8:57602333	0.49943	2627	C	T	LOC101929488,LOC286178	intergenic	1.34979	1.26617	1.43894	2.68477e-06	C	T	0.4979	--	1.35	1.27	1.44	3.96e-06	0.4979	2337.14	0.74	0.69	0.79	6.24632e-06	0.477032	270	1.2333	1.01071	1.50491	0.292108
9:74030924	0.011597	61	TAAAC	T	ANXA1,LOC101927358	intergenic	0.243319	0.180488	0.328021	2.69095e-06	TAAAC	T	0.0109	+?	3.9752	2.8616	5.52216	2.682e-05	0.0108649	51	0.251557	0.18109	0.349445	2.96962e-05	NA	NA	NA	NA	NA	NA
9:74037249	0.011597	61	C	A	ANXA1,LOC101927358	intergenic	0.243319	0.180488	0.328021	2.69095e-06	C	A	0.0109	+?	3.9752	2.8616	5.52216	2.682e-05	0.0108649	51	0.251557	0.18109	0.349445	2.96962e-05	NA	NA	NA	NA	NA	NA
9:29518848	0.0661597	348	A	C	LINGO2,LINC01242	intergenic	0.547986	0.482003	0.623002	2.70086e-06	A	C	0.0641	--	0.554939	0.487774	0.631352	5.001e-06	0.0641244	301	0.549821	0.478187	0.632186	1.81905e-05	0.0830389	47	0.586036	0.418115	0.821397	0.11348
4:129181942	0.0323194	170	C	CT	C4orf33,LINC02466	intergenic	2.30741	1.93089	2.75737	2.74816e-06	CT	C	0.0326	-?	0.488943	0.405095	0.590146	0.0001432	0.0325948	153	2.0452	1.6944	2.46862	0.00014205	NA	NA	NA	NA	NA	NA
2:22339235	0.4327	2276	T	C	LINC01822,LINC01884	intergenic	0.75	0.7	0.79	2.76176e-06	T	C	0.4372	++	0.74	0.7	0.8	1.901e-06	0.4372	2052.22	0.71	0.67	0.76	5.95843e-07	0.3958	224.023	0.97	0.8	1.18	0.86767
4:129071182	0.478137	2515	A	G	SCLT1	intronic	0.7471	0.701992	0.795106	2.80167e-06	A	G	0.4719	--	0.745945	0.700884	0.793903	2.553e-06	0.471879	2215	0.753975	0.705683	0.805571	1.96408e-05	0.47	266.02	1.45	1.2	1.75	0.0413813
5:40375945	0.28384	1493	T	A	LINC00603,PTGER4	intergenic	0.720934	0.672283	0.773106	2.81021e-06	T	A	0.2842	++	1.38929	1.29513	1.4903	2.771e-06	0.284193	1334	0.733086	0.680368	0.789888	3.16156e-05	0.280919	159	0.626619	0.510224	0.769566	0.0227948
4:129133314	0.498669	2623	T	C	C4orf33,LINC02466	intergenic	0.747863	0.702827	0.795786	2.855e-06	T	C	0.4923	--	0.746541	0.701514	0.794458	2.657e-06	0.492331	2311	0.7544	0.706057	0.806054	2.06174e-05	0.4488	254.021	1.45	1.2	1.75	0.0414656
4:129000015	0.477748	2512.96	G	T	SCLT1	intronic	0.748051	0.703035	0.795949	2.86337e-06	G	T	0.4735	++	0.75	0.7	0.79	3.367e-06	0.472092	2216	0.754815	0.706628	0.806288	1.98559e-05	0.4735	268.001	1.43	1.19	1.72	0.0606686
16:73803974	0.0709125	373	T	C	LINC01568,LOC101928035	intergenic	0.561153	0.495888	0.635007	2.95436e-06	T	C	0.0654	--	0.553999	0.48943	0.627086	1.873e-06	0.0715807	336	0.585511	0.514055	0.666899	3.86941e-05	0.065371	37	0.324763	0.216722	0.486665	0.00516912
4:128958556	0.406084	2136	G	A	SCLT1	intronic	1.34104	1.25937	1.428	2.96157e-06	G	A	0.4101	--	0.747509	0.701933	0.796043	3.684e-06	0.410098	1925	1.30742	1.22267	1.39804	6.2866e-05	0.372791	211	1.5837	1.32062	1.89919	0.0112605
12:81023611	0.133511	702.267	A	C	LIN7A,ACSS3	intergenic	1.52299	1.3916	1.66679	3.06832e-06	A	C	0.1312	++	1.53999	1.40671	1.6859	1.848e-06	0.131231	616	1.63963	1.48801	1.8067	3.48233e-07	0.151944	86	1.01058	0.785904	1.29949	0.966614
6:80599069	0.0237643	125	A	T	BCKDHB,FAM46A	intergenic	2.57588	2.10272	3.1555	3.1347e-06	T	C	0.0228	+?	2.35368	1.89052	2.93031	9.371e-05	0.0227951	107	2.35366	1.89051	2.93028	9.22513e-05	NA	NA	NA	NA	NA	NA
4:129082082	0.478137	2515	T	C	SCLT1	intronic	0.748398	0.703209	0.796491	3.2142e-06	t	c	0.4719	--	0.747285	0.702143	0.795329	2.941e-06	0.471879	2215	0.75549	0.707098	0.807195	2.25364e-05	0.47	266.02	1.45	1.2	1.75	0.0413813
11:121213103	0.1643	864.218	T	C	TECTA,SC5D	intergenic	1.49	1.37	1.61	3.29528e-06	T	C	0.212	--	1.49	1.37	1.62	3.486e-06	0.1585	743.999	1.54	1.41	1.69	1.77253e-06	0.212	119.992	1.14	0.89	1.43	0.599334
6:83738491	0.0136882	72	A	AT	LOC105377879,RIPPLY2	intergenic	3.60786	2.74143	4.74811	3.30274e-06	A	AT	0.0128	+?	3.58548	2.64382	4.86253	2.781e-05	0.0127823	60	3.58533	2.64366	4.86243	3.01492e-05	NA	NA	NA	NA	NA	NA
11:121214858	0.1652	868.952	C	A	TECTA,SC5D	intergenic	1.49	1.37	1.61	3.30473e-06	C	A	0.1596	++	0.68	0.62	0.74	3.461e-06	0.1596	749.162	1.54	1.41	1.69	1.77179e-06	0.212	119.992	1.14	0.89	1.43	0.599334
4:128996213	0.479087	2520	A	G	SCLT1	intronic	0.749242	0.704111	0.797266	3.31923e-06	A	G	0.4729	--	0.74818	0.703054	0.796202	3.065e-06	0.472944	2220	0.756504	0.708175	0.80813	2.34162e-05	0.47	266.02	1.45	1.2	1.75	0.0413813
4:129061222	0.479635	2522.88	A	G	SCLT1	intronic	0.748762	0.703535	0.796898	3.36819e-06	A	G	0.4732	--	0.746392	0.701304	0.794378	2.651e-06	0.473157	2221	0.753414	0.705174	0.804954	1.85558e-05	0.531802	301	0.694219	0.577345	0.834754	0.0477298
3:168065226	0.139544	734	A	G	GOLIM4	intronic	0.652452	0.595094	0.715339	3.41024e-06	A	G	0.1237	--	0.653966	0.596356	0.717141	4.152e-06	0.141457	664	0.668381	0.606532	0.736537	3.29501e-05	0.123675	70	0.534717	0.397964	0.718463	0.0337731
20:610570	0.0235741	124	G	A	TCF15	upstream	2.56291	2.09079	3.14163	3.42705e-06	G	A	0.0236	-?	0.38509	0.309836	0.478622	1.14e-05	0.0236472	111	2.5968	2.08933	3.22753	1.06713e-05	NA	NA	NA	NA	NA	NA
4:128947401	0.435551	2291	T	C	SCLT1	intronic	1.33551	1.25479	1.42143	3.42798e-06	T	C	0.4064	++	1.33338	1.25271	1.41925	4.018e-06	0.439071	2061	1.30161	1.21766	1.39135	7.63192e-05	0.40636	230	1.58084	1.32411	1.88735	0.0096548
1:1916689	0.0125475	66	A	G	CALML6	intronic	3.47669	2.65416	4.55413	3.42987e-06	A	G	0.0134	+?	3.52311	2.6735	4.64272	5.026e-06	0.0134214	63	3.52318	2.67356	4.64279	4.42024e-06	NA	NA	NA	NA	NA	NA
2:22339590	0.4323	2273.9	G	C	LINC01822,LINC01884	intergenic	0.75	0.71	0.8	3.46415e-06	G	C	0.3958	--	1.35	1.27	1.43	2.401e-06	0.4367	2049.87	0.72	0.67	0.77	7.71561e-07	0.3958	224.023	0.97	0.8	1.18	0.86767
8:6717469	0.0110266	58	A	G	AGPAT5	intronic	0.242084	0.178441	0.328426	3.50114e-06	A	G	0.0113	-?	0.23479	0.170251	0.323794	6.543e-06	0.011291	53	0.234783	0.170241	0.323795	7.12475e-06	NA	NA	NA	NA	NA	NA
3:168052005	0.137452	723	G	T	GOLIM4	intronic	0.649497	0.591749	0.712882	3.52153e-06	G	T	0.1395	++	1.53585	1.39902	1.68607	4.29e-06	0.13954	655	0.662815	0.600747	0.731296	2.85123e-05	0.120141	68	0.553079	0.410851	0.744543	0.0463369
4:129115436	0.477186	2510	C	T	C4orf33,LINC02466	intergenic	0.750264	0.705163	0.79825	3.52249e-06	C	T	0.4735	++	0.75	0.7	0.8	3.036e-06	0.47124	2212	0.755049	0.706954	0.806417	1.94156e-05	0.4735	268.001	1.43	1.19	1.72	0.0534744
4:129135525	0.498289	2621	T	G	C4orf33,LINC02466	intergenic	0.749931	0.704778	0.797976	3.52883e-06	T	G	0.4921	--	0.748627	0.703475	0.796678	3.285e-06	0.492118	2310	0.755758	0.707361	0.807467	2.2965e-05	0.4505	254.983	1.43	1.19	1.72	0.0478867
12:81011686	0.13251	697	A	G	LIN7A,ACSS3	intergenic	1.52006	1.38871	1.66384	3.5376e-06	A	G	0.1302	++	1.53478	1.40167	1.68053	2.313e-06	0.130166	611	1.63363	1.48229	1.80042	4.46234e-07	0.151944	86	1.01058	0.785904	1.29949	0.966614
4:9735072	0.0735741	387	T	A	MIR548I2,DRD5	intergenic	1.73865	1.54317	1.9589	3.5441e-06	T	A	0.0741	--	0.574988	0.510257	0.647931	3.624e-06	0.0741372	348	1.61271	1.422	1.82899	0.00014494	0.0689046	39	3.46802	2.37052	5.07363	0.000929741
12:115224940	0.176426	928	G	A	TBX3,MED13L	intergenic	1.46759	1.351	1.59424	3.55623e-06	G	A	0.1794	--	0.683836	0.629403	0.742977	4.652e-06	0.179378	842	1.44507	1.32421	1.57695	2.47795e-05	0.151944	86	1.634	1.25191	2.1327	0.0652585
12:80909913	0.0100799	53.0202	T	A	LIN7A	intronic	0.222493	0.16155	0.306428	3.56935e-06	T	A	0.0104	+?	4.57153	3.27321	6.38484	5.388e-06	0.0104389	49	0.21874	0.156613	0.305513	6.75897e-06	NA	NA	NA	NA	NA	NA
12:80909887	0.0100876	53.0605	G	A	LIN7A	intronic	0.222575	0.161609	0.306541	3.5882e-06	G	A	0.0104	+?	4.57153	3.27321	6.38484	5.388e-06	0.0104389	49	0.21874	0.156613	0.305513	6.75897e-06	NA	NA	NA	NA	NA	NA
4:129114600	0.476616	2507	G	A	C4orf33,LINC02466	intergenic	0.750337	0.705205	0.798356	3.59657e-06	G	A	0.4735	++	0.75	0.7	0.8	3.082e-06	0.470601	2209	0.755069	0.70694	0.806474	1.97062e-05	0.4735	268.001	1.43	1.19	1.72	0.0534744
12:80906305	0.010076	53	A	G	LIN7A	intronic	0.222643	0.161659	0.306634	3.60284e-06	A	G	0.0104	-?	0.218745	0.156621	0.305511	5.388e-06	0.0104389	49	0.21874	0.156613	0.305513	6.75897e-06	NA	NA	NA	NA	NA	NA
12:80908830	0.010076	53	TA	T	LIN7A	intronic	0.222643	0.161659	0.306634	3.60284e-06	TA	T	0.0104	+?	4.57153	3.27321	6.38484	5.388e-06	0.0104389	49	0.21874	0.156613	0.305513	6.75897e-06	NA	NA	NA	NA	NA	NA
12:81020426	0.13251	697	TTAAGTA	T	LIN7A,ACSS3	intergenic	1.51934	1.38805	1.66305	3.62545e-06	TTAAGTA	T	0.1519	--	0.651818	0.595287	0.713718	2.354e-06	0.130166	611	1.63303	1.48174	1.79976	4.55279e-07	0.151944	86	1.01058	0.785904	1.29949	0.966614
14:83481552	0.231939	1220	A	G	LINC02301,SNORD3P3	intergenic	0.7051	0.653855	0.760362	3.62584e-06	A	G	0.2279	--	0.706215	0.654814	0.761651	4.167e-06	0.232424	1091	0.724497	0.668925	0.784684	5.35875e-05	0.227915	129	0.56558	0.44705	0.715536	0.0152272
2:54119301	0.0081749	43	C	T	ACYP2	intronic	5.18644	3.65229	7.36501	3.6847e-06	C	T	0.0083	-?	0.182266	0.126291	0.26305	3.488e-06	0.00830848	39	5.4864	3.80146	7.91817	4.77774e-06	NA	NA	NA	NA	NA	NA
4:129113426	0.476996	2509	T	C	C4orf33	downstream	0.750808	0.705657	0.798849	3.76094e-06	T	C	0.471	--	0.749001	0.703896	0.796996	3.236e-06	0.471027	2211	0.755652	0.707498	0.807084	2.06724e-05	0.4735	268.001	1.43	1.19	1.72	0.0534744
4:129113598	0.476996	2509	AT	A	C4orf33	downstream	0.750808	0.705657	0.798849	3.76094e-06	AT	A	0.4735	++	0.75	0.7	0.8	3.236e-06	0.471027	2211	0.755652	0.707498	0.807084	2.06724e-05	0.4735	268.001	1.43	1.19	1.72	0.0534744
4:129114215	0.476996	2509	T	A	C4orf33,LINC02466	intergenic	0.750808	0.705657	0.798849	3.76094e-06	T	A	0.4735	++	0.75	0.7	0.8	3.236e-06	0.471027	2211	0.755652	0.707498	0.807084	2.06724e-05	0.4735	268.001	1.43	1.19	1.72	0.0534744
11:121220479	0.0435	228.81	A	G	TECTA,SC5D	intergenic	2.08	1.79	2.44	3.7671e-06	A	G	0.0548	--	2.04	1.72	2.38	9.803e-06	0.0422	198.087	1.92	1.64	2.33	0.000118183	0.0548	31.0168	2.86	1.82	4.55	0.0199716
11:121232572	0.0636882	335	G	GT	TECTA,SC5D	intergenic	1.85805	1.62507	2.12442	3.78954e-06	G	GT	0.0618	++	1.83866	1.60665	2.10417	6.311e-06	0.061781	290	1.80633	1.56363	2.0867	4.18602e-05	0.0795053	45	2.07949	1.42252	3.03987	0.053832
6:125868155	0.0427757	225	A	T	NCOA7	intronic	2.05728	1.76017	2.40454	3.80494e-06	A	T	0.0439	+?	2.08829	1.77278	2.45996	6.974e-06	0.0438858	206	2.08836	1.77276	2.46014	7.21267e-06	NA	NA	NA	NA	NA	NA
4:129024370	0.477567	2512	G	A	SCLT1	intronic	0.750287	0.705014	0.798467	3.85118e-06	G	A	0.4717	++	0.75	0.7	0.8	3.519e-06	0.471453	2213	0.756506	0.708065	0.808262	2.45114e-05	0.4717	266.982	1.45	1.2	1.72	0.0476868
4:129027149	0.477567	2512	C	T	SCLT1	intronic	0.750287	0.705014	0.798467	3.85118e-06	C	T	0.4717	++	0.75	0.7	0.8	3.519e-06	0.471453	2213	0.756506	0.708065	0.808262	2.45114e-05	0.4717	266.982	1.45	1.2	1.72	0.0476868
5:21808579	0.108935	573	C	T	CDH12	intronic	1.5908	1.43854	1.75917	3.86389e-06	C	T	0.1148	--	0.622229	0.56257	0.688213	2.527e-06	0.108223	508	1.6238	1.4575	1.80907	7.17327e-06	0.114841	65	1.49901	1.13264	1.98389	0.148625
4:129137515	0.498289	2621	T	C	C4orf33,LINC02466	intergenic	0.75086	0.705651	0.798966	3.88782e-06	T	C	0.4921	--	0.749524	0.704317	0.797632	3.598e-06	0.492118	2310	0.756758	0.708297	0.808535	2.51031e-05	0.4505	254.983	1.43	1.19	1.72	0.0478867
2:67013534	0.00475285	25	A	G	LINC01799,LINC01828	intergenic	8.59643	5.46124	13.5315	3.89439e-06	A	G	0.0053	+?	8.69788	5.51996	13.7054	1.968e-06	0.00532595	25	8.69783	5.51975	13.7057	3.7105e-06	NA	NA	NA	NA	NA	NA
2:67014516	0.00475285	25	G	A	LINC01799,LINC01828	intergenic	8.59643	5.46124	13.5315	3.89439e-06	G	A	0.0053	-?	0.114971	0.0729641	0.181161	1.968e-06	0.00532595	25	8.69783	5.51975	13.7057	3.7105e-06	NA	NA	NA	NA	NA	NA
2:22345776	0.4337	2281.26	A	G	LINC01822,LINC01884	intergenic	0.75	0.71	0.8	3.91386e-06	A	G	0.4378	++	0.74	0.7	0.79	2.687e-06	0.4378	2055.03	0.72	0.67	0.77	7.66908e-07	0.3993	226.004	0.98	0.81	1.19	0.924685
2:22345778	0.4337	2281.26	C	A	LINC01822,LINC01884	intergenic	0.75	0.71	0.8	3.91386e-06	C	A	0.3993	--	1.35	1.27	1.43	2.687e-06	0.4378	2055.03	0.72	0.67	0.77	7.66908e-07	0.3993	226.004	0.98	0.81	1.19	0.924685
4:129083941	0.477757	2513	G	A	SCLT1	intronic	0.750111	0.704776	0.798362	3.92354e-06	G	A	0.47	++	0.75	0.7	0.8	3.605e-06	0.471453	2213	0.757506	0.708933	0.809407	2.75019e-05	0.47	266.02	1.45	1.2	1.75	0.0413813
12:103388028	0.00760456	40	C	T	C12orf42	intronic	5.69391	3.93532	8.23838	4.1442e-06	C	T	0.0083	-?	0.176789	0.121523	0.257189	3.798e-06	0.00830848	39	5.65626	3.88793	8.22887	6.40505e-06	NA	NA	NA	NA	NA	NA
12:81131838	0.185932	978	G	C	ACSS3	intronic	1.43738	1.3284	1.55531	4.14633e-06	G	C	0.2138	--	0.692688	0.640098	0.749598	3.357e-06	0.182573	857	1.51149	1.38961	1.64406	8.90149e-07	0.213781	121	1.02086	0.810392	1.28599	0.928746
10:113798144	0.0039924	21	A	G	PLEKHS1,DCLRE1A	intergenic	8.93865	5.52771	14.4544	4.19279e-06	NA	NA	NA	NA	NA	NA	NA	NA	NA	NA	NA	NA	NA	NA	NA	NA	NA	NA	NA	NA
3:107629060	0.270722	1424	GTAGT	G	BBX	intronic	1.38351	1.28913	1.4848	4.31776e-06	GTAGT	G	0.2733	--	0.720797	0.671473	0.773743	3.837e-06	0.273328	1283	1.37226	1.27318	1.47905	2.4059e-05	0.249117	141	1.52137	1.2237	1.89145	0.0539534
3:107664830	0.332129	1747	T	C	BBX	intronic	1.35352	1.26714	1.44579	4.36378e-06	T	C	0.3074	++	1.35051	1.26413	1.44279	5.525e-06	0.335109	1573	1.3409	1.25065	1.43766	2.52746e-05	0.30742	174	1.44103	1.16815	1.77767	0.081809
3:145787303	0.402281	2116	G	A	C3orf58,LNCSRLR	intergenic	1.34194	1.25864	1.43076	4.37798e-06	G	A	0.4346	--	0.736854	0.690963	0.785793	2.023e-06	0.398381	1870	1.35998	1.27064	1.4556	5.94627e-06	0.434629	246	1.33358	1.0936	1.62624	0.14679
12:42065745	0.00418251	22	T	C	LINC02400,GXYLT1	intergenic	9.76565	5.98596	15.9319	4.44887e-06	T	C	0.0045	+?	9.47274	5.72966	15.6611	7.731e-06	0.0044738	21	9.47283	5.72994	15.6607	1.02952e-05	NA	NA	NA	NA	NA	NA
1:1811425	0.0125475	66	T	C	GNB1	intronic	3.45936	2.63698	4.53822	4.45149e-06	T	C	0.0136	+?	3.55062	2.69626	4.6757	4.16e-06	0.0136344	64	3.55061	2.69622	4.67573	3.82408e-06	NA	NA	NA	NA	NA	NA
4:128976491	0.065019	342	A	C	SCLT1	intronic	1.78023	1.56982	2.01884	4.47272e-06	A	C	0.0601	++	1.78324	1.57195	2.02292	4.528e-06	0.0656157	308	1.68705	1.47722	1.92669	8.08322e-05	0.0600707	34	2.96868	1.98445	4.44105	0.00654304
11:121220113	0.0433	227.758	A	G	TECTA,SC5D	intergenic	2.08	1.79	2.44	4.57424e-06	A	G	0.0548	--	2.04	1.72	2.38	1.182e-05	0.042	197.148	1.92	1.61	2.27	0.00014143	0.0548	31.0168	2.86	1.82	4.55	0.0199716
10:2594816	0.1087	571.762	T	C	LOC105376351,PFKP	intergenic	0.63	0.57	0.7	4.64081e-06	T	C	0.1108	++	0.64	0.57	0.7	6.303e-06	0.1108	520.095	0.63	0.57	0.7	1.26303e-05	0.0919	52.0154	0.69	0.5	0.94	0.236272
4:129101201	0.4983	2621.06	G	A	C4orf33	intronic	1.33	1.25	1.41	4.64728e-06	G	A	0.4452	++	0.75	0.71	0.8	4.358e-06	0.495313	2325	0.758989	0.710607	0.810665	2.79973e-05	0.4452	251.983	1.43	1.19	1.72	0.0533587
1:97628271	0.0201521	106	C	A	DPYD	intronic	2.74032	2.19832	3.41594	4.6478e-06	C	A	0.0205	-?	0.37651	0.298645	0.474678	2.486e-05	0.0204516	96	2.6561	2.10678	3.34866	2.40637e-05	NA	NA	NA	NA	NA	NA
3:168045274	0.144487	760	C	T	GOLIM4	intronic	0.659932	0.602642	0.722668	4.65269e-06	C	T	0.147	++	1.5114	1.3799	1.65542	5.666e-06	0.146996	690	0.674698	0.613158	0.742414	3.84445e-05	0.123675	70	0.548528	0.407957	0.737535	0.042282
4:129137824	0.4932	2594.23	G	A	C4orf33,LINC02466	intergenic	1.33	1.25	1.41	4.69899e-06	G	A	0.447	++	0.75	0.71	0.8	4.721e-06	0.4987	2340.9	1.32	1.23	1.41	4.10782e-05	0.447	253.002	1.47	1.22	1.75	0.0339679
4:128971750	0.4817	2533.74	C	T	SCLT1	intronic	0.75	0.71	0.8	4.7e-06	C	T	0.4759	--	1.33	1.25	1,41	4.221e-06	0.4759	2233.87	0.71	0.71	0.81	2.69376e-05	0.469965	266	1.42476	1.1858	1.71187	0.0538242
12:81125241	0.189045	994.378	A	C	ACSS3	intronic	1.43036	1.32256	1.54695	4.87205e-06	A	C	0.186	++	1.43848	1.32993	1.55589	3.643e-06	0.185982	873	1.5044	1.38391	1.63539	9.94623e-07	0.213781	121	1.02086	0.810392	1.28599	0.928746
12:7637239	0.00380228	20	G	A	CD163,APOBEC1	intergenic	9.93204	5.9278	16.6412	4.89016e-06	NA	NA	NA	NA	NA	NA	NA	NA	NA	NA	NA	NA	NA	NA	NA	NA	NA	NA	NA	NA
12:7640041	0.00380228	20	G	A	CD163,APOBEC1	intergenic	9.93204	5.9278	16.6412	4.89016e-06	NA	NA	NA	NA	NA	NA	NA	NA	NA	NA	NA	NA	NA	NA	NA	NA	NA	NA	NA	NA
1:1910661	0.0127376	67	TC	T	GNB1,CALML6	intergenic	3.38904	2.59078	4.43325	4.89635e-06	TC	T	0.0136	-?	0.291555	0.221576	0.383633	7.116e-06	0.0136344	64	3.42976	2.60649	4.51307	6.34687e-06	NA	NA	NA	NA	NA	NA
8:20633755	0.0625475	329	T	C	SNORD3F,LOC102467222	intergenic	0.556126	0.489044	0.632409	4.94105e-06	T	C	0.053	--	0.554552	0.487483	0.630848	4.769e-06	0.0636983	299	0.54357	0.475009	0.622026	6.13587e-06	0.0530035	30	0.685617	0.44218	1.06307	0.389488
3:107649275	0.270342	1422	G	A	BBX	intronic	1.38113	1.28682	1.48235	4.9608e-06	G	A	0.2729	--	0.722163	0.672746	0.77521	4.468e-06	0.272902	1281	1.36927	1.2703	1.47595	2.79182e-05	0.249117	141	1.52137	1.2237	1.89145	0.0539534
9:73524131	0.0558935	294	G	A	ANXA1,LOC101927358	intergenic	1.87158	1.6316	2.14685	4.97915e-06	G	A	0.0573	-+	0.526483	0.458812	0.604135	3.099e-06	0.0573072	269	2.05512	1.77905	2.37402	6.31278e-07	0.0441696	25	0.862901	0.546666	1.36207	0.746664
