# Supplementary material for: Novel risk loci encompassing genes influencing STAT3, GPCR, and oxidative stress signaling are associated with co-morbid GERD and COPD
Source: PLoS Genet. 2025 Feb 7;21(2):e1011531. doi: 10.1371/journal.pgen.1011531 (PMC11805425; doi:10.1371/journal.pgen.1011531)
Supplement: S12 Table — Aggregate association testing was performed using SKAT-O software. Significance was defined as P<2.5E-06. (XLSX) [file pgen.1011531.s012.xlsx]

## Sheet: S12_Table
Table S12. Top 5 regions from aggregate association testing of COPD Only. Aggregate association testing was performed using SKAT-O software. Significance was defined as P<2.5E-06.
Combined Multi Ethnic TOPMed Cohorts (COPDGene, ECLIPSE, SPIROMICS) (N= 9,569)
Region	Gene	Chr	Start	Stop	N Sites	P-Value
ENST00000510614	JCHAIN	4	70656363	70666884	2	1.27843e-05
ENST00000451024	NKX1-2	10	124445243	124450035	6	4.21756e-05
ENST00000373675	MYPN	10	68109561	68166696	12	0.000121
ENST00000378073	MEGF8	19	42325609	42378769	20	0.000138
ENST00000596822	IRF3	19	49659572	49665755	4	0.000279
Combined TOPMed NHW Cohorts (COPDGene, ECLIPSE, SPIROMICS) (N= 6,859)
Region	Gene	Chr	Start	Stop	N Sites	P-Value
ENST00000451024	NKX1	10	124445243	124450035	6	1.59293e-05
ENST00000619839	NCAM1	11	112961275	113275387	2	0.000145784
ENST00000444870	SMIM1	1	3772787	3775982	2	0.000177176
ENST00000642557	SMIM1	1	3772749	3775956	2	0.000177176
ENST00000290691	RGL4	22	23691013	23699168	7	0.000480205
Combined TOPMed AA Cohorts (COPDGene and SPIROMICS) (N= 2,630)
Region	Gene	Chr	Start	Stop	N Sites	P-Value
ENST00000331483	P4HB	17	81843166	81860535	7	0.00103866
ENST00000599261	ZNF415	19	53109877	53132884	2	0.00129431
ENST00000402377	ZNF681	19	23739195	23758891	4	0.00141726
ENST00000348126	PAM	5	102755322	103029713	8	0.00170228
ENST00000380370	OR52J3	11	5046526	5047461	4	0.00188343
Abbreviations: Chr - Chromosome; COPD - Chronic Obstructive Pulmonary Disease.
