# Supplementary material for: Novel risk loci encompassing genes influencing STAT3, GPCR, and oxidative stress signaling are associated with co-morbid GERD and COPD
Source: PLoS Genet. 2025 Feb 7;21(2):e1011531. doi: 10.1371/journal.pgen.1011531 (PMC11805425; doi:10.1371/journal.pgen.1011531)
Supplement: S13 Table — Abbreviations: COPD—Chronic Obstructive Pulmonary Disease; Q-Value—FDR corrected P-Value. (XLSX) [file pgen.1011531.s013.xlsx]

## Sheet: S13_Table
Table S13. Gene-set enrichment analysis of genes associated with COPD Only in multiancestry, combined NHW, and combined AA participants from TOPMed cohorts (COPDGene, ECLIPSE, and SPIROMICS). Abbreviations: COPD - Chronic Obstructive Pulmonary Disease; Q-Value - FDR corrected P-Value.
Multiancestry
Category	Gene Set	N Genes	N Overlap	P	Adjusted P	Genes
GWAScatalog	Lamb consumption	33	15	1.80352e-22	7.98059e-19	SBK1:NPIPB6:EIF3CL:NPIPB7:CLN3:CLN3:APOBR:IL27:NUPR1:SULT1A2:SULT1A1:NPIPB8:EIF3C:NPIPB9:ATXN2L:TUFM:SH2B1:ATP2A1
GWAScatalog	Extremely high intelligence	72	15	1.46192e-16	3.23451e-13	DPYD:AFF3:CHST10:CLN3:CLN3:APOBR:IL27:NUPR1:SULT1A2:SULT1A1:EIF3C:ATXN2L:TUFM:SH2B1:ATP2A1:RABEP2
GWAScatalog	Educational attainment	59	12	2.30176e-13	2.96306e-10	NMS:NPAS2:EIF3CL:NUPR1:SULT1A2:SULT1A1:ATXN2L:TUFM:SH2B1:NFATC2IP:SPNS1:LAT
GWAScatalog	Crohn's disease	506	27	2.67847e-13	2.96306e-10	MUC1:PUS10:PEX13:C2orf74:USP34:TMEM17:ANKRD55:CDKAL1:JAK2:NPIPB6:EIF3CL:NPIPB7:CLN3:CLN3:APOBR:IL27:NUPR1:SULT1A2:SULT1A1:NPIPB8:EIF3C:NPIPB9:ATXN2L:TUFM:SH2B1:ATP2A1:RABEP2:LAT:PSMB10:STAT5A
GWAScatalog	Inflammatory bowel disease (early onset)	10	6	1.21273e-10	1.07327e-07	CLN3:CLN3:IL27:NUPR1:SULT1A2:SULT1A1:EIF3C
GWAScatalog	Body fat distribution (arm fat ratio)	104	12	2.46477e-10	1.61471e-07	HHIP:HAPLN3:CLN3:CLN3:IL27:NUPR1:SULT1A2:SULT1A1:ATXN2L:TUFM:SH2B1:ATP2A1:RABEP2
GWAScatalog	Inflammatory bowel disease	539	24	2.55434e-10	1.61471e-07	MUC1:PUS10:C2orf74:STAT1:GPBAR1:CDKAL1:JAK2:IL15RA:NPIPB6:EIF3CL:NPIPB7:CLN3:CLN3:APOBR:IL27:NUPR1:SULT1A2:SULT1A1:NPIPB8:EIF3C:NPIPB9:ATXN2L:TUFM:SH2B1:ATP2A1:RABEP2:STAT5A
GWAScatalog	Body fat distribution (leg fat ratio)	168	14	6.18266e-10	3.41978e-07	MOV10:MUC1:HHIP:HAPLN3:CLN3:CLN3:IL27:NUPR1:SULT1A2:SULT1A1:ATXN2L:TUFM:SH2B1:ATP2A1:RABEP2
GWAScatalog	Body fat distribution (trunk fat ratio)	180	14	1.53009e-09	7.52293e-07	MOV10:MUC1:HHIP:HAPLN3:CLN3:CLN3:IL27:NUPR1:SULT1A2:SULT1A1:ATXN2L:TUFM:SH2B1:ATP2A1:RABEP2
GWAScatalog	Post bronchodilator FEV1	107	11	4.85689e-09	2.14917e-06	RUVBL1:EEFSEC:FAM13A:PPFIA2:RIN3:IREB2:PSMA4:CHRNA5:CHRNA3:CHRNB4:ADAMTS7
GWAScatalog	Chronic obstructive pulmonary disease	138	12	6.58473e-09	2.64886e-06	EEFSEC:FAM13A:HHIP-AS1:HHIP:RIN3:THSD4:IREB2:HYKK:CHRNA5:CHRNA3:CHRNB4:IL27
GWAScatalog	Pulmonary artery enlargement and chronic obstructive pulmonary disease	4	4	7.20791e-09	2.65792e-06	IREB2:PSMA4:CHRNA5:CHRNA3
GWAScatalog	Emphysema distribution in smoking	6	4	1.06548e-07	3.14318e-05	HHIP:IREB2:CHRNA5:CHRNA3
GWAScatalog	Chronic obstructive pulmonary disease (severe)	6	4	1.06548e-07	3.14318e-05	FAM13A:HHIP:RIN3:CHRNA3
GWAScatalog	Chronic obstructive pulmonary disease (moderate to severe)	6	4	1.06548e-07	3.14318e-05	FAM13A:HHIP:RIN3:CHRNA3
GWAScatalog	Chronic obstructive pulmonary disease or high blood pressure (pleiotropy)	67	8	1.97053e-07	5.44976e-05	KBTBD12:SEC61A1:RUVBL1:EEFSEC:RPN1:FAM13A:HHIP-AS1:HHIP
GWAScatalog	Chronic bronchitis and chronic obstructive pulmonary disease	8	4	4.90008e-07	0.000127546	FAM13A:HHIP-AS1:IREB2:CHRNA3
GWAScatalog	Brain morphology (MOSTest)	1049	28	5.28842e-07	0.000130007	MOV10:MUC1:HHIP:OTUD4:PDGFC:BTN3A3:NCOA7:MSRA:COCH:DAAM1:THSD4:SBK1:NPIPB6:EIF3CL:NPIPB7:CLN3:CLN3:APOBR:IL27:NUPR1:SULT1A2:SULT1A1:NPIPB8:EIF3C:NPIPB9:ATXN2L:TUFM:SH2B1:ATP2A1:RABEP2:RTN4RL1
GWAScatalog	Exhaled carbon monoxide levels	3	3	7.87521e-07	0.000165942	CHRNA5:CHRNA3:CHRNB4
GWAScatalog	Pre bronchodilator FEV1/FVC ratio	3	3	7.87521e-07	0.000165942	HHIP:CHRNA5:CHRNA3
GWAScatalog	Pre bronchodilator FEV1	3	3	7.87521e-07	0.000165942	IREB2:CHRNA5:CHRNA3
GWAScatalog	Local histogram emphysema pattern	9	4	8.75593e-07	0.000176114	HHIP:RIN3:CHRNA5:CHRNA3
GWAScatalog	Intelligence	42	6	2.36401e-06	0.000454816	AFF3:NPIPB7:NPIPB8:NPIPB9:ATXN2L:TUFM:SH2B1:ATP2A1
GWAScatalog	Post bronchodilator FEV1/FVC ratio	162	10	2.91962e-06	0.000538305	RUVBL1:EEFSEC:FAM13A:RIN3:IREB2:PSMA4:CHRNA5:CHRNA3:CHRNB4:ADAMTS7
GWAScatalog	Smoking status (heavy vs light)	4	3	3.12846e-06	0.000553738	CHRNA5:CHRNA3:CHRNB4
GWAScatalog	Intelligence (MTAG)	228	11	9.99541e-06	0.00170114	DPYD:AFF3:CHST10:NCOA2:SBK1:CLN3:CLN3:IL27:NUPR1:SULT1A1:ATXN2L:ATP2A1
GWAScatalog	Body fat percentage	32	5	1.07809e-05	0.00176688	SBK1:SULT1A2:ATXN2L:TUFM:SH2B1
GWAScatalog	Endometrial cancer	35	5	1.69905e-05	0.00268511	RUVBL1:EEFSEC:CDKAL1:NCOA7:KLF12
GWAScatalog	Erectile dysfunction	36	5	1.95826e-05	0.00298804	PUS10:PEX13:USP34:XPO1:FAM161A
GWAScatalog	Chronic obstructive pulmonary disease or resting heart rate (pleiotropy)	62	6	2.37386e-05	0.00350145	SEC61A1:RUVBL1:EEFSEC:HHIP-AS1:HHIP:RIN3
GWAScatalog	Diffusing capacity of carbon monoxide	69	6	4.38597e-05	0.00626062	IREB2:PSMA4:CHRNA5:CHRNA3:CHRNB4:ADAMTS7
GWAScatalog	Hip index	233	10	6.82442e-05	0.0094369	EFCC1:FAM13A:HHIP-AS1:HHIP:NCOA7:SNX10:NCOA2:RIN3:RABEP2:TCF15
GWAScatalog	Cotinine levels in smokers with chronic obstructive pulmonary disease	2	2	8.56589e-05	0.0111483	CHRNA5:CHRNA3
GWAScatalog	Pre bronchodilator FEV1/FVC ratio in never-smokers	2	2	8.56589e-05	0.0111483	FAM13A:HHIP
GWAScatalog	Pulmonary function	49	5	8.98102e-05	0.0113546	FAM13A:HHIP:THSD4:CHRNA5:CHRNA3
GWAScatalog	Monocyte count	400	13	0.000100575	0.0123624	XPO1:GPBAR1:EEFSEC:RPN1:PDGFC:ANKRD55:CDKAL1:DEFA4:DEFA1:DEFA1B:DEFA3:RIN3:XPO6:IL27:NLRC5
GWAScatalog	Dental caries (decayed and filled deciduous teeth)	27	4	0.000106962	0.0127921	DEFA4:DEFA8P:DEFA1:DEFA1B:DEFA3:IGF1R
GWAScatalog	Autism spectrum disorder or schizophrenia	405	13	0.000113787	0.013152	DPYD:FHIT:BTN3A3:RIMS1:MMP16:DDB2:IREB2:HYKK:PSMA4:CHRNA5:CHRNA3:CHRNB4:ADAMTS7
GWAScatalog	Squamous cell lung carcinoma	82	6	0.000115916	0.013152	PLXNA2:BTN3A3:RIMS1:CHRNA3:CHRNB4:ADAMTS7
GWAScatalog	Schizophrenia	659	17	0.000152306	0.0168488	DPYD:TMEM17:LRRTM4:FHIT:RIMS1:MSRA:MMP16:TSPAN18:PPFIA2:IREB2:HYKK:PSMA4:CHRNA5:CHRNA3:CHRNB4:NLRC5:PSMB10
GWAScatalog	Endometrial cancer (endometrioid histology)	30	4	0.000163424	0.0176378	RUVBL1:EEFSEC:NCOA7:KLF12
GWAScatalog	Age-related cataracts (age at onset)	3	2	0.000255402	0.0262826	ACSS3:PPFIA2
GWAScatalog	Lung function (FEV1/FVC) variance	3	2	0.000255402	0.0262826	HHIP:CHRNA3
GWAScatalog	Body mass index (joint analysis main effects and smoking interaction)	65	5	0.000344965	0.0346925	FHIT:CHRNB4:ADAMTS7:SBK1:ATP2A1
GWAScatalog	Household income (MTAG)	141	7	0.000355307	0.0349385	DPYD:AFF3:CHST10:NMS:IL27:NUPR1:RABEP2
GWAScatalog	White blood cell count	468	13	0.000459507	0.0442025	XPO1:NPAS2:TBC1D8:GPBAR1:RPN1:CDKAL1:JAK2:LIPA:NUP107:SLC35E3:KLF12:RIN3:NLRC5
GWAScatalog	BMI in smokers	17	3	0.000486416	0.0457956	FHIT:CHRNB4:ADAMTS7
GWAScatalog	Pediatric autoimmune diseases	40	4	0.000506854	0.0458462	ANKRD55:JAK2:SBK1:ATXN2L
GWAScatalog	Pars triangularis volume	4	2	0.000507675	0.0458462	FHIT:MGLL
GWAScatalog	Refractive error	1389	26	0.000531832	0.0470672	PLXNA2:CTNNA2:FHIT:MGLL:PRDM8:FAM13A:TIGD2:HHIP:OTUD4:CDKAL1:BTN3A3:RIMS1:MSRA:NCOA2:TRAM1:MMP16:DDB2:KLF12:CHRNA3:CHRNB4:ADAMTS7:IGF1R:CCDC154:XPO6:NUPR1:PSMB10
Chemical_and_Genetic_pertubation	WIELAND_UP_BY_HBV_INFECTION	83	13	7.9156e-13	2.69526e-09	C1QB:GBP1:GBP2:STAT1:CD38:LAP3:BTN3A3:UBE2L6:RARRES3:PSME1:WARS:PSMB10:APOL3
Chemical_and_Genetic_pertubation	BROWNE_INTERFERON_RESPONSIVE_GENES	62	11	1.14758e-11	1.95375e-08	GBP1:GBP2:STAT1:IL15:IL15RA:IFIT3:IFIT5:UBE2L6:RARRES3:GCH1:WARS
Chemical_and_Genetic_pertubation	SANA_RESPONSE_TO_IFNG_UP	64	10	3.77148e-10	4.28063e-07	GBP1:VAMP5:STAT1:LAP3:UBE2L6:RARRES3:WARS:NLRC5:LGALS3BP:APOL3
Chemical_and_Genetic_pertubation	BLANCO_MELO_BRONCHIAL_EPITHELIAL_CELLS_INFLUENZA_A_DEL_NS1_INFECTION_UP	600	24	2.15532e-09	1.83472e-06	GBP1:GBP2:STAT1:CD38:LAP3:PRDM8:HERC6:IL15:BTN3A3:NCOA7:IL15RA:FAS:IFIT3:IFIT5:UBE2L6:RARRES3:GCH1:WARS:HAPLN3:NLRC5:PSMB10:STAT5A:LGALS3BP:APOL3
Chemical_and_Genetic_pertubation	BLANCO_MELO_HUMAN_PARAINFLUENZA_VIRUS_3_INFECTION_A594_CELLS_UP	195	14	4.32539e-09	2.94559e-06	GBP1:STAT1:CD38:LAP3:HERC6:BTN3A3:JAK2:IL15RA:IFIT3:IFIT5:UBE2L6:WARS:NLRC5:APOL3
Chemical_and_Genetic_pertubation	ICHIBA_GRAFT_VERSUS_HOST_DISEASE_D7_UP	98	10	2.65015e-08	1.50396e-05	C1QB:GBP2:STAT1:SNX10:FAS:IFIT3:PSME1:WARS:PSMB10:LGALS3BP
Chemical_and_Genetic_pertubation	HECKER_IFNB1_TARGETS	91	9	1.75476e-07	8.53566e-05	C1QB:GBP1:STAT1:GP9:LAP3:HERC6:IFIT3:IFIT5:LGALS3BP
Chemical_and_Genetic_pertubation	BLANCO_MELO_RESPIRATORY_SYNCYTIAL_VIRUS_INFECTION_A594_CELLS_UP	271	13	1.65114e-06	0.000558684	GBP1:GBP2:STAT1:LAP3:HERC6:FBXO32:IL15RA:IFIT3:CD82:UBE2L6:WARS:NLRC5:APOL3
Chemical_and_Genetic_pertubation	DER_IFN_GAMMA_RESPONSE_UP	62	7	1.71537e-06	0.000558684	GBP1:STAT1:IL15RA:FAS:IFIT3:PSME1:PSMB10
Chemical_and_Genetic_pertubation	BERTUCCI_MEDULLARY_VS_DUCTAL_BREAST_CANCER_UP	192	11	1.9267e-06	0.000558684	RGS1:STAT1:CD38:LAP3:IL15:BTN3A3:FAM26F:IL15RA:STAMBPL1:WARS:PSMB10
Chemical_and_Genetic_pertubation	FULCHER_INFLAMMATORY_RESPONSE_LECTIN_VS_LPS_DN	418	16	2.03963e-06	0.000558684	GBP1:GBP2:VAMP5:CD38:HERC6:FAM26F:NCOA7:IL15RA:FAS:IFIT3:IFIT5:UBE2L6:GCH1:NUPR1:LGALS3BP:APOL3
Chemical_and_Genetic_pertubation	FUJII_YBX1_TARGETS_UP	41	6	2.04203e-06	0.000558684	MUC1:ACTA2:FAS:RARRES3:WARS:NLRC5
Chemical_and_Genetic_pertubation	DER_IFN_ALPHA_RESPONSE_UP	64	7	2.13301e-06	0.000558684	GBP1:STAT1:FAS:LIPA:IFIT3:PSME1:PSMB10
Chemical_and_Genetic_pertubation	LIU_OVARIAN_CANCER_TUMORS_AND_XENOGRAFTS_XDGS_DN	1496	33	3.2756e-06	0.000796674	C1QB:GBP2:DPYD:RGS1:VAMP5:AFF3:MGLL:EFCC1:CD38:PRDM8:IL15:HHIP:BTN3A3:FAM26F:SNX10:MMP16:FBXO32:JAK2:IL15RA:STAMBPL1:ACTA2:FAS:LIPA:IFIT3:GFRA1:RARRES3:ADAMTS7:APOBR:NUPR1:MT2A:NLRC5:PSMB10:APOL3
Chemical_and_Genetic_pertubation	JISON_SICKLE_CELL_DISEASE_UP	169	10	4.26365e-06	0.00096785	GBP1:GBP2:VAMP5:STAT1:IL15:JAK2:LIPA:IFIT3:TP53I11:UBE2L6
Chemical_and_Genetic_pertubation	BLANCO_MELO_BETA_INTERFERON_TREATED_BRONCHIAL_EPITHELIAL_CELLS_UP	362	14	8.00918e-06	0.00170445	GBP1:GBP2:LAP3:IL15:ENPP4:NCOA7:ZNF800:IL15RA:FAS:IFIT3:IFIT5:RARRES3:NLRC5:STAT5A
Chemical_and_Genetic_pertubation	BOSCO_TH1_CYTOTOXIC_MODULE	112	8	1.00495e-05	0.00201286	CD38:HERC6:IL15:FAM26F:IL15RA:CRABP1:HAPLN3:APOL3
Chemical_and_Genetic_pertubation	RODWELL_AGING_KIDNEY_UP	442	15	1.78754e-05	0.00338143	C1QB:RGS1:RPN1:CD38:BTN3A3:FAM26F:FAS:MYOF:GFRA1:TSPAN18:RARRES3:RIN3:CHRNA3:NLRC5:PSMB10
Chemical_and_Genetic_pertubation	LINDSTEDT_DENDRITIC_CELL_MATURATION_C	60	6	1.96329e-05	0.00351842	MUC1:MGLL:ENPP4:N4BP2L1:IGF1R:STAT5A
Chemical_and_Genetic_pertubation	HELLER_SILENCED_BY_METHYLATION_UP	248	11	2.18822e-05	0.00372544	GBP1:MUC1:RGS1:STAT1:HERC6:IL15:IFIT3:IFIT5:MYOF:CTSH:SEPT9
Chemical_and_Genetic_pertubation	DER_IFN_BETA_RESPONSE_UP	93	7	2.5912e-05	0.00420145	GBP1:STAT1:LIPA:IFIT3:IFIT5:PSME1:PSMB10
Chemical_and_Genetic_pertubation	MARKEY_RB1_ACUTE_LOF_DN	213	10	3.20539e-05	0.00496106	C1QB:GBP2:STAT1:IFIT3:UBE2L6:CTSH:NUPR1:MT2A:PSMB10:LGALS3BP
Chemical_and_Genetic_pertubation	RIGGINS_TAMOXIFEN_RESISTANCE_DN	218	10	3.90292e-05	0.00577802	MUC1:STAT1:LAP3:MMP16:IFIT5:MYOF:UBE2L6:RARRES3:IGF1R:LGALS3BP
Chemical_and_Genetic_pertubation	BLANCO_MELO_COVID19_SARS_COV_2_INFECTION_CALU3_CELLS_UP	322	12	5.12693e-05	0.00702773	GBP1:GBP1P1:STAT1:NCOA7:IL15RA:IFIT3:IFIT5:UBE2L6:NUPR1:MT2A:NLRC5:APOL3
Chemical_and_Genetic_pertubation	SEITZ_NEOPLASTIC_TRANSFORMATION_BY_8P_DELETION_UP	71	6	5.15986e-05	0.00702773	GBP1:HERC6:PRR16:IFIT3:RARRES3:DAAM1
Chemical_and_Genetic_pertubation	SALVADOR_MARTIN_PEDIATRIC_TBD_ANTI_TNF_THERAPY_NONRESPONDER_POST_TREATMENT_UP	23	4	5.55622e-05	0.0070286	GBP1:GBP2:UBE2L6:RARRES3
Chemical_and_Genetic_pertubation	XIE_ST_HSC_S1PR3_OE_UP	183	9	5.57334e-05	0.0070286	GBP1:GBP2:RGS1:STAT1:HERC6:NCOA7:IFIT3:IFIT5:LGALS3BP
Chemical_and_Genetic_pertubation	PUJANA_ATM_PCC_NETWORK	1287	27	6.57512e-05	0.00776219	PEX13:USP34:XPO1:RPL31:STAT1:PARP3:RUVBL1:CD38:IL15:GYPE:CNPY3:RIMS1:EIF3H:JAK2:FAS:IFIT3:KIF20B:TP53I11:MDM2:N4BP2L1:KLF12:PSME1:GCH1:PSMA4:NFATC2IP:DDX52:STAT5A
Chemical_and_Genetic_pertubation	ONKEN_UVEAL_MELANOMA_UP	740	19	6.61097e-05	0.00776219	C1QB:NPAS2:STAT1:LAP3:BTN3A3:NCOA2:TRAM1:LACTB2:MYOF:RARRES3:SLC35E3:GCH1:RIN3:WARS:CTSH:SULT1A2:SULT1A1:NFATC2IP:MT2A
Chemical_and_Genetic_pertubation	BOSCO_INTERFERON_INDUCED_ANTIVIRAL_MODULE	77	6	8.15638e-05	0.00925749	MOV10:NCOA7:IFIT3:IFIT5:GCH1:LAT
Chemical_and_Genetic_pertubation	TAKEDA_TARGETS_OF_NUP98_HOXA9_FUSION_8D_UP	154	8	9.88653e-05	0.0105386	GBP1:STAT1:HERC6:IFIT3:IFIT5:SDSL:GCH1:LGALS3BP
Chemical_and_Genetic_pertubation	BROWNE_HCMV_INFECTION_30MIN_UP	50	5	9.90412e-05	0.0105386	C1orf61:CTNNA2:CD38:FAM13A:PTK7
Chemical_and_Genetic_pertubation	GRAESSMANN_RESPONSE_TO_MC_AND_SERUM_DEPRIVATION_UP	206	9	0.00013776	0.0142144	GBP2:STAT1:PARP3:FAS:LIPA:IFIT3:N4BP2L1:PSMB10:LGALS3BP
Chemical_and_Genetic_pertubation	IIZUKA_LIVER_CANCER_PROGRESSION_G1_G2_UP	12	3	0.000162858	0.0163097	STAT1:UBE2L6:PSME1
Chemical_and_Genetic_pertubation	MOSERLE_IFNA_RESPONSE	31	4	0.000186277	0.0181221	GBP1:STAT1:IFIT3:IFIT5
Chemical_and_Genetic_pertubation	TAKEDA_TARGETS_OF_NUP98_HOXA9_FUSION_3D_UP	176	8	0.000247611	0.0234199	GBP1:STAT1:HERC6:NCOA7:IFIT3:IFIT5:SDSL:LGALS3BP
Chemical_and_Genetic_pertubation	TENEDINI_MEGAKARYOCYTE_MARKERS	62	5	0.000276406	0.0254368	STAT1:GP9:PDGFC:JAK2:STAT5A
Chemical_and_Genetic_pertubation	BOHN_PRIMARY_IMMUNODEFICIENCY_SYNDROM_DN	35	4	0.000301109	0.0269809	DPYD:SMCO4:CTSH:RABEP2
Chemical_and_Genetic_pertubation	BOWIE_RESPONSE_TO_EXTRACELLULAR_MATRIX	15	3	0.00032996	0.0286275	STAT1:IFIT3:PSMB10
Chemical_and_Genetic_pertubation	SHIN_B_CELL_LYMPHOMA_CLUSTER_8	36	4	0.000336299	0.0286275	STAT1:CD38:IL15:FAS
Chemical_and_Genetic_pertubation	TAKEDA_TARGETS_OF_NUP98_HOXA9_FUSION_10D_UP	185	8	0.000346499	0.0287763	GBP1:AFF3:STAT1:CD38:IL15:IFIT3:RARRES3:LGALS3BP
Chemical_and_Genetic_pertubation	FOSTER_TOLERANT_MACROPHAGE_DN	401	12	0.000392727	0.0316535	IL15:NCOA7:SNX10:ZNF800:VCPIP1:JAK2:IL15RA:FAS:DAAM1:MT2A:NLRC5:STAT5A
Chemical_and_Genetic_pertubation	KRIEG_KDM3A_TARGETS_NOT_HYPOXIA	189	8	0.000399735	0.0316535	GBP1:STAT1:RIOK1:IFIT3:SDSL:PSMA4:NUPR1:PSMB10
Chemical_and_Genetic_pertubation	GEISS_RESPONSE_TO_DSRNA_UP	38	4	0.000415357	0.032143	GBP1:XPO1:BTN3A3:GCH1
Chemical_and_Genetic_pertubation	HUANG_DASATINIB_RESISTANCE_DN	68	5	0.000425669	0.032209	DNPH1:ASCL2:ACSS3:SBK1:CLN3:CLN3
Chemical_and_Genetic_pertubation	ZHAN_MULTIPLE_MYELOMA_LB_DN	39	4	0.000459485	0.0340119	STAT1:IFIT5:RP11-693N9.2:PSMB10
Chemical_and_Genetic_pertubation	DOUGLAS_BMI1_TARGETS_DN	301	10	0.000536094	0.0388383	STAT1:ACAD9:HERC6:OTUD4:ACTA2:IFIT3:PANK1:SLC35E3:ACSS3:IREB2
Chemical_and_Genetic_pertubation	TARTE_PLASMA_CELL_VS_B_LYMPHOCYTE_UP	72	5	0.000554476	0.0393331	RPN1:CD38:TRAM1:IL15RA:HAGH
Chemical_and_Genetic_pertubation	RADAEVA_RESPONSE_TO_IFNA1_UP	42	4	0.000611846	0.042517	STAT1:UBE2L6:PSME1:LGALS3BP
Chemical_and_Genetic_pertubation	CARRILLOREIXACH_HEPATOBLASTOMA_VS_NORMAL_DN	1103	22	0.000635295	0.0432636	GBP1:AFF3:MGLL:TIGD2:HHIP:GNMT:MSRA:LACTB2:FAM83A-AS1:IL15RA:GFRA1:UBE2L6:RARRES3:SMCO4:SDSL:N4BP2L1:GCH1:HAGH:IL27:SULT1A2:SULT1A1:MT2A
Chemical_and_Genetic_pertubation	HOWLIN_CITED1_TARGETS_2_UP	19	3	0.000683719	0.0456483	GBP2:LACTB2:FBXO32
Chemical_and_Genetic_pertubation	RODWELL_AGING_KIDNEY_NO_BLOOD_UP	206	8	0.000705316	0.0456494	C1QB:RGS1:MGLL:RPN1:PDGFC:MYOF:GFRA1:CHRNA3
Chemical_and_Genetic_pertubation	HUANG_DASATINIB_SENSITIVITY_UP	76	5	0.000710548	0.0456494	DPYD:PDGFC:BTN3A3:IL15RA:IFIT3
Chemical_and_Genetic_pertubation	LEE_NEURAL_CREST_STEM_CELL_DN	117	6	0.00079162	0.049916	C1orf61:PRR16:ENPP4:CD82:DDB2:COCH
Hallmark_gene_sets	HALLMARK_INTERFERON_GAMMA_RESPONSE	186	19	1.18978e-14	5.94889e-13	VAMP5:STAT1:CD38:LAP3:HERC6:IL15:JAK2:IL15RA:FAS:IFIT3:UBE2L6:PSME1:RNF31:GCH1:WARS:MT2A:NLRC5:PSMB10:LGALS3BP
Hallmark_gene_sets	HALLMARK_INTERFERON_ALPHA_RESPONSE	90	12	4.37637e-11	1.09409e-09	GBP2:MOV10:LAP3:HERC6:IL15:NCOA7:IFIT3:UBE2L6:PSME1:RNF31:WARS:LGALS3BP
Hallmark_gene_sets	HALLMARK_IL6_JAK_STAT3_SIGNALING	84	5	0.00111842	0.0186403	STAT1:CD38:PDGFC:IL15RA:FAS
Hallmark_gene_sets	HALLMARK_ALLOGRAFT_REJECTION	184	7	0.0016994	0.0212424	GBP2:STAT1:IL15:JAK2:FAS:WARS:PSMB10
Immunologic_signatures	GSE1432_CTRL_VS_IFNG_24H_MICROGLIA_DN	183	26	2.33034e-23	1.21621e-19	GBP1:GBP2:VAMP5:STAT1:CD38:LAP3:IL15:BTN3A3:SNX10:JAK2:IL15RA:FAS:IFIT3:IFIT5:MYOF:ASCL2:UBE2L6:RARRES3:SMCO4:PSME1:GCH1:WARS:PSMA4:PSMB10:LGALS3BP:APOL3
Immunologic_signatures	HOWARD_MONOCYTE_INACT_MONOV_INFLUENZA_A_INDONESIA_05_2005_H5N1_AGE_18_49YO_1DY_UP	210	24	2.32607e-19	4.94838e-16	GBP1:GBP2:GBP1P1:MUC1:VAMP5:STAT1:CD38:LAP3:FAM26F:IL15RA:STAMBPL1:IFIT3:IFIT5:MYOF:UBE2L6:RARRES3:GCH1:WARS:HAPLN3:IL27:MT2A:NLRC5:LGALS3BP:APOL3
Immunologic_signatures	GAUCHER_PBMC_YF_VAX_STAMARIL_UNKNOWN_AGE_10DY_UP	188	23	2.84444e-19	4.94838e-16	GBP1:GBP2:MOV10:VAMP5:STAT1:GPBAR1:CD38:LAP3:HERC6:IL15:FAM26F:NCOA7:ACTA2:IFIT3:IFIT5:MYOF:ASCL2:UBE2L6:GCH1:WARS:MT2A:LGALS3BP:APOL3
Immunologic_signatures	GAUCHER_PBMC_YF_VAX_STAMARIL_UNKNOWN_AGE_7DY_UP	281	26	1.45197e-18	1.89445e-15	C1QB:GBP1:GBP2:MOV10:VAMP5:STAT1:GPBAR1:CD38:LAP3:HERC6:IL15:NCOA7:ACTA2:IFIT3:IFIT5:MYOF:ASCL2:UBE2L6:SMCO4:PSME1:RNF31:GCH1:WARS:MT2A:LGALS3BP:APOL3
Immunologic_signatures	HOWARD_PBMC_INACT_MONOV_INFLUENZA_A_INDONESIA_05_2005_H5N1_AGE_19_39YO_AS03_ADJUVANT_VS_BUFFER_1DY_UP	353	28	3.85885e-18	4.02787e-15	C1QB:GBP1:GBP2:GBP1P1:DPYD:MUC1:RGS1:VAMP5:STAT1:GPBAR1:CD38:LAP3:IL15:FAM26F:SNX10:JAK2:IL15RA:IFIT3:MYOF:UBE2L6:SMCO4:SDSL:GCH1:WARS:PSMA4:IL27:MT2A:APOL3
Immunologic_signatures	HOWARD_NEUTROPHIL_INACT_MONOV_INFLUENZA_A_INDONESIA_05_2005_H5N1_AGE_18_49YO_1DY_UP	368	28	1.14991e-17	1.00023e-14	GBP1:GBP2:GBP1P1:MOV10:VAMP5:TBC1D8:STAT1:LAP3:HERC6:BTN3A3:FAM26F:NCOA7:IL15RA:STAMBPL1:LIPA:IFIT3:IFIT5:UBE2L6:RARRES3:SMCO4:N4BP2L1:PSME1:GCH1:WARS:MT2A:NLRC5:PSMB10:APOL3
Immunologic_signatures	OSMAN_BLOOD_CHAD63_KH_AGE_18_50YO_HIGH_DOSE_SUBJECTS_24HR_UP	1743	57	2.20716e-17	1.6456e-14	ARHGEF10L:C1QB:SLC5A9:GBP1:GBP2:GBP1P1:DPYD:MOV10:MUC1:RGS1:VAMP5:TBC1D8:STAT1:GPBAR1:CD38:LAP3:HERC6:IL15:PRR16:BTN3A3:FAM26F:NCOA7:SNX10:AGPAT5:VCPIP1:NCOA2:JAK2:IL15RA:ACTA2:FAS:LIPA:IFIT3:IFIT5:MYOF:ASCL2:UBE2L6:RARRES3:SMCO4:SDSL:N4BP2L1:PSME1:RNF31:GCH1:WARS:IREB2:PSMA4:CTSH:HAPLN3:CCDC154:APOBR:IL27:MT2A:NLRC5:PSMB10:STAT5A:LGALS3BP:APOL3
Immunologic_signatures	GSE42021_CD24HI_VS_CD24LOW_TCONV_THYMUS_DN	181	21	3.27703e-17	2.13785e-14	GBP1:GBP2:DPYD:PARP3:CD38:LAP3:IL15:BTN3A3:JAK2:IL15RA:FAS:IFIT3:UBE2L6:RARRES3:NUP107:PSME1:WARS:PSMA4:XPO6:PSMB10:APOL3
Immunologic_signatures	HOWARD_DENDRITIC_CELL_INACT_MONOV_INFLUENZA_A_INDONESIA_05_2005_H5N1_AGE_18_49YO_1DY_UP	145	19	1.10443e-16	6.40444e-14	C1QB:GBP1:GBP2:GBP1P1:MUC1:VAMP5:STAT1:CD38:LAP3:STAMBPL1:IFIT3:UBE2L6:RARRES3:WARS:HAPLN3:MT2A:NLRC5:LGALS3BP:APOL3
Immunologic_signatures	ZAK_PBMC_MRKAD5_HIV_1_GAG_POL_NEF_AGE_20_50YO_1DY_UP	967	41	2.77644e-16	1.44902e-13	C1QB:GBP1:GBP2:MOV10:VAMP5:TBC1D8:STAT1:GPBAR1:CD38:LAP3:HERC6:IL15:FAM26F:SNX10:VCPIP1:JAK2:IL15RA:ACTA2:FAS:IFIT3:IFIT5:MYOF:ASCL2:DDB2:UBE2L6:RARRES3:SMCO4:SDSL:PSME1:RNF31:GCH1:WARS:PSMA4:HAPLN3:APOBR:IL27:MT2A:PSMB10:STAT5A:LGALS3BP:APOL3
Immunologic_signatures	GSE42021_TREG_PLN_VS_CD24INT_TREG_THYMUS_DN	182	20	5.57071e-16	2.49055e-13	GBP1:GBP2:STAT1:PARP3:CD38:LAP3:BTN3A3:JAK2:FAS:IFIT3:IFIT5:UBE2L6:RARRES3:PSME1:GCH1:WARS:PSMA4:PSMB10:LGALS3BP:APOL3
Immunologic_signatures	GSE1432_1H_VS_24H_IFNG_MICROGLIA_DN	183	20	6.20371e-16	2.49055e-13	GBP1:GBP2:VAMP5:STAT1:CD38:LAP3:BTN3A3:AGPAT5:JAK2:IL15RA:FAS:MYOF:RARRES3:SMCO4:PSME1:WARS:PSMA4:PSMB10:LGALS3BP:APOL3
Immunologic_signatures	GSE37533_PPARG1_FOXP3_VS_PPARG2_FOXP3_TRANSDUCED_CD4_TCELL_PIOGLITAZONE_TREATED_DN	183	20	6.20371e-16	2.49055e-13	GBP1:GBP2:VAMP5:STAT1:LAP3:HERC6:IL15:BTN3A3:JAK2:IL15RA:IFIT3:IFIT5:UBE2L6:RARRES3:PSME1:GCH1:WARS:PSMA4:PSMB10:APOL3
Immunologic_signatures	FRANCO_BLOOD_SANOFI_PASTEUR_SA_INACTIVATED_INFLUENZA_VACCINE_CORRELATED_WITH_ANTIBODY_RESPONSE_AGE_18_40YO_1DY_POSITIVE	126	17	2.85886e-15	1.06574e-12	GBP1:GBP2:MOV10:STAT1:LAP3:HERC6:IL15:NCOA7:JAK2:IFIT3:MYOF:UBE2L6:PSME1:GCH1:WARS:MT2A:APOL3
Immunologic_signatures	SCHERER_PBMC_APSV_WETVAX_AGE_18_32YO_5_TO_7DY_UP	260	22	4.69004e-15	1.63182e-12	C1QB:GBP1:GBP2:DPYD:STAT1:LAP3:IL15:SNX10:JAK2:IL15RA:FAS:LIPA:IFIT3:IFIT5:UBE2L6:PSME1:GCH1:WARS:PSMA4:PSMB10:LGALS3BP:APOL3
Immunologic_signatures	GSE37533_PPARG1_FOXP3_VS_FOXP3_TRANSDUCED_CD4_TCELL_DN	181	19	7.18504e-15	2.34367e-12	GBP1:GBP2:STAT1:LAP3:HERC6:IL15:BTN3A3:JAK2:IL15RA:IFIT3:IFIT5:UBE2L6:RARRES3:PSME1:RNF31:GCH1:WARS:PSMB10:APOL3
Immunologic_signatures	GSE24634_IL4_VS_CTRL_TREATED_NAIVE_CD4_TCELL_DAY3_DN	192	19	2.13609e-14	6.55781e-12	GBP1:GBP2:VAMP5:STAT1:CD38:IL15:BTN3A3:SNX10:IL15RA:IFIT3:UBE2L6:RARRES3:SMCO4:GCH1:WARS:PSMB10:STAT5A:LGALS3BP:APOL3
Immunologic_signatures	GSE22140_GERMFREE_VS_SPF_ARTHRITIC_MOUSE_CD4_TCELL_DN	181	18	9.7075e-14	2.81463e-11	C1QB:GBP1:GBP2:MUC1:VAMP5:CD38:BTN3A3:JAK2:DDB2:UBE2L6:RARRES3:N4BP2L1:WARS:PSMA4:CTSH:PSMB10:STAT5A:LGALS3BP
Immunologic_signatures	GSE42021_CD24HI_VS_CD24INT_TREG_THYMUS_DN	182	18	1.06856e-13	2.93517e-11	GBP1:STAT1:PARP3:CD38:LAP3:HERC6:FAS:IFIT3:IFIT5:UBE2L6:RARRES3:PSME1:WARS:PSMA4:XPO6:PSMB10:LGALS3BP:APOL3
Immunologic_signatures	GSE42021_TREG_VS_TCONV_PLN_UP	186	18	1.55953e-13	4.06959e-11	GBP1:GBP2:STAT1:LAP3:HERC6:IL15:BTN3A3:JAK2:FAS:IFIT3:IFIT5:UBE2L6:RARRES3:WARS:PSMA4:PSMB10:LGALS3BP:APOL3
Immunologic_signatures	GARCIA_PINERES_PBMC_HPV_16_L1_VLP_AGE_18_25YO_STIMULATED_VS_UNSTIMULATED_0DY_VACCINATION_INDEPENDENT_UP	245	20	1.69886e-13	4.22207e-11	GBP1:MUC1:RGS1:VAMP5:PARP3:CD38:LAP3:IL15:JAK2:IL15RA:FAS:IFIT3:IFIT5:MYOF:UBE2L6:GCH1:WARS:MT2A:LGALS3BP:APOL3
Immunologic_signatures	GSE40685_TREG_VS_FOXP3_KO_TREG_PRECURSOR_UP	190	18	2.25531e-13	5.11759e-11	GBP2:MOV10:VAMP5:STAT1:BTN3A3:FAM26F:SNX10:JAK2:IFIT3:IFIT5:ASCL2:UBE2L6:RARRES3:SMCO4:PSME1:GCH1:HAPLN3:NLRC5
Immunologic_signatures	GSE13485_CTRL_VS_DAY7_YF17D_VACCINE_PBMC_DN	190	18	2.25531e-13	5.11759e-11	GBP1:STAT1:GPBAR1:CD38:LAP3:HERC6:IL15:NCOA7:JAK2:IL15RA:IFIT3:IFIT5:MYOF:UBE2L6:GCH1:PSMA4:MT2A:LGALS3BP
Immunologic_signatures	HARALAMBIEVA_PBMC_M_M_R_II_AGE_11_22YO_VACCINATED_VS_UNVACCINATED_7YR_UP	923	36	2.76827e-13	6.01984e-11	ARHGEF10L:GBP1:GBP2:MOV10:MUC1:C1orf61:RGS1:VAMP5:STAT1:GPBAR1:PARP3:CD38:LAP3:HERC6:IL15:PRR16:FAM26F:NCOA7:SNX10:JAK2:IL15RA:ACTA2:FAS:IFIT3:IFIT5:ASCL2:UBE2L6:GCH1:WARS:HAPLN3:SBK1:IL27:NUPR1:MT2A:LGALS3BP:APOL3
Immunologic_signatures	GAUCHER_PBMC_YF_VAX_STAMARIL_UNKNOWN_AGE_3DY_UP	210	18	1.25967e-12	2.62969e-10	C1QB:GBP1:MOV10:STAT1:GPBAR1:LAP3:HERC6:IFIT3:IFIT5:MYOF:ASCL2:UBE2L6:SMCO4:PSME1:RNF31:WARS:MT2A:LGALS3BP
Immunologic_signatures	GSE42724_NAIVE_BCELL_VS_PLASMABLAST_UP	182	17	1.34529e-12	2.70041e-10	GBP1:MOV10:STAT1:CD38:LAP3:HERC6:FBXO32:IL15RA:IFIT3:UBE2L6:RARRES3:PSME1:GCH1:PSMA4:XPO6:NLRC5:LGALS3BP
Immunologic_signatures	GSE41978_ID2_KO_VS_BIM_KO_KLRG1_LOW_EFFECTOR_CD8_TCELL_UP	184	17	1.60761e-12	3.10745e-10	GBP1:GBP2:STAT1:LAP3:IL15:BTN3A3:JAK2:IL15RA:FAS:IFIT3:IFIT5:UBE2L6:RARRES3:WARS:PSMB10:LGALS3BP:APOL3
Immunologic_signatures	GSE1432_CTRL_VS_IFNG_6H_MICROGLIA_DN	185	17	1.75591e-12	3.2729e-10	GBP1:GBP2:VAMP5:STAT1:LAP3:HERC6:IL15:JAK2:IL15RA:IFIT5:MYOF:RARRES3:SMCO4:GCH1:WARS:PSMA4:APOL3
Immunologic_signatures	ERWIN_COHEN_BLOOD_TC_83_AGE_23_48YO_VACCINATED_VS_CONTROL_2DY_UP	113	14	2.83108e-12	5.09498e-10	GBP1:MOV10:STAT1:LAP3:HERC6:FAM26F:NCOA7:LIPA:IFIT3:IFIT5:UBE2L6:GCH1:WARS:MT2A
Immunologic_signatures	GSE22886_CTRL_VS_LPS_24H_DC_DN	180	16	1.33809e-11	2.32784e-09	GBP1:TBC1D8:STAT1:LAP3:HERC6:BTN3A3:IL15RA:IFIT3:IFIT5:UBE2L6:GCH1:WARS:XPO6:MT2A:PSMB10:LGALS3BP
Immunologic_signatures	GSE37533_PPARG2_FOXP3_VS_FOXP3_TRANSDUCED_CD4_TCELL_DN	182	16	1.58329e-11	2.66554e-09	GBP1:STAT1:LAP3:HERC6:BTN3A3:JAK2:IL15RA:IFIT3:IFIT5:UBE2L6:RARRES3:PSME1:GCH1:WARS:PSMB10:APOL3
Immunologic_signatures	GSE24634_IL4_VS_CTRL_TREATED_NAIVE_CD4_TCELL_DAY5_DN	184	16	1.86947e-11	3.04899e-09	GBP1:GBP2:VAMP5:PARP3:HERC6:BTN3A3:IFIT3:IFIT5:UBE2L6:RARRES3:PSME1:MT2A:PSMB10:DDX52:STAT5A:APOL3
Immunologic_signatures	GSE40685_TREG_VS_FOXP3_KO_TREG_PRECURSOR_DN	186	16	2.20284e-11	3.38136e-09	C1QB:DPYD:STAT1:CD38:LAP3:IL15:SNX10:AGPAT5:JAK2:RARRES3:PSME1:GCH1:HAPLN3:NLRC5:LGALS3BP:APOL3
Immunologic_signatures	GSE42021_TCONV_PLN_VS_CD24HI_TCONV_THYMUS_UP	186	16	2.20284e-11	3.38136e-09	GBP1:GBP2:DPYD:PARP3:CD38:LAP3:BTN3A3:JAK2:IL15RA:UBE2L6:RARRES3:PSME1:WARS:PSMA4:PSMB10:APOL3
Immunologic_signatures	GSE13485_CTRL_VS_DAY3_YF17D_VACCINE_PBMC_DN	191	16	3.29126e-11	4.90773e-09	C1QB:GBP1:MOV10:KIAA1841:TBC1D8:STAT1:GPBAR1:LAP3:HERC6:FAM13A:IL15:IFIT3:MYOF:UBE2L6:SMCO4:GCH1
Immunologic_signatures	GSE13485_DAY1_VS_DAY7_YF17D_VACCINE_PBMC_DN	192	16	3.56129e-11	5.16289e-09	GBP1:STAT1:CD38:LAP3:HERC6:FAM26F:NCOA7:IFIT3:IFIT5:MYOF:UBE2L6:GCH1:WARS:PSMA4:LINC00324:LGALS3BP
Immunologic_signatures	NAKAYA_PBMC_FLUAD_MALE_AGE_14_27YO_1D_POSTBOOST_VS_0D_PREIMM_MF59_ADJUVANTED_1DY_ATIV_UP	39	9	7.20218e-11	1.0159e-08	GBP1:VAMP5:STAT1:LAP3:IL15:FAM26F:MYOF:SMCO4:WARS
Immunologic_signatures	GSE21546_WT_VS_SAP1A_KO_DP_THYMOCYTES_UP	180	15	1.48515e-10	2.03973e-08	GBP1:MOV10:VAMP5:STAT1:LAP3:HERC6:ANKRD55:BTN3A3:IFIT3:IFIT5:UBE2L6:PSME1:MT2A:NLRC5:LGALS3BP
Immunologic_signatures	GSE22196_HEALTHY_VS_OBESE_MOUSE_SKIN_GAMMADELTA_TCELL_UP	184	15	2.0258e-10	2.64316e-08	C1QB:GBP1:GBP2:VAMP5:CD38:BTN3A3:DDB2:UBE2L6:RARRES3:N4BP2L1:GCH1:WARS:XPO6:PSMB10:STAT5A
Immunologic_signatures	GSE42021_TREG_PLN_VS_TREG_PRECURSORS_THYMUS_DN	184	15	2.0258e-10	2.64316e-08	GBP1:STAT1:LAP3:HERC6:IL15:BTN3A3:IL15RA:FAS:IFIT3:IFIT5:UBE2L6:PSME1:RNF31:PSMB10:LGALS3BP
Immunologic_signatures	ZAK_PBMC_MRKAD5_HIV_1_GAG_POL_NEF_AGE_20_50YO_3DY_UP	129	13	2.42207e-10	3.08312e-08	C1QB:GBP1:MOV10:STAT1:GPBAR1:LAP3:HERC6:IFIT3:MYOF:UBE2L6:GCH1:WARS:LGALS3BP
Immunologic_signatures	GSE10325_CD4_TCELL_VS_LUPUS_CD4_TCELL_DN	187	15	2.54402e-10	3.08774e-08	GBP1:RGS1:STAT1:LAP3:HERC6:STAMBPL1:FAS:IFIT3:IFIT5:UBE2L6:PSME1:GCH1:WARS:MT2A:LGALS3BP
Immunologic_signatures	GSE14000_UNSTIM_VS_4H_LPS_DC_TRANSLATED_RNA_DN	187	15	2.54402e-10	3.08774e-08	GBP1:GBP2:STAT1:CD38:HERC6:IL15:NCOA7:IL15RA:IFIT3:IFIT5:UBE2L6:GCH1:WARS:NUPR1:NLRC5
Immunologic_signatures	GSE6259_FLT3L_INDUCED_DEC205_POS_DC_VS_CD8_TCELL_DN	163	14	4.14516e-10	4.91673e-08	GBP2:MOV10:TBC1D8:STAT1:IL15:IL15RA:IFIT3:PSME1:RNF31:WARS:NUPR1:NLRC5:PSMB10:LGALS3BP
Immunologic_signatures	HOWARD_NEUTROPHIL_INACT_MONOV_INFLUENZA_A_INDONESIA_05_2005_H5N1_AGE_18_49YO_3DY_UP	114	12	7.26027e-10	8.4203e-08	GBP1:MOV10:VAMP5:LAP3:HERC6:BTN3A3:LIPA:IFIT3:IFIT5:GCH1:MT2A:APOL3
Immunologic_signatures	GSE18791_CTRL_VS_NEWCASTLE_VIRUS_DC_8H_DN	184	14	2.03803e-09	2.31228e-07	GBP1:MOV10:HERC6:IL15:NCOA7:IFIT3:IFIT5:UBE2L6:GCH1:WARS:SBK1:MT2A:NLRC5:LGALS3BP
Immunologic_signatures	GSE10325_BCELL_VS_LUPUS_BCELL_DN	185	14	2.18699e-09	2.42849e-07	GBP1:RGS1:VAMP5:STAT1:CD38:LAP3:HERC6:TRAM1:FAS:IFIT3:UBE2L6:PSME1:WARS:APOL3
Immunologic_signatures	GSE19888_ADENOSINE_A3R_INH_PRETREAT_AND_ACT_BY_A3R_VS_TCELL_MEMBRANES_ACT_MAST_CELL_UP	188	14	2.69534e-09	2.93062e-07	GBP2:STAT1:PARP3:HERC6:IL15:FAM26F:SNX10:IFIT3:UBE2L6:PSME1:RNF31:GCH1:WARS:PSMB10
Immunologic_signatures	GSE1432_1H_VS_6H_IFNG_MICROGLIA_DN	190	14	3.0917e-09	3.29297e-07	GBP1:GBP2:VAMP5:STAT1:LAP3:HERC6:IL15:JAK2:IL15RA:RARRES3:SMCO4:WARS:PSMA4:APOL3
Immunologic_signatures	GSE13485_PRE_VS_POST_YF17D_VACCINATION_PBMC_DN	192	14	3.54044e-09	3.63337e-07	GBP1:STAT1:GPBAR1:ACAD9:LAP3:HERC6:FAM13A:BTN3A3:IFIT3:MYOF:UBE2L6:SMCO4:HN1L:LGALS3BP
Immunologic_signatures	HOWARD_T_CELL_INACT_MONOV_INFLUENZA_A_INDONESIA_05_2005_H5N1_AGE_18_49YO_1DY_UP	41	8	3.55053e-09	3.63337e-07	GBP1:GBP2:MUC1:RGS1:STAT1:CD38:IFIT3:UBE2L6
Immunologic_signatures	GSE1112_HY_CD8AB_VS_HY_CD8AA_THYMOCYTE_RTOC_CULTURE_UP	176	13	1.11246e-08	1.11653e-06	SLC5A9:GBP1:GBP2:FAM161A:STAT1:FAM26F:MYOF:UBE2L6:RARRES3:RP11-693N9.2:WARS:NLRC5:LGALS3BP
Immunologic_signatures	GSE13485_DAY3_VS_DAY7_YF17D_VACCINE_PBMC_DN	183	13	1.77607e-08	1.74893e-06	GBP1:STAT1:CD38:LAP3:HERC6:NCOA7:JAK2:IFIT3:IFIT5:UBE2L6:GCH1:WARS:LGALS3BP
Immunologic_signatures	GSE18791_UNSTIM_VS_NEWCATSLE_VIRUS_DC_6H_DN	187	13	2.29902e-08	2.14261e-06	GBP1:MOV10:STAT1:LAP3:HERC6:IL15RA:IFIT3:IFIT5:GCH1:WARS:XPO6:NLRC5:LGALS3BP
Immunologic_signatures	GSE14000_UNSTIM_VS_4H_LPS_DC_DN	187	13	2.29902e-08	2.14261e-06	GBP1:GBP2:IL15:NCOA7:IFIT3:IFIT5:UBE2L6:SMCO4:GCH1:WARS:NUPR1:MT2A:NLRC5
Immunologic_signatures	GSE21360_PRIMARY_VS_TERTIARY_MEMORY_CD8_TCELL_DN	187	13	2.29902e-08	2.14261e-06	C1QB:GBP1:GBP2:VAMP5:CD38:IL15:JAK2:IL15RA:UBE2L6:RARRES3:N4BP2L1:WARS:STAT5A
Immunologic_signatures	GSE42021_CD24HI_VS_CD24INT_TCONV_THYMUS_DN	191	13	2.9571e-08	2.70756e-06	GBP1:GBP2:DPYD:LAP3:IL15:JAK2:IL15RA:FAS:UBE2L6:GCH1:WARS:PSMB10:APOL3
Immunologic_signatures	SCHERER_PBMC_APSV_WETVAX_AGE_18_32YO_2_TO_4DY_UP	59	8	7.13967e-08	6.42448e-06	GBP2:STAT1:LAP3:IL15:IFIT3:UBE2L6:GCH1:WARS
Immunologic_signatures	GSE1740_UNSTIM_VS_IFNA_STIMULATED_MCSF_DERIVED_MACROPHAGE_DN	172	12	7.75554e-08	6.86037e-06	SLC5A9:GBP1:FAM161A:STAT1:FAM26F:MYOF:UBE2L6:RARRES3:RP11-693N9.2:WARS:NLRC5:LGALS3BP
Immunologic_signatures	GSE42021_TREG_PLN_VS_CD24LO_TREG_THYMUS_DN	179	12	1.20126e-07	1.03516e-05	GBP1:STAT1:CD38:LAP3:HERC6:IFIT3:IFIT5:UBE2L6:RARRES3:PSME1:RNF31:LGALS3BP
Immunologic_signatures	HOWARD_B_CELL_INACT_MONOV_INFLUENZA_A_INDONESIA_05_2005_H5N1_AGE_18_49YO_1DY_UP	14	5	1.2281e-07	1.03516e-05	GBP1:GBP2:STAT1:UBE2L6:HAPLN3
Immunologic_signatures	FLETCHER_PBMC_BCG_10W_INFANT_BCG_STIMULATED_VS_UNSTIMULATED_10W_UP	115	10	1.22974e-07	1.03516e-05	GBP1:GBP2:STAT1:CD38:IFIT3:UBE2L6:RARRES3:WARS:MT2A:APOL3
Immunologic_signatures	GSE21546_ELK1_KO_VS_SAP1A_KO_AND_ELK1_KO_DP_THYMOCYTES_UP	183	12	1.52885e-07	1.26652e-05	MOV10:TTC32:STAT1:LAP3:HERC6:IFIT3:IFIT5:PSME1:PATL2:MT2A:NLRC5:LGALS3BP
Immunologic_signatures	GSE13484_UNSTIM_VS_YF17D_VACCINE_STIM_PBMC_DN	185	12	1.72079e-07	1.40325e-05	GBP1:STAT1:CD38:LAP3:HERC6:IL15RA:IFIT3:IFIT5:UBE2L6:PSMA4:MT2A:LGALS3BP
Immunologic_signatures	GSE18791_UNSTIM_VS_NEWCATSLE_VIRUS_DC_10H_DN	186	12	1.82459e-07	1.46501e-05	STAT1:CD38:HERC6:IL15RA:FAS:IFIT3:IFIT5:GCH1:WARS:PSMA4:XPO6:LGALS3BP
Immunologic_signatures	GSE42021_CD24INT_VS_CD24LOW_TCONV_THYMUS_UP	187	12	1.93394e-07	1.52928e-05	DPYD:LAP3:IL15:JAK2:IL15RA:FAS:UBE2L6:SMCO4:GCH1:WARS:PSMB10:APOL3
Immunologic_signatures	GSE16755_CTRL_VS_IFNA_TREATED_MAC_DN	189	12	2.17033e-07	1.69059e-05	GBP1:GBP2:CD38:LAP3:HERC6:IL15:NCOA7:JAK2:FAS:HAPLN3:NLRC5:APOL3
Immunologic_signatures	GSE360_HIGH_DOSE_B_MALAYI_VS_M_TUBERCULOSIS_DC_DN	191	12	2.43214e-07	1.86667e-05	GBP1:GBP2:RGS1:VAMP5:MGLL:BTN3A3:MYOF:UBE2L6:GCH1:WARS:MT2A:PSMB10
Immunologic_signatures	GSE19888_ADENOSINE_A3R_INH_VS_ACT_WITH_INHIBITOR_PRETREATMENT_IN_MAST_CELL_UP	192	12	2.57331e-07	1.94639e-05	GBP2:STAT1:HERC6:IL15:FAM26F:SNX10:IFIT3:UBE2L6:PSME1:GCH1:WARS:PSMB10
Immunologic_signatures	GSE1740_MCSF_VS_MCSF_AND_IFNG_DAY2_DERIVED_MACROPHAGE_UP	174	11	7.31763e-07	5.45582e-05	GBP1:GBP2:STAT1:RIMS1:FAM26F:UBE2L6:RARRES3:WARS:PATL2:NLRC5:PSMB10
Immunologic_signatures	HOWARD_NK_CELL_INACT_MONOV_INFLUENZA_A_INDONESIA_05_2005_H5N1_AGE_18_49YO_1DY_UP	20	5	9.08833e-07	6.68056e-05	GBP1:C1orf61:STAT1:IFIT3:HAPLN3
Immunologic_signatures	GSE2706_R848_VS_R848_AND_LPS_2H_STIM_DC_DN	179	11	9.68596e-07	6.9248e-05	GBP1:GBP2:HERC6:NCOA7:VCPIP1:IL15RA:IFIT3:IFIT5:GCH1:CHRNA5:HAPLN3
Immunologic_signatures	GSE18791_UNSTIM_VS_NEWCATSLE_VIRUS_DC_18H_DN	179	11	9.68596e-07	6.9248e-05	GBP1:GBP2:C1orf61:STAT1:CD38:HERC6:IL15:FAM26F:NCOA7:IFIT5:HAPLN3
Immunologic_signatures	GSE18281_CORTICAL_VS_MEDULLARY_THYMOCYTE_UP	182	11	1.14103e-06	8.04734e-05	GBP2:STAT1:SEC61A1:JAK2:IFIT3:PSME1:GCH1:WARS:MT2A:PSMB10:LGALS3BP
Immunologic_signatures	GSE37534_UNTREATED_VS_PIOGLITAZONE_TREATED_CD4_TCELL_PPARG1_AND_FOXP3_TRASDUCED_DN	183	11	1.20422e-06	8.3798e-05	GBP1:VAMP5:STAT1:HERC6:IL15RA:IFIT3:UBE2L6:GCH1:WARS:PSMB10:SYNRG
Immunologic_signatures	GSE19888_ADENOSINE_A3R_INH_VS_TCELL_MEMBRANES_ACT_MAST_CELL_UP	185	11	1.33992e-06	9.08186e-05	GBP2:AFF3:STAT1:HERC6:JAK2:IFIT3:UBE2L6:PSME1:NFATC2IP:NLRC5:PSMB10
Immunologic_signatures	GSE21927_SPLEEN_C57BL6_VS_4T1_TUMOR_BALBC_MONOCYTES_DN	185	11	1.33992e-06	9.08186e-05	GBP1:LAP3:HERC6:BTN3A3:IFIT3:IFIT5:UBE2L6:PSME1:RNF31:MT2A:LGALS3BP
Immunologic_signatures	GSE22140_GERMFREE_VS_SPF_MOUSE_CD4_TCELL_UP	186	11	1.41267e-06	9.45223e-05	C1QB:GBP1:GBP2:VAMP5:IFIT3:IFIT5:UBE2L6:RARRES3:GCH1:WARS:XPO6
Immunologic_signatures	GSE13485_DAY7_VS_DAY21_YF17D_VACCINE_PBMC_UP	188	11	1.56867e-06	0.000103632	TBC1D8:STAT1:MGLL:LAP3:HERC6:NCOA7:IFIT3:IFIT5:MYOF:SDSL:RIN3
Immunologic_signatures	GSE24634_IL4_VS_CTRL_TREATED_NAIVE_CD4_TCELL_DAY10_DN	190	11	1.73961e-06	0.000113488	GBP1:GBP2:STAT1:LAP3:SNX10:IFIT3:MYOF:UBE2L6:WARS:APOBR:MT2A
Immunologic_signatures	GSE18281_SUBCAPSULAR_VS_CENTRAL_CORTICAL_REGION_OF_THYMUS_DN	191	11	1.83106e-06	0.00011654	MOV10:RGS1:PLXNA2:STAT1:IL15:SNX10:IFIT3:UBE2L6:WARS:PSMB10:LGALS3BP
Immunologic_signatures	GSE36527_CD69_NEG_VS_POS_TREG_CD62L_LOS_KLRG1_NEG_UP	191	11	1.83106e-06	0.00011654	GBP2:MOV10:STAT1:GP9:LIPA:IFIT3:MYOF:GCH1:NUPR1:PSMB10:LGALS3BP
Immunologic_signatures	GSE10325_MYELOID_VS_LUPUS_MYELOID_DN	192	11	1.9267e-06	0.00012115	C1QB:GBP1:STAT1:LAP3:HERC6:IL15RA:IFIT3:IFIT5:UBE2L6:MT2A:LGALS3BP
Immunologic_signatures	GSE7218_IGM_VS_IGG_SIGNAL_THGOUGH_ANTIGEN_BCELL_DN	166	10	3.63333e-06	0.000225742	STAT1:PARP3:LAP3:SNX10:IFIT3:UBE2L6:PSME1:NUPR1:LAT:NLRC5
Immunologic_signatures	GSE21360_PRIMARY_VS_QUATERNARY_MEMORY_CD8_TCELL_UP	169	10	4.26365e-06	0.000261788	MOV10:RGS1:STAT1:MGLL:ANKRD55:FBXO32:IFIT3:MYOF:UBE2L6:LGALS3BP
Immunologic_signatures	ERWIN_COHEN_BLOOD_VACCINE_TC_83_AGE_23_48YO_VACCINATED_VS_CONTROL_7DY_UP	72	7	4.75018e-06	0.00028827	GBP1:LAP3:HERC6:IFIT3:IFIT5:UBE2L6:MT2A
Immunologic_signatures	SCHERER_PBMC_APSV_WETVAX_AGE_18_40YO_JOINT_TO_VACCINIA_AND_YELLOW_FEVER_UP	50	6	6.73176e-06	0.00039623	LAP3:IFIT3:IFIT5:PSME1:PSMA4:LGALS3BP
Immunologic_signatures	SCHERER_PBMC_YF_VAX_AGE_18_40YO_JOINT_TO_VACCINIA_AND_YELLOW_FEVER_UP	50	6	6.73176e-06	0.00039623	LAP3:IFIT3:IFIT5:PSME1:PSMA4:LGALS3BP
Immunologic_signatures	GSE18791_CTRL_VS_NEWCASTLE_VIRUS_DC_16H_DN	178	10	6.75694e-06	0.00039623	CD38:HERC6:IL15RA:FAS:IFIT3:IFIT5:GCH1:WARS:SBK1:NLRC5
Immunologic_signatures	GSE2706_2H_VS_8H_LPS_STIM_DC_DN	180	10	7.45686e-06	0.000423015	MOV10:PEX13:MGLL:CD38:JAK2:IL15RA:UBE2L6:HAPLN3:MT2A:NLRC5
Immunologic_signatures	GSE29618_LAIV_VS_TIV_FLU_VACCINE_DAY7_BCELL_DN	180	10	7.45686e-06	0.000423015	PEX13:RPL31:TBC1D8:MGLL:HERC6:ENPP4:EIF3H:SULT1A2:TUFM:MT2A
Immunologic_signatures	GSE360_T_GONDII_VS_M_TUBERCULOSIS_DC_DN	180	10	7.45686e-06	0.000423015	C1QB:GBP1:VAMP5:CD38:LIPA:IFIT3:ASCL2:UBE2L6:GCH1:LGALS3BP
Immunologic_signatures	GSE22140_HEALTHY_VS_ARTHRITIC_MOUSE_CD4_TCELL_UP	182	10	8.21861e-06	0.000456308	GBP2:VAMP5:BTN3A3:PPP2R5D:MEA1:DDB2:RARRES3:WARS:PSMB10:LGALS3BP
Immunologic_signatures	GSE2706_UNSTIM_VS_8H_R848_DC_DN	182	10	8.21861e-06	0.000456308	SLC5A9:GBP1:RGS1:STAT1:MGLL:HERC6:IL15:IFIT3:WARS:NLRC5
Immunologic_signatures	GSE18791_CTRL_VS_NEWCASTLE_VIRUS_DC_12H_DN	183	10	8.62406e-06	0.000473779	CD38:HERC6:IL15:NCOA7:FAS:IFIT3:IFIT5:WARS:SBK1:NLRC5
Immunologic_signatures	GSE45365_NK_CELL_VS_CD8_TCELL_MCMV_INFECTION_DN	186	10	9.94584e-06	0.000529667	GBP1:TBC1D8:MGLL:IL15:NFIB:IL15RA:N4BP2L1:PSME1:PSMB10:STAT5A
Immunologic_signatures	GSE19401_NAIVE_VS_IMMUNIZED_MOUSE_PLN_FOLLICULAR_DC_DN	186	10	9.94584e-06	0.000529667	C1QB:STAT1:CD38:BTN3A3:DDB2:RARRES3:N4BP2L1:XPO6:PSMB10:STAT5A
Immunologic_signatures	GSE7548_DAY7_VS_DAY28_PCC_IMMUNIZATION_CD4_TCELL_DN	186	10	9.94584e-06	0.000529667	VAMP5:BTN3A3:ASCL2:DDB2:RARRES3:PSME1:WARS:CTSH:PSMB10:LGALS3BP
Immunologic_signatures	GSE14000_UNSTIM_VS_16H_LPS_DC_TRANSLATED_RNA_DN	188	10	1.09211e-05	0.000569973	GBP1:CD38:HERC6:IL15:IFIT3:IFIT5:N4BP2L1:GCH1:WARS:NLRC5
Immunologic_signatures	GSE18791_CTRL_VS_NEWCASTLE_VIRUS_DC_10H_DN	188	10	1.09211e-05	0.000569973	HERC6:NCOA7:IL15RA:FAS:IFIT3:IFIT5:GCH1:WARS:SBK1:NLRC5
Immunologic_signatures	GSE31082_DN_VS_CD4_SP_THYMOCYTE_DN	189	10	1.14389e-05	0.000579609	CHST10:PARP3:HERC6:MMP16:JAK2:DAAM1:XPO6:SBK1:RTN4RL1:SEPT9
Immunologic_signatures	GSE25085_FETAL_BM_VS_ADULT_BM_SP4_THYMIC_IMPLANT_UP	189	10	1.14389e-05	0.000579609	PLXNA2:TBC1D8:HERC6:ENPP4:FAM26F:JAK2:LIPA:IFIT3:CD82:PSME1
Immunologic_signatures	GSE5589_LPS_AND_IL10_VS_LPS_AND_IL6_STIM_IL6_KO_MACROPHAGE_45MIN_UP	189	10	1.14389e-05	0.000579609	MOV10:IL15:NCOA7:IL15RA:STAMBPL1:UBE2L6:RNF31:GCH1:NLRC5:PSMB10
Immunologic_signatures	GSE34156_NOD2_LIGAND_VS_TLR1_TLR2_LIGAND_6H_TREATED_MONOCYTE_UP	190	10	1.19778e-05	0.000595352	GBP2:MOV10:STAT1:IL15:JAK2:IFIT3:UBE2L6:PSME1:PSMB10:LGALS3BP
Immunologic_signatures	GSE15930_STIM_VS_STIM_AND_TRICHOSTATINA_48H_CD8_T_CELL_DN	190	10	1.19778e-05	0.000595352	MOV10:STAT1:IL15RA:PSME1:COCH:PARP6:XPO6:CLN3:CLN3:EIF3C:LGALS3BP
Immunologic_signatures	GSE44649_WT_VS_MIR155_KO_ACTIVATED_CD8_TCELL_UP	191	10	1.25384e-05	0.000617337	RGS1:HERC6:IL15:FAS:IFIT3:PSME1:XPO6:NLRC5:PSMB10:LGALS3BP
Immunologic_signatures	GSE18791_CTRL_VS_NEWCASTLE_VIRUS_DC_6H_DN	192	10	1.31214e-05	0.000634081	GBP1:STAT1:HERC6:IL15:NCOA7:IFIT3:IFIT5:GCH1:SBK1:NLRC5
Immunologic_signatures	GSE38681_WT_VS_LYL1_KO_LYMPHOID_PRIMED_MULTIPOTENT_PROGENITOR_DN	192	10	1.31214e-05	0.000634081	GBP2:MOV10:RGS1:PUS10:STAT1:FAS:IFIT3:CD82:GCH1:LGALS3BP
Immunologic_signatures	GSE26890_CXCR1_NEG_VS_POS_EFFECTOR_CD8_TCELL_UP	198	10	1.71346e-05	0.000820417	GBP2:STAT1:HERC6:FAM26F:NCOA7:VCPIP1:CRAMP1L:RNPS1:NLRC5:LGALS3BP
Immunologic_signatures	GSE1791_CTRL_VS_NEUROMEDINU_IN_T_CELL_LINE_3H_UP	169	9	2.99373e-05	0.00142039	GBP1:STAT1:PTK7:FAM26F:UBE2L6:RARRES3:WARS:NLRC5:PSMB10
Immunologic_signatures	GSE43863_NAIVE_VS_MEMORY_TH1_CD4_TCELL_D150_LCMV_UP	170	9	3.13596e-05	0.00147447	GBP1:GBP2:IL15RA:IFIT3:UBE2L6:RARRES3:GCH1:WARS:NLRC5
Immunologic_signatures	GSE21360_NAIVE_VS_PRIMARY_MEMORY_CD8_TCELL_DN	175	9	3.93611e-05	0.00183416	MOV10:RGS1:ANKRD55:FBXO32:LIPA:IFIT3:MYOF:UBE2L6:LGALS3BP
Immunologic_signatures	MATSUMIYA_PBMC_MODIFIED_VACCINIA_ANKARA_VACCINE_AGE_4_6MO_BCG_PRIMED_28DY_UP	8	3	4.26094e-05	0.00196795	GBP1:STAT1:WARS
Immunologic_signatures	GSE2706_R848_VS_LPS_2H_STIM_DC_DN	177	9	4.30131e-05	0.00196917	GBP1:GBP2:LAP3:HERC6:ANKRD55:VCPIP1:IFIT3:UBE2L6:GCH1
Immunologic_signatures	GSE25123_WT_VS_PPARG_KO_MACROPHAGE_DN	178	9	4.49439e-05	0.00203967	C1QB:VAMP5:RIOK1:FAM26F:UBE2L6:RARRES3:SMCO4:WARS:PSMA4
Immunologic_signatures	GSE29617_DAY3_VS_DAY7_TIV_FLU_VACCINE_PBMC_2008_UP	179	9	4.69474e-05	0.00211223	GBP1:GBP2:CTNNA2:VAMP5:GPBAR1:MYOF:GCH1:PSMA4:SEZ6L
Immunologic_signatures	GSE22140_HEALTHY_VS_ARTHRITIC_GERMFREE_MOUSE_CD4_TCELL_UP	184	9	5.81344e-05	0.00259319	C1QB:VAMP5:STAT1:CD38:BTN3A3:RARRES3:CTSH:PSMB10:LGALS3BP
Immunologic_signatures	GSE9960_GRAM_NEG_VS_GRAM_POS_SEPSIS_PBMC_UP	185	9	6.06221e-05	0.00265871	GBP1:RGS1:STAT1:EFCC1:SNX10:IL15RA:IFIT3:PSME1:GCH1
Immunologic_signatures	GSE1432_6H_VS_24H_IFNG_MICROGLIA_DN	185	9	6.06221e-05	0.00265871	PLXNA2:VAMP5:RUVBL1:CD38:BTN3A3:RARRES3:COCH:PSMB10:LGALS3BP
Immunologic_signatures	GSE15930_STIM_VS_STIM_AND_IFNAB_48H_CD8_T_CELL_DN	186	9	6.31988e-05	0.00274862	C1QB:MOV10:STAT1:IL15:IL15RA:IFIT3:COCH:CLN3:CLN3:LGALS3BP
Immunologic_signatures	GSE11864_CSF1_IFNG_VS_CSF1_PAM3CYS_IN_MAC_UP	187	9	6.58672e-05	0.00280188	GBP2:MOV10:CNPY3:AGPAT5:TRAM1:WDYHV1:JAK2:LINC00324:HPS4
Immunologic_signatures	QUEREC_PBMC_YF_17D_VACCINE_AGE_18_45YO_7DY_UP	46	5	6.6034e-05	0.00280188	STAT1:CD38:IFIT3:MYOF:LGALS3BP
Immunologic_signatures	QUEREC_PBMC_YF_17D_VACCINE_AGE_18_45YO_3DY_UP	46	5	6.6034e-05	0.00280188	STAT1:CD38:IFIT3:MYOF:LGALS3BP
Immunologic_signatures	GSE2706_2H_VS_8H_R848_STIM_DC_DN	189	9	7.14894e-05	0.00298483	SLC5A9:GBP1:TBC1D8:STAT1:LAP3:JAK2:UBE2L6:WARS:HAPLN3
Immunologic_signatures	GSE360_T_GONDII_VS_B_MALAYI_HIGH_DOSE_DC_UP	189	9	7.14894e-05	0.00298483	GBP1:RGS1:NPAS2:MGLL:IL15:IL15RA:IFIT3:N4BP2L1:GCH1
Immunologic_signatures	GSE24634_TEFF_VS_TCONV_DAY3_IN_CULTURE_DN	190	9	7.44486e-05	0.00301199	FHIT:PDGFC:BTN3A3:LIPA:MYOF:RARRES3:SMCO4:PARP6:LGALS3BP
Immunologic_signatures	GSE5589_LPS_AND_IL10_VS_LPS_AND_IL6_STIM_IL6_KO_MACROPHAGE_45MIN_DN	190	9	7.44486e-05	0.00301199	USP34:MGLL:PDGFC:AGPAT5:CD82:SULT1A1:SH2B1:SPNS1:SEPT9
Immunologic_signatures	GSE22886_DC_VS_MONOCYTE_DN	190	9	7.44486e-05	0.00301199	GBP2:IL15:BTN3A3:CNPY3:GCH1:RIN3:IGF1R:PSMB10:APOL3
Immunologic_signatures	GSE32986_GMCSF_VS_GMCSF_AND_CURDLAN_LOWDOSE_STIM_DC_UP	190	9	7.44486e-05	0.00301199	SEC61A1:RPN1:DNPH1:NCOA7:JAK2:ACTA2:CD82:DDB2:SMCO4
Immunologic_signatures	GSE29618_PDC_VS_MDC_DN	191	9	7.75101e-05	0.00306458	GBP1:GBP2:DPYD:RAB7A:RARRES3:RIN3:CTSH:APOBR:APOL3
Immunologic_signatures	GSE7548_NAIVE_VS_DAY7_PCC_IMMUNIZATION_CD4_TCELL_DN	191	9	7.75101e-05	0.00306458	GBP1:VAMP5:IL15RA:FAS:IFIT3:IFIT5:GCH1:WARS:MT2A
Immunologic_signatures	GSE5589_LPS_AND_IL10_VS_LPS_AND_IL6_STIM_MACROPHAGE_45MIN_DN	191	9	7.75101e-05	0.00306458	EEFSEC:CD38:RIOK1:FAM26F:JAK2:IL15RA:RNF31:GCH1:LAT
Immunologic_signatures	GSE17301_IFNA2_VS_IFNA2_AND_ACD3_ACD28_STIM_CD8_TCELL_DN	192	9	8.06767e-05	0.00314126	DPYD:FHIT:ANKRD55:MSRA:IL15RA:GFRA1:SMCO4:RIN3:STAT5A
Immunologic_signatures	GSE5589_LPS_VS_LPS_AND_IL10_STIM_IL10_KO_MACROPHAGE_45MIN_DN	192	9	8.06767e-05	0.00314126	GBP2:RGS1:GP9:PDGFC:RIOK1:MSRA:JAK2:IFIT3:PSME1
Immunologic_signatures	GAUCHER_PBMC_YF_VAX_STAMARIL_UNKNOWN_AGE_60DY_UP	48	5	8.12551e-05	0.00314126	IL15:MYOF:SMCO4:WARS:APOL3
Immunologic_signatures	GSE26030_TH1_VS_TH17_DAY5_POST_POLARIZATION_UP	193	9	8.39514e-05	0.00317495	GBP2:STAT1:RUVBL1:LAP3:HERC6:IL15:IFIT3:NLRC5:LGALS3BP
Immunologic_signatures	GSE39152_BRAIN_VS_SPLEEN_CD103_NEG_MEMORY_CD8_TCELL_UP	193	9	8.39514e-05	0.00317495	STAT1:IL15:OTUD4:SNX10:JAK2:FAS:MDM2:GCH1:MT2A
Immunologic_signatures	GSE8835_CD4_VS_CD8_TCELL_CLL_PATIENT_UP	193	9	8.39514e-05	0.00317495	GBP2:HERC6:IL15:IL15RA:IFIT3:UBE2L6:SBK1:NLRC5:STAT5A
Immunologic_signatures	GSE33424_CD161_INT_VS_NEG_CD8_TCELL_UP	194	9	8.7337e-05	0.00327922	GBP2:STAT1:LAP3:HERC6:FAM26F:NCOA7:IFIT3:NLRC5:LGALS3BP
Immunologic_signatures	MATSUMIYA_PBMC_MODIFIED_VACCINIA_ANKARA_VACCINE_AGE_4_6MO_VACCINATED_VS_CANDIN_PLACEBO_BCG_PRIMED_28DY_UP	10	3	9.00596e-05	0.00335729	GBP1:STAT1:WARS
Immunologic_signatures	GSE6269_FLU_VS_STREP_PNEUMO_INF_PBMC_UP	154	8	9.88653e-05	0.00365942	GBP1:STAT1:HERC6:IFIT3:UBE2L6:GCH1:NFATC2IP:LGALS3BP
Immunologic_signatures	GSE35825_IFNA_VS_IFNG_STIM_MACROPHAGE_UP	157	8	0.000113069	0.0041557	GBP2:STAT1:SNX10:MDM2:GCH1:DAAM1:ADAMTS7:IL27
Immunologic_signatures	GSE6259_DEC205_POS_DC_VS_BCELL_DN	163	8	0.000146562	0.00534901	GBP2:MOV10:IL15:IL15RA:PSME1:PSMB10:DDX52:LGALS3BP
Immunologic_signatures	NAKAYA_MYELOID_DENDRITIC_CELL_FLUMIST_AGE_18_50YO_7DY_DN	256	10	0.000148115	0.00535042	GBP1:STAT1:IL15:IFIT5:MYOF:DDB2:MDM2:XPO6:SPNS1:LAT
Immunologic_signatures	GARCIA_PINERES_PBMC_HPV_16_L1_VLP_AGE_18_25YO_2MO_UP	307	11	0.000148651	0.00535042	C1QB:RGS1:VAMP5:RUVBL1:CD38:IL15:DDB2:RARRES3:GCH1:WARS:MT2A
Immunologic_signatures	SOBOLEV_PBMC_PANDEMRIX_AGE_18_64YO_7DY_DN	31	4	0.000186277	0.00665876	GBP1:GBP2:IFIT3:WARS
Immunologic_signatures	GSE3400_UNTREATED_VS_IFNB_TREATED_MEF_DN	170	8	0.000195567	0.00694328	GBP1:GBP2:STAT1:FAM26F:UBE2L6:RARRES3:WARS:NLRC5
Immunologic_signatures	GSE2770_IL12_AND_TGFB_VS_IL4_TREATED_ACT_CD4_TCELL_48H_DN	172	8	0.000211806	0.00746902	GBP1:GBP2:STAT1:FAM26F:UBE2L6:RARRES3:WARS:NLRC5
Immunologic_signatures	GSE21546_UNSTIM_VS_ANTI_CD3_STIM_ELK1_KO_DP_THYMOCYTES_UP	174	8	0.000229136	0.00797239	STAT1:HERC6:IFIT3:IFIT5:RNF31:IL27:NLRC5:LGALS3BP
Immunologic_signatures	GSE1791_CTRL_VS_NEUROMEDINU_IN_T_CELL_LINE_12H_DN	174	8	0.000229136	0.00797239	GBP1:STAT1:FAM26F:ZNF705G:RARRES3:ACSS3:WARS:NLRC5
Immunologic_signatures	GSE21546_UNSTIM_VS_ANTI_CD3_STIM_SAP1A_KO_AND_ELK1_KO_DP_THYMOCYTES_UP	176	8	0.000247611	0.00850186	MOV10:STAT1:HERC6:IFIT3:IFIT5:MYOF:PSME1:LGALS3BP
Immunologic_signatures	GSE5099_DAY3_VS_DAY7_MCSF_TREATED_MACROPHAGE_UP	176	8	0.000247611	0.00850186	RGS1:RPL31:BTN3A3:DNPH1:LIPA:RBM20:DDB2:NLRC5
Immunologic_signatures	GSE18791_CTRL_VS_NEWCASTLE_VIRUS_DC_4H_DN	177	8	0.000257296	0.00877666	HERC6:IFIT3:IFIT5:GCH1:PATL2:PARP6:MT2A:NLRC5
Immunologic_signatures	GSE41176_UNSTIM_VS_ANTI_IGM_STIM_BCELL_1H_DN	181	8	0.000299191	0.0101395	VAMP5:STAT1:LAP3:MSRA:JAK2:IFIT5:MYOF:PSME1
Immunologic_signatures	GSE9960_HEALTHY_VS_GRAM_POS_SEPSIS_PBMC_DN	182	8	0.000310491	0.0104545	STAT1:HERC6:OTUD4:FAM26F:GCH1:HYKK:NFATC2IP:NLRC5
Immunologic_signatures	GSE3337_CTRL_VS_16H_IFNG_IN_CD8POS_DC_DN	183	8	0.000322137	0.0107085	GBP2:AGPAT5:UBE2L6:PSME1:WARS:RNPS1:PSMB10:SEPT9
Immunologic_signatures	GSE36476_CTRL_VS_TSST_ACT_16H_MEMORY_CD4_TCELL_OLD_DN	183	8	0.000322137	0.0107085	TBC1D8:STAT1:MGLL:IL15RA:MYOF:WARS:HN1L:STAT5A
Immunologic_signatures	GSE360_T_GONDII_VS_B_MALAYI_LOW_DOSE_DC_UP	184	8	0.000334137	0.0110371	GBP1:RGS1:MGLL:RUVBL1:MMP16:IFIT3:N4BP2L1:GCH1
Immunologic_signatures	GSE13485_DAY3_VS_DAY21_YF17D_VACCINE_PBMC_UP	185	8	0.000346499	0.0112322	TBC1D8:LAP3:HERC6:IFIT3:RIN3:WARS:PARP6:SPNS1
Immunologic_signatures	GSE32034_LY6C_HIGH_VS_LOW_MONOCYTE_DN	185	8	0.000346499	0.0112322	GBP2:STAT1:IFIT3:PSME1:GCH1:RNPS1:XPO6:LGALS3BP
Immunologic_signatures	GSE42021_CD24INT_VS_CD24LOW_TREG_THYMUS_DN	185	8	0.000346499	0.0112322	LRRTM4:LAP3:HERC6:FAM13A:FAS:IFIT3:IFIT5:CRABP1
Immunologic_signatures	GSE18804_SPLEEN_MACROPHAGE_VS_TUMORAL_MACROPHAGE_DN	186	8	0.000359232	0.0113626	C2orf74:DNPH1:TRAM1:EIF3H:ACTA2:HN1L:HAGH:SULT1A1
Immunologic_signatures	GSE7509_DC_VS_MONOCYTE_DN	186	8	0.000359232	0.0113626	GBP2:STAT1:PPP2R5D:SNX10:AGPAT5:IFIT3:NUPR1:LGALS3BP
Immunologic_signatures	GSE31082_DP_VS_CD4_SP_THYMOCYTE_DN	186	8	0.000359232	0.0113626	PARP3:SEC61A1:HERC6:WDYHV1:JAK2:DAAM1:WARS:LGALS3BP
Immunologic_signatures	GSE24026_PD1_LIGATION_VS_CTRL_IN_ACT_TCELL_LINE_UP	186	8	0.000359232	0.0113626	GBP1:STAT1:IFIT3:UBE2L6:RARRES3:PSME1:MT2A:PSMB10
Immunologic_signatures	GSE22589_HEALTHY_VS_SIV_INFECTED_DC_DN	187	8	0.000372343	0.0117064	HERC6:TP53I11:PSME1:RNF31:GCH1:WARS:NLRC5:PSMB10
Immunologic_signatures	GSE22886_IGA_VS_IGM_MEMORY_BCELL_UP	188	8	0.000385841	0.0118453	ANKRD55:FAS:COCH:DAAM1:CRABP1:HN1L:SULT1A1:APOL3
Immunologic_signatures	GSE2770_TGFB_AND_IL4_ACT_VS_ACT_CD4_TCELL_2H_DN	188	8	0.000385841	0.0118453	MOV10:CD38:LAP3:NCOA7:IL15RA:IFIT5:UBE2L6:GCH1
Immunologic_signatures	GSE9316_IL6_KO_VS_IFNG_KO_INVIVO_EXPANDED_CD4_TCELL_DN	188	8	0.000385841	0.0118453	GBP2:MOV10:LAP3:IL15:IL15RA:PSME1:WARS:LGALS3BP
Immunologic_signatures	GSE34006_A2AR_KO_VS_A2AR_AGONIST_TREATED_TREG_UP	188	8	0.000385841	0.0118453	GBP2:MOV10:STAT1:LIPA:IFIT3:PSME1:PSMB10:LGALS3BP
Immunologic_signatures	GSE45365_WT_VS_IFNAR_KO_CD8A_DC_DN	189	8	0.000399735	0.0119212	GBP2:HERC6:OTUD4:IL15RA:UBE2L6:WARS:STAT5A:LGALS3BP
Immunologic_signatures	GSE37534_UNTREATED_VS_ROSIGLITAZONE_TREATED_CD4_TCELL_PPARG1_AND_FOXP3_TRASDUCED_DN	189	8	0.000399735	0.0119212	GBP1:VAMP5:HERC6:IL15RA:IFIT3:UBE2L6:WARS:PSMB10
Immunologic_signatures	GSE24634_IL4_VS_CTRL_TREATED_NAIVE_CD4_TCELL_DAY7_DN	189	8	0.000399735	0.0119212	GBP1:GBP2:LAP3:JAK2:IFIT3:MYOF:WARS:PSMB10
Immunologic_signatures	GSE360_CTRL_VS_M_TUBERCULOSIS_DC_DN	189	8	0.000399735	0.0119212	GBP1:GBP2:RGS1:VAMP5:CD38:RARRES3:WARS:MT2A
Immunologic_signatures	GSE22432_CONVENTIONAL_CDC_VS_PLASMACYTOID_PDC_DN	189	8	0.000399735	0.0119212	SLC5A9:MOV10:HERC6:FBXO32:IL15RA:RNF31:RABEP2:LGALS3BP
Immunologic_signatures	GSE360_CTRL_VS_T_GONDII_DC_DN	190	8	0.000414034	0.0121396	GBP1:RGS1:FAM161A:MGLL:RUVBL1:IL15RA:IFIT3:N4BP2L1
Immunologic_signatures	GSE43955_1H_VS_20H_ACT_CD4_TCELL_UP	190	8	0.000414034	0.0121396	C1QB:MOV10:MUC1:PLXNA2:RAB7A:PTK7:MDM2:GCH1
Immunologic_signatures	GSE5589_LPS_VS_LPS_AND_IL10_STIM_IL6_KO_MACROPHAGE_45MIN_DN	190	8	0.000414034	0.0121396	VAMP5:TBC1D8:GP9:FAM26F:SNX10:JAK2:NUP107:NFATC2IP
Immunologic_signatures	GSE9037_WT_VS_IRAK4_KO_LPS_4H_STIM_BMDM_UP	191	8	0.000428745	0.0122274	TTC32:HERC6:IL15:ENPP4:FAM26F:ZNF800:MDM2:PSMA4
Immunologic_signatures	GSE8921_UNSTIM_VS_TLR1_2_STIM_MONOCYTE_24H_UP	191	8	0.000428745	0.0122274	C1QB:GBP2:RGS1:RUVBL1:IL15:PARP6:SBK1:RABEP2
Immunologic_signatures	GSE3720_VD1_VS_VD2_GAMMADELTA_TCELL_WITH_LPS_STIM_UP	191	8	0.000428745	0.0122274	PARP3:OTUD4:KLHDC3:AGPAT5:JAK2:LIPA:ASCL2:IGF1R
Immunologic_signatures	GSE16522_MEMORY_VS_NAIVE_ANTI_CD3CD28_STIM_CD8_TCELL_DN	191	8	0.000428745	0.0122274	GBP2:STAT1:KLHDC3:UBE2L6:EIF3C:LAT:PSMB10:LGALS3BP
Immunologic_signatures	GSE19888_ADENOSINE_A3R_INH_VS_ACT_IN_MAST_CELL_DN	191	8	0.000428745	0.0122274	GBP2:FAM26F:NCOA7:IFIT3:UBE2L6:COCH:NUPR1:PSMB10
Immunologic_signatures	GSE360_L_DONOVANI_VS_M_TUBERCULOSIS_MAC_DN	192	8	0.000443878	0.0125222	C1QB:GBP1:GBP2:VAMP5:CD38:IL15RA:UBE2L6:GCH1
Immunologic_signatures	GSE17721_CTRL_VS_POLYIC_4H_BMDC_DN	192	8	0.000443878	0.0125222	GBP2:PEX13:PARP3:CD38:CD82:GCH1:PSMA4:NUPR1
Immunologic_signatures	GSE14769_UNSTIM_VS_240MIN_LPS_BMDM_DN	193	8	0.000459443	0.0126869	MOV10:PTK7:NCOA7:ZNF800:VCPIP1:PSME1:DAAM1:WARS
Immunologic_signatures	GSE18281_SUBCAPSULAR_CORTICAL_REGION_VS_WHOLE_CORTEX_THYMUS_UP	193	8	0.000459443	0.0126869	RPL31:FHIT:LACTB2:ZHX1:IL15RA:IGF1R:SPNS1:SYNRG
Immunologic_signatures	GSE12392_CD8A_POS_VS_NEG_SPLEEN_IFNB_KO_DC_UP	193	8	0.000459443	0.0126869	MOV10:STAT1:PSME1:RNPS1:EIF3C:SH2B1:DDX52:LGALS3BP
Immunologic_signatures	GSE45365_HEALTHY_VS_MCMV_INFECTION_CD8A_DC_IFNAR_KO_DN	193	8	0.000459443	0.0126869	C1QB:STAT1:JAK2:IFIT5:SMCO4:GCH1:CLN3:CLN3:LGALS3BP
Immunologic_signatures	GSE42021_TREG_PLN_VS_CD24INT_TREG_THYMUS_UP	196	8	0.000508814	0.0139763	IL15:SNX10:JAK2:MDM2:GCH1:NUPR1:MT2A:STAT5A
Immunologic_signatures	GSE10211_UV_INACT_SENDAI_VS_LIVE_SENDAI_VIRUS_TRACHEAL_EPITHELIAL_CELLS_DN	155	7	0.000626763	0.0171261	C1QB:ACAD9:ANKRD55:PPP2R5D:MEA1:WARS:SEPT9
Immunologic_signatures	GSE35825_UNTREATED_VS_IFNA_STIM_MACROPHAGE_DN	159	7	0.000728757	0.0198093	ENPP4:SNX10:JAK2:FAS:IFIT3:GCH1:IL27
Immunologic_signatures	GSE7509_UNSTIM_VS_IFNA_STIM_IMMATURE_DC_DN	167	7	0.000971982	0.0262838	DPYD:PARP3:FAM26F:IL15RA:IFIT3:NLRC5:PSMB10
Immunologic_signatures	GSE6259_FLT3L_INDUCED_33D1_POS_DC_VS_CD4_TCELL_UP	168	7	0.0010064	0.0269354	LAP3:TIGD2:IL15:PDGFC:FAM26F:IGF1R:NUPR1
Immunologic_signatures	GSE7348_UNSTIM_VS_LPS_STIM_MACROPHAGE_DN	168	7	0.0010064	0.0269354	IL15:JAK2:FAS:UBE2L6:IL27:NUPR1:PSMB10
Immunologic_signatures	GSE7509_UNSTIM_VS_FCGRIIB_STIM_DC_DN	169	7	0.00104177	0.0277398	DPYD:RGS1:PARP3:LAP3:IL15RA:CTSH:PSMB10
Immunologic_signatures	RICHERT_PBMC_HIV_LIPO_5_AGE_37_48YO_STIMULATED_VS_UNSTIMULATED_14W_TOP_FUNCTIONAL_NETWORK_UP	23	3	0.0012159	0.0322121	GBP1:STAT1:IL15RA
Immunologic_signatures	CAO_BLOOD_FLUZONE_AGE_05_14YO_CORRELATED_WITH_H3N1_HI_TITER_1DY_POSITIVE	6	2	0.00125371	0.0330459	GBP1:IFIT3
Immunologic_signatures	GSE28408_LY6G_POS_VS_NEG_DC_DN	177	7	0.00136123	0.0353446	CD38:IL15:KLHDC3:SNX10:PSMA4:CTSH:HN1L
Immunologic_signatures	GSE18791_CTRL_VS_NEWCASTLE_VIRUS_DC_18H_DN	177	7	0.00136123	0.0353446	CD38:HERC6:IL15:IL15RA:FAS:PATL2:HAPLN3
Immunologic_signatures	GSE18791_CTRL_VS_NEWCASTLE_VIRUS_DC_14H_DN	177	7	0.00136123	0.0353446	CD38:HERC6:IL15RA:IFIT3:GCH1:SBK1:NLRC5
Immunologic_signatures	GSE27241_CTRL_VS_DIGOXIN_TREATED_RORGT_KO_CD4_TCELL_IN_TH17_POLARIZING_CONDITIONS_DN	178	7	0.00140601	0.0359704	PDGFC:TRAM1:STAMBPL1:LIPA:GFRA1:N4BP2L1:RABEP2
Immunologic_signatures	GSE16385_IFNG_TNF_VS_UNSTIM_MACROPHAGE_ROSIGLITAZONE_TREATED_UP	178	7	0.00140601	0.0359704	GBP1:XPO1:FAM83A:MDM2:SDSL:GCH1:LGALS3BP
Immunologic_signatures	GSE2706_UNSTIM_VS_2H_LPS_AND_R848_DC_DN	178	7	0.00140601	0.0359704	GBP1:C1orf61:RGS1:HERC6:IL15:IL15RA:IFIT3
Immunologic_signatures	GSE42724_MEMORY_VS_B1_BCELL_DN	179	7	0.00145193	0.0367847	GBP1:IL15RA:N4BP2L1:RNF31:GCH1:HAPLN3:APOL3
Immunologic_signatures	GSE24634_TEFF_VS_TCONV_DAY5_IN_CULTURE_DN	179	7	0.00145193	0.0367847	GBP2:PARP3:PDGFC:IFIT3:MYOF:PSME1:PARP6
Immunologic_signatures	NAKAYA_PBMC_FLUMIST_AGE_18_50YO_3DY_UP	532	13	0.00147978	0.0373089	DPYD:USP34:TBC1D8:STAT1:GPBAR1:NCOA2:JAK2:MYOF:SMCO4:N4BP2L1:SULT1A1:PSMB10:APOL3
Immunologic_signatures	GSE17974_0H_VS_6H_IN_VITRO_ACT_CD4_TCELL_UP	181	7	0.00154729	0.0384538	RGS1:TTC32:PARP3:FHIT:FAM13A-AS1:HYKK:MT2A
Immunologic_signatures	GSE17974_IL4_AND_ANTI_IL12_VS_UNTREATED_48H_ACT_CD4_TCELL_DN	181	7	0.00154729	0.0384538	GBP1:MUC1:STAT1:LAP3:FAS:RARRES3:WARS
Immunologic_signatures	GSE17974_IL4_AND_ANTI_IL12_VS_UNTREATED_72H_ACT_CD4_TCELL_DN	181	7	0.00154729	0.0384538	GBP1:STAT1:CD38:IFIT5:UBE2L6:GCH1:PSMB10
Immunologic_signatures	GSE19401_UNSTIM_VS_RETINOIC_ACID_STIM_FOLLICULAR_DC_UP	182	7	0.00159676	0.0394952	VAMP5:BTN3A3:RARRES3:CTSH:MT2A:PSMB10:LGALS3BP
Immunologic_signatures	GSE25088_IL4_VS_IL4_AND_ROSIGLITAZONE_STIM_STAT6_KO_MACROPHAGE_DAY10_DN	183	7	0.00164746	0.040557	ARHGEF10L:MGLL:SNX10:TRAM1:IL15RA:IFIT3:STAT5A
Immunologic_signatures	GSE37301_MULTIPOTENT_PROGENITOR_VS_GRAN_MONO_PROGENITOR_DN	185	7	0.0017526	0.0425433	GBP2:STAT1:SNX10:IFIT3:WARS:PSMB10:LGALS3BP
Immunologic_signatures	GSE11864_CSF1_VS_CSF1_PAM3CYS_IN_MAC_UP	185	7	0.0017526	0.0425433	DPYD:PUS10:XPO1:TRAM1:IGF1R:SULT1A1:LINC00324
Immunologic_signatures	GSE17974_IL4_AND_ANTI_IL12_VS_UNTREATED_2H_ACT_CD4_TCELL_UP	185	7	0.0017526	0.0425433	CHST10:FAM13A:HHIP-AS1:SNX10:MMP16:STAMBPL1:DDB2
Immunologic_signatures	GSE2706_2H_VS_8H_R848_AND_LPS_STIM_DC_DN	186	7	0.00180709	0.0430648	CD38:HERC6:IL15:BTN3A3:IL15RA:HAPLN3:MT2A
Immunologic_signatures	GSE46606_IRF4HIGH_VS_WT_CD40L_IL2_IL5_DAY3_STIMULATED_BCELL_DN	186	7	0.00180709	0.0430648	STAT1:CD38:IL15RA:UBE2L6:PSME1:HAGH:PSMB10
Immunologic_signatures	GSE18893_TCONV_VS_TREG_2H_CULTURE_DN	186	7	0.00180709	0.0430648	GBP2:XPO1:ZHX1:UBE2L6:PSME1:HN1L:PSMB10
Immunologic_signatures	GSE21063_WT_VS_NFATC1_KO_3H_ANTI_IGM_STIM_BCELL_DN	186	7	0.00180709	0.0430648	LAP3:FAM26F:ZNF800:IL15RA:FAS:PSME1:PSMB10
Immunologic_signatures	GSE3982_DC_VS_MAC_LPS_STIM_DN	187	7	0.00186288	0.0435696	GBP2:PEX13:PRPH2:MSRA:IFIT3:PPFIA2:SEPT9
Immunologic_signatures	GSE17186_MEMORY_VS_CD21LOW_TRANSITIONAL_BCELL_UP	187	7	0.00186288	0.0435696	KIAA1841:EEFSEC:RAB7A:ENPP4:HN1L:SYNRG:STAT5A
Immunologic_signatures	GSE34006_WT_VS_A2AR_KO_TREG_DN	187	7	0.00186288	0.0435696	GBP2:MOV10:STAT1:IFIT3:PSME1:GCH1:PSMB10
Immunologic_signatures	GSE34205_HEALTHY_VS_FLU_INF_INFANT_PBMC_DN	188	7	0.00192001	0.0435696	MOV10:HERC6:NCOA7:FAS:PARP6:MT2A:LGALS3BP
Immunologic_signatures	GSE1791_CTRL_VS_NEUROMEDINU_IN_T_CELL_LINE_3H_DN	188	7	0.00192001	0.0435696	C1QB:STAT1:MGLL:C6orf226:CD82:UBE2L6:HN1L
Immunologic_signatures	GSE3337_CTRL_VS_4H_IFNG_IN_CD8POS_DC_DN	188	7	0.00192001	0.0435696	GBP2:STAT1:RAB7A:IFIT3:WARS:LAT:PSMB10
Immunologic_signatures	GSE3982_EOSINOPHIL_VS_TH2_DN	188	7	0.00192001	0.0435696	XPO1:RUVBL1:DNPH1:IL15RA:KIF20B:CTSH:MT2A
Immunologic_signatures	GSE1791_CTRL_VS_NEUROMEDINU_IN_T_CELL_LINE_0.8H_UP	188	7	0.00192001	0.0435696	C1QB:MGLL:ACAD9:PDGFC:MRPL2:ZNF705G:ZHX1
Immunologic_signatures	GSE360_DC_VS_MAC_B_MALAYI_HIGH_DOSE_DN	188	7	0.00192001	0.0435696	RGS1:MGLL:BTN3A3:TP53I11:CLN3:CLN3:NUPR1:MT2A
Immunologic_signatures	GSE35685_CD34POS_CD10NEG_CD62LPOS_VS_CD34POS_CD10POS_BONE_MARROW_DN	188	7	0.00192001	0.0435696	GBP2:STAT1:RIOK1:IL15RA:COCH:PSMB10:STAT5A
Immunologic_signatures	GSE26669_CTRL_VS_COSTIM_BLOCK_MLR_CD8_TCELL_UP	189	7	0.00197848	0.0435696	MOV10:RGS1:HERC6:IL15:NCOA7:PSMA4:EIF3C
Immunologic_signatures	GSE10239_NAIVE_VS_KLRG1HIGH_EFF_CD8_TCELL_UP	189	7	0.00197848	0.0435696	RPL31:MEA1:NCOA2:FAS:PSME1:HAGH:LAT
Immunologic_signatures	GSE32164_RESTING_DIFFERENTIATED_VS_ALTERNATIVELY_ACT_M2_MACROPHAGE_DN	189	7	0.00197848	0.0435696	GBP2:XPO1:VAMP5:RPN1:CD82:IREB2:CTSH
Immunologic_signatures	GSE1925_CTRL_VS_IFNG_PRIMED_MACROPHAGE_24H_IFNG_STIM_DN	189	7	0.00197848	0.0435696	GBP2:SNX10:IFIT3:NUP107:WARS:CRAMP1L:LGALS3BP
Immunologic_signatures	GSE1448_ANTI_VALPHA2_VS_VBETA5_DP_THYMOCYTE_UP	189	7	0.00197848	0.0435696	RAB7A:AGPAT5:ZHX1:FAS:PARP6:HAGH:NFATC2IP
Immunologic_signatures	GSE17974_0H_VS_2H_IN_VITRO_ACT_CD4_TCELL_UP	189	7	0.00197848	0.0435696	RGS1:VAMP5:PARP3:FHIT:FAM13A:WDYHV1:CTSH
Immunologic_signatures	GSE28726_NAIVE_VS_ACTIVATED_CD4_TCELL_UP	190	7	0.00203832	0.0435696	MUC1:RGS1:FAM161A:VAMP5:PPP2R5D:SEPT9:LGALS3BP
Immunologic_signatures	GSE42021_CD24HI_VS_CD24LOW_TREG_THYMUS_DN	190	7	0.00203832	0.0435696	DPYD:LAP3:HERC6:IFIT3:IFIT5:GCH1:STAT5A
Immunologic_signatures	GSE17721_CPG_VS_GARDIQUIMOD_16H_BMDC_UP	190	7	0.00203832	0.0435696	SLC5A9:GBP2:CHST10:MEA1:PTK7:IL15RA:MYOF
Immunologic_signatures	GSE34515_CD16_NEG_MONOCYTE_VS_DC_DN	190	7	0.00203832	0.0435696	LAP3:ENPP4:LIPA:UBE2L6:PSME1:WARS:SPNS1
Immunologic_signatures	GSE22589_HEALTHY_VS_HIV_INFECTED_DC_DN	190	7	0.00203832	0.0435696	GBP2:MOV10:LRRTM4:HERC6:RNF31:PSMB10:LGALS3BP
Immunologic_signatures	GSE5589_LPS_AND_IL10_VS_LPS_AND_IL6_STIM_IL10_KO_MACROPHAGE_45MIN_UP	191	7	0.00209956	0.0435696	MGLL:CD38:PDGFC:SNX10:FBXO32:CD82:HAGH
Immunologic_signatures	GSE37532_TREG_VS_TCONV_CD4_TCELL_FROM_LN_DN	191	7	0.00209956	0.0435696	PARP3:LAP3:KLF12:PSME1:CLN3:CLN3:NLRC5:PSMB10
Immunologic_signatures	GSE17721_0.5H_VS_24H_CPG_BMDC_DN	191	7	0.00209956	0.0435696	GBP2:RGS1:ENPP4:SNX10:JAK2:CD82:NUPR1
Immunologic_signatures	GSE9988_ANTI_TREM1_VS_LPS_MONOCYTE_DN	191	7	0.00209956	0.0435696	GBP1:C1orf61:SNX10:IL15RA:SMCO4:GCH1:STAT5A
Immunologic_signatures	GSE45365_CD8A_DC_VS_CD11B_DC_DN	191	7	0.00209956	0.0435696	C2orf74:C6orf226:DNPH1:LACTB2:ACTA2:FAS:SULT1A1
Immunologic_signatures	GSE19198_1H_VS_6H_IL21_TREATED_TCELL_DN	191	7	0.00209956	0.0435696	MOV10:PLXNA2:IL15RA:IFIT3:UBE2L6:PSMB10:LGALS3BP
Immunologic_signatures	GSE45365_NK_CELL_VS_BCELL_MCMV_INFECTION_DN	191	7	0.00209956	0.0435696	GBP1:MGLL:OTUD4:FAS:PSME1:DAAM1:XPO6
Immunologic_signatures	GSE17721_POLYIC_VS_PAM3CSK4_4H_BMDC_UP	191	7	0.00209956	0.0435696	GBP2:MOV10:MGLL:MSRA:LIPA:WARS:PSMA4
Immunologic_signatures	GSE29164_DAY3_VS_DAY7_UNTREATED_MELANOMA_DN	191	7	0.00209956	0.0435696	EEFSEC:RAB7A:CD38:IL15:MYOF:BIVM:SEPT9
Immunologic_signatures	GSE2405_0H_VS_12H_A_PHAGOCYTOPHILUM_STIM_NEUTROPHIL_UP	191	7	0.00209956	0.0435696	RGS1:STAT1:PARP3:IFIT3:CD82:N4BP2L1:RIN3
Immunologic_signatures	GSE16385_MONOCYTE_VS_12H_IL4_TREATED_MACROPHAGE_DN	192	7	0.0021622	0.0435696	MDM2:RNF31:RIN3:PARP6:ATXN2L:TUFM:SH2B1
Immunologic_signatures	GSE17186_BLOOD_VS_CORD_BLOOD_CD21HIGH_TRANSITIONAL_BCELL_DN	192	7	0.0021622	0.0435696	GBP2:AFF3:CHST10:TIGD2:CDKAL1:FAS:TP53I11
Immunologic_signatures	GSE26488_WT_VS_HDAC7_DELTAP_TG_OT2_THYMOCYTE_WITH_PEPTIDE_INJECTION_UP	192	7	0.0021622	0.0435696	C1QB:CTNNA2:IL15:SNX10:CD82:SDSL:PSMB10
Immunologic_signatures	GSE28726_ACT_CD4_TCELL_VS_ACT_VA24NEG_NKTCELL_DN	192	7	0.0021622	0.0435696	RGS1:USP34:RPL31:DAAM1:CLN3:CLN3:NFATC2IP:MT2A
Immunologic_signatures	GSE46606_IRF4_KO_VS_WT_UNSTIM_BCELL_DN	192	7	0.0021622	0.0435696	CD38:SNX10:JAK2:FAS:GCH1:HAPLN3:PGPEP1L
Immunologic_signatures	GSE37301_LYMPHOID_PRIMED_MPP_VS_COMMON_LYMPHOID_PROGENITOR_DN	192	7	0.0021622	0.0435696	GBP2:IL15:JAK2:IFIT3:CRAMP1L:NUPR1:LGALS3BP
Immunologic_signatures	GSE27786_LIN_NEG_VS_CD8_TCELL_DN	192	7	0.0021622	0.0435696	STAT1:PARP3:CD38:CD82:MDM2:PSME1:NLRC5
Immunologic_signatures	GSE39382_IL3_VS_IL3_IL33_TREATED_MAST_CELL_DN	192	7	0.0021622	0.0435696	HERC6:SNX10:JAK2:RARRES3:GCH1:PSMB10:APOL3
Immunologic_signatures	GSE17721_LPS_VS_GARDIQUIMOD_24H_BMDC_UP	192	7	0.0021622	0.0435696	GBP2:RGS1:PARP3:KLHDC3:FBXO32:IFIT3:MDM2
Immunologic_signatures	LI_PBMC_MENACTRA_AGE_18_45YO_ANTI_POLYSACCHARIDE_ANTIBODY_CORRELATION_PROFILE_3DY_UP	28	3	0.00217375	0.0436338	C1QB:TBC1D8:APOBR
Immunologic_signatures	GSE43863_DAY6_EFF_VS_DAY150_MEM_TFH_CD4_TCELL_UP	193	7	0.00222629	0.0440113	RGS1:STAT1:ZNF800:IFIT3:UBE2L6:LAT:LGALS3BP
Immunologic_signatures	GSE29618_BCELL_VS_MDC_DN	193	7	0.00222629	0.0440113	DPYD:RGS1:RAB7A:MYOF:CTSH:APOBR:SEZ6L
Immunologic_signatures	GSE9960_HEALTHY_VS_GRAM_NEG_SEPSIS_PBMC_UP	193	7	0.00222629	0.0440113	RPN1:ACAD9:FAM13A:RIN3:CLN3:CLN3:NUPR1:SULT1A1
Immunologic_signatures	GSE16755_CTRL_VS_IFNA_TREATED_MAC_UP	193	7	0.00222629	0.0440113	TMEM17:FAM13A:TIGD2:AGPAT5:XPO6:EIF3C:HPS4
Immunologic_signatures	GSE19888_ADENOSINE_A3R_ACT_VS_A3R_ACT_WITH_A3R_INH_PRETREATMENT_IN_MAST_CELL_DN	194	7	0.00229182	0.0446307	STAT1:HERC6:ENPP4:IL15RA:IFIT3:UBE2L6:LGALS3BP
Immunologic_signatures	GSE42021_TCONV_PLN_VS_TREG_PRECURSORS_THYMUS_DN	194	7	0.00229182	0.0446307	IL15:SNX10:JAK2:MDM2:GCH1:NUPR1:STAT5A
Immunologic_signatures	GSE22601_IMMATURE_CD4_SINGLE_POSITIVE_VS_CD8_SINGLE_POSITIVE_THYMOCYTE_DN	194	7	0.00229182	0.0446307	STAT1:TIGD2:JAK2:FAS:CD82:RNF31:LGALS3BP
Immunologic_signatures	GSE32986_CURDLAN_LOWDOSE_VS_CURDLAN_HIGHDOSE_STIM_DC_DN	194	7	0.00229182	0.0446307	PLXNA2:NCOA7:JAK2:FAS:IFIT3:MDM2:NLRC5
Immunologic_signatures	QIU_PBMC_HEPTATITIS_B_SURFACE_ANTIGEN_AGE_UNDER50_NON_RESPONDERS_VS_RESPONDERS_0_TO_35DY_JOINTLY_UP	8	2	0.00231175	0.0448513	DEFA4:DEFA1:DEFA1B:DEFA3
Immunologic_signatures	GSE17721_CTRL_VS_POLYIC_24H_BMDC_DN	195	7	0.00235884	0.0454273	LAP3:JAK2:CD82:GCH1:PSMA4:NUPR1:HPS4
Immunologic_signatures	GSE36392_TYPE_2_MYELOID_VS_EOSINOPHIL_IL25_TREATED_LUNG_DN	195	7	0.00235884	0.0454273	HERC6:FAM26F:JAK2:STAMBPL1:IFIT3:GCH1:IGF1R
Immunologic_signatures	NAKAYA_PBMC_FLUMIST_AGE_18_50YO_3DY_IFN_SUBSET_UP	29	3	0.00240811	0.0459	STAT1:JAK2:PSMB10
Immunologic_signatures	GSE36009_WT_VS_NLRP10_KO_DC_UP	196	7	0.00242736	0.0459	PUS10:PARP3:ENPP4:PSMA4:CHRNA5:NLRC5:LGALS3BP
Immunologic_signatures	GSE22601_DOUBLE_POSITIVE_VS_CD8_SINGLE_POSITIVE_THYMOCYTE_UP	196	7	0.00242736	0.0459	AFF3:FBXO32:IL15RA:LIPA:SPNS1:LAT:LGALS3BP
Immunologic_signatures	GSE24142_EARLY_THYMIC_PROGENITOR_VS_DN2_THYMOCYTE_ADULT_UP	196	7	0.00242736	0.0459	RGS1:PARP3:GP9:IL15:N4BP2L1:PARP6:APOBR
Immunologic_signatures	GSE3982_CTRL_VS_LPS_4H_MAC_DN	196	7	0.00242736	0.0459	STAT1:CD38:FAS:IFIT5:PPFIA2:WARS:NUPR1
Immunologic_signatures	NAKAYA_B_CELL_FLUMIST_AGE_18_50YO_7DY_DN	369	10	0.00245865	0.0463237	GBP1:NCOA2:TRAM1:ATAD2:RARRES3:MDM2:RIN3:WARS:SULT1A2:ATXN2L
Immunologic_signatures	GSE43956_WT_VS_SGK1_KO_TH17_DIFFERENTIATED_CD4_TCELL_DN	198	7	0.00256899	0.0480559	MOV10:MUC1:XPO1:PTK7:IL15RA:MDM2:GCH1
Immunologic_signatures	GSE36891_UNSTIM_VS_POLYIC_TLR3_STIM_PERITONEAL_MACROPHAGE_DN	198	7	0.00256899	0.0480559	PUS10:ZNF800:VCPIP1:STAMBPL1:PSME1:CHRNA5:LGALS3BP
Cancer_modules	MODULE_84	501	17	4.89865e-06	0.00211132	C1QB:GBP1:GBP2:DPYD:MUC1:RGS1:STAT1:MGLL:LAP3:ACTA2:LIPA:UBE2L6:RARRES3:N4BP2L1:GCH1:CRABP1:NUPR1
Cancer_modules	MODULE_436	117	8	1.38527e-05	0.00298525	GBP1:GBP2:STAT1:UBE2L6:RNF31:NLRC5:LGALS3BP:APOL3
Cancer_modules	MODULE_119	130	8	2.97659e-05	0.00427637	USP34:IL15:MYOF:KLF12:RNF31:MT2A:NLRC5:APOL3
Cancer_modules	MODULE_45	546	16	5.52419e-05	0.00432507	GBP1:GBP2:DPYD:MUC1:STAT1:FHIT:LIPA:IFIT3:TP53I11:UBE2L6:RARRES3:N4BP2L1:GCH1:CRABP1:PSMB10:STAT5A
Cancer_modules	MODULE_208	106	7	6.02098e-05	0.00432507	GBP1:GBP2:IL15:IFIT5:RNF31:NLRC5:APOL3
Cancer_modules	MODULE_345	106	7	6.02098e-05	0.00432507	GBP1:GBP2:STAT1:UBE2L6:RNF31:LGALS3BP:APOL3
Cancer_modules	MODULE_171	121	7	0.000138748	0.00854288	GBP1:GBP2:IL15:IFIT5:RNF31:NLRC5:APOL3
Cancer_modules	MODULE_46	365	12	0.000167061	0.00900044	GBP1:GBP2:STAT1:IL15:DEFA4:DEFA5:IL15RA:FAS:IFIT5:LAT:STAT5A:LGALS3BP
Cancer_modules	MODULE_60	397	12	0.000359024	0.0171933	C1QB:VAMP5:FHIT:PPP2R5D:KLHDC3:TP53I11:UBE2L6:RARRES3:CRABP1:HAGH:CLN3:CLN3:PSMB10
Cancer_modules	MODULE_5	403	12	0.000410558	0.0176951	C1QB:GBP1:DPYD:MUC1:VAMP5:STAT1:MGLL:KLHDC3:LIPA:UBE2L6:RARRES3:NUPR1
Cancer_modules	MODULE_23	533	14	0.000487714	0.0191095	C1QB:MUC1:VAMP5:FHIT:MGLL:GYPE:GNMT:UBE2L6:RARRES3:N4BP2L1:CLN3:CLN3:NUPR1:SERPIND1:SEZ6L
Cancer_modules	MODULE_44	305	10	0.000593705	0.0213239	C1QB:RGS1:STAT1:LIPA:IFIT3:UBE2L6:RARRES3:N4BP2L1:NUPR1:STAT5A
Cancer_modules	MODULE_75	367	11	0.000673846	0.0223406	GBP1:GBP2:STAT1:IL15:DEFA5:IL15RA:FAS:IFIT5:LAT:STAT5A:LGALS3BP
Positional_gene_sets	chr16p11	121	17	1.42443e-15	3.39144e-13	NPIPB7:IL27:NUPR1:CCDC101:SULT1A2:SULT1A1:NPIPB8:EIF3C:NPIPB9:ATXN2L:TUFM:MIR4721:SH2B1:ATP2A1:RP11-22P6.3:RABEP2:NFATC2IP:SPNS1:LAT
Positional_gene_sets	chr2p15	22	10	2.26096e-15	3.39144e-13	PUS10:PEX13:KIAA1841:AC016747.3:C2orf74:AHSA2:USP34:XPO1:FAM161A:TMEM17
Positional_gene_sets	chr8p23	95	13	4.73582e-12	4.73582e-10	AGPAT5:DEFA4:DEFA8P:DEFA1:DEFA1B:DEFA3:DEFA11P:DEFA5:FAM66B:ZNF705G:DEFB106B:DEFB105B:DEFB107B:DEFB107A:DEFB105A:DEFB106A:ZNF705B:MSRA
Positional_gene_sets	chr10q23	106	11	4.39304e-09	3.29478e-07	STAMBPL1:ACTA2:FAS:LIPA:IFIT3:IFIT5:PANK1:MIR107:KIF20B:LINC00865:MYOF
Positional_gene_sets	chr3q21	86	10	7.38137e-09	4.42882e-07	MGLL:KBTBD12:SEC61A1:RUVBL1:EEFSEC:RPN1:RAB7A:ACAD9:EFCC1:GP9
Positional_gene_sets	chr15q25	97	9	3.04946e-07	1.52473e-05	CRABP1:IREB2:HYKK:PSMA4:CHRNA5:CHRNA3:CHRNB4:ADAMTS7:CTSH
Positional_gene_sets	chr6p21	202	12	4.44155e-07	1.90352e-05	PRPH2:C6orf226:CNPY3:GNMT:PEX6:PPP2R5D:MEA1:KLHDC3:MRPL2:PTK7:DNPH1:ENPP4
Positional_gene_sets	chr2q11	77	6	8.15638e-05	0.00305864	AFF3:CHST10:NMS:NPAS2:RPL31:TBC1D8
Positional_gene_sets	chr4q31	84	6	0.000132506	0.00441688	IL15:GYPE:RP11-673E1.1:HHIP-AS1:HHIP:OTUD4
Positional_gene_sets	chr16p12	87	6	0.000160864	0.00482591	XPO6:SBK1:NPIPB6:EIF3CL:CLN3:CLN3:APOBR
Positional_gene_sets	chr8q13	40	4	0.000506854	0.0138233	VCPIP1:NCOA2:TRAM1:LACTB2
Positional_gene_sets	chr4q22	41	4	0.000557597	0.0139399	HERC6:FAM13A-AS1:FAM13A:TIGD2
Positional_gene_sets	chr8q24	212	8	0.000849902	0.0196131	EIF3H:FAM83A:FAM83A-AS1:ZHX1-C8ORF76:ZHX1:ATAD2:WDYHV1:FBXO32
Positional_gene_sets	chr11p11	84	5	0.00111842	0.023966	CD82:TSPAN18:TP53I11:CTD-2210P24.1:DDB2
Positional_gene_sets	chr14q12	62	4	0.00263952	0.0498284	PSME1:PSME2:RNF31:COCH
Positional_gene_sets	chr12q15	30	3	0.00265751	0.0498284	NUP107:SLC35E3:MDM2
BioCarta	BIOCARTA_IL22BP_PATHWAY	9	3	6.34764e-05	0.0185351	STAT1:JAK2:STAT5A
Wikipathways	WP_16P112_DISTAL_DELETION_SYNDROME	32	12	5.78326e-17	4.23913e-14	JAK2:CD82:ATXN2L:TUFM:MIR4721:SH2B1:ATP2A1:RP11-22P6.3:RABEP2:NFATC2IP:SPNS1:LAT
Curated_gene_sets	WP_16P112_DISTAL_DELETION_SYNDROME	32	12	5.78326e-17	3.75623e-13	JAK2:CD82:ATXN2L:TUFM:MIR4721:SH2B1:ATP2A1:RP11-22P6.3:RABEP2:NFATC2IP:SPNS1:LAT
Curated_gene_sets	WIELAND_UP_BY_HBV_INFECTION	83	13	7.9156e-13	2.57059e-09	C1QB:GBP1:GBP2:STAT1:CD38:LAP3:BTN3A3:UBE2L6:RARRES3:PSME1:WARS:PSMB10:APOL3
Curated_gene_sets	BROWNE_INTERFERON_RESPONSIVE_GENES	62	11	1.14758e-11	2.4845e-08	GBP1:GBP2:STAT1:IL15:IL15RA:IFIT3:IFIT5:UBE2L6:RARRES3:GCH1:WARS
Curated_gene_sets	SANA_RESPONSE_TO_IFNG_UP	64	10	3.77148e-10	6.12394e-07	GBP1:VAMP5:STAT1:LAP3:UBE2L6:RARRES3:WARS:NLRC5:LGALS3BP:APOL3
Curated_gene_sets	BLANCO_MELO_BRONCHIAL_EPITHELIAL_CELLS_INFLUENZA_A_DEL_NS1_INFECTION_UP	600	24	2.15532e-09	2.79976e-06	GBP1:GBP2:STAT1:CD38:LAP3:PRDM8:HERC6:IL15:BTN3A3:NCOA7:IL15RA:FAS:IFIT3:IFIT5:UBE2L6:RARRES3:GCH1:WARS:HAPLN3:NLRC5:PSMB10:STAT5A:LGALS3BP:APOL3
Curated_gene_sets	BLANCO_MELO_HUMAN_PARAINFLUENZA_VIRUS_3_INFECTION_A594_CELLS_UP	195	14	4.32539e-09	4.68224e-06	GBP1:STAT1:CD38:LAP3:HERC6:BTN3A3:JAK2:IL15RA:IFIT3:IFIT5:UBE2L6:WARS:NLRC5:APOL3
Curated_gene_sets	ICHIBA_GRAFT_VERSUS_HOST_DISEASE_D7_UP	98	10	2.65015e-08	2.45896e-05	C1QB:GBP2:STAT1:SNX10:FAS:IFIT3:PSME1:WARS:PSMB10:LGALS3BP
Curated_gene_sets	HECKER_IFNB1_TARGETS	91	9	1.75476e-07	0.000142465	C1QB:GBP1:STAT1:GP9:LAP3:HERC6:IFIT3:IFIT5:LGALS3BP
Curated_gene_sets	BLANCO_MELO_RESPIRATORY_SYNCYTIAL_VIRUS_INFECTION_A594_CELLS_UP	271	13	1.65114e-06	0.000989564	GBP1:GBP2:STAT1:LAP3:HERC6:FBXO32:IL15RA:IFIT3:CD82:UBE2L6:WARS:NLRC5:APOL3
Curated_gene_sets	DER_IFN_GAMMA_RESPONSE_UP	62	7	1.71537e-06	0.000989564	GBP1:STAT1:IL15RA:FAS:IFIT3:PSME1:PSMB10
Curated_gene_sets	BERTUCCI_MEDULLARY_VS_DUCTAL_BREAST_CANCER_UP	192	11	1.9267e-06	0.000989564	RGS1:STAT1:CD38:LAP3:IL15:BTN3A3:FAM26F:IL15RA:STAMBPL1:WARS:PSMB10
Curated_gene_sets	FULCHER_INFLAMMATORY_RESPONSE_LECTIN_VS_LPS_DN	418	16	2.03963e-06	0.000989564	GBP1:GBP2:VAMP5:CD38:HERC6:FAM26F:NCOA7:IL15RA:FAS:IFIT3:IFIT5:UBE2L6:GCH1:NUPR1:LGALS3BP:APOL3
Curated_gene_sets	FUJII_YBX1_TARGETS_UP	41	6	2.04203e-06	0.000989564	MUC1:ACTA2:FAS:RARRES3:WARS:NLRC5
Curated_gene_sets	DER_IFN_ALPHA_RESPONSE_UP	64	7	2.13301e-06	0.000989564	GBP1:STAT1:FAS:LIPA:IFIT3:PSME1:PSMB10
Curated_gene_sets	REACTOME_DEFENSINS	42	6	2.36401e-06	0.00102362	DEFA4:DEFA1:DEFA1B:DEFA3:DEFA5:DEFB106B:DEFB105B:DEFB107B:DEFB107A:DEFB105A:DEFB106A
Curated_gene_sets	LIU_OVARIAN_CANCER_TUMORS_AND_XENOGRAFTS_XDGS_DN	1496	33	3.2756e-06	0.00132969	C1QB:GBP2:DPYD:RGS1:VAMP5:AFF3:MGLL:EFCC1:CD38:PRDM8:IL15:HHIP:BTN3A3:FAM26F:SNX10:MMP16:FBXO32:JAK2:IL15RA:STAMBPL1:ACTA2:FAS:LIPA:IFIT3:GFRA1:RARRES3:ADAMTS7:APOBR:NUPR1:MT2A:NLRC5:PSMB10:APOL3
Curated_gene_sets	JISON_SICKLE_CELL_DISEASE_UP	169	10	4.26365e-06	0.00162897	GBP1:GBP2:VAMP5:STAT1:IL15:JAK2:LIPA:IFIT3:TP53I11:UBE2L6
Curated_gene_sets	REACTOME_CYTOKINE_SIGNALING_IN_IMMUNE_SYSTEM	672	20	5.07946e-06	0.00183284	GBP1:GBP2:MUC1:STAT1:IL15:PPP2R5D:JAK2:IL15RA:IFIT3:IFIT5:UBE2L6:NUP107:PSME1:PSMA4:IL27:SH2B1:MT2A:NLRC5:PSMB10:STAT5A
Curated_gene_sets	BLANCO_MELO_BETA_INTERFERON_TREATED_BRONCHIAL_EPITHELIAL_CELLS_UP	362	14	8.00918e-06	0.00273787	GBP1:GBP2:LAP3:IL15:ENPP4:NCOA7:ZNF800:IL15RA:FAS:IFIT3:IFIT5:RARRES3:NLRC5:STAT5A
Curated_gene_sets	BOSCO_TH1_CYTOTOXIC_MODULE	112	8	1.00495e-05	0.00326358	CD38:HERC6:IL15:FAM26F:IL15RA:CRABP1:HAPLN3:APOL3
Curated_gene_sets	RODWELL_AGING_KIDNEY_UP	442	15	1.78754e-05	0.00552861	C1QB:RGS1:RPN1:CD38:BTN3A3:FAM26F:FAS:MYOF:GFRA1:TSPAN18:RARRES3:RIN3:CHRNA3:NLRC5:PSMB10
Curated_gene_sets	LINDSTEDT_DENDRITIC_CELL_MATURATION_C	60	6	1.96329e-05	0.00579617	MUC1:MGLL:ENPP4:N4BP2L1:IGF1R:STAT5A
Curated_gene_sets	HELLER_SILENCED_BY_METHYLATION_UP	248	11	2.18822e-05	0.00617933	GBP1:MUC1:RGS1:STAT1:HERC6:IL15:IFIT3:IFIT5:MYOF:CTSH:SEPT9
Curated_gene_sets	DER_IFN_BETA_RESPONSE_UP	93	7	2.5912e-05	0.00701244	GBP1:STAT1:LIPA:IFIT3:IFIT5:PSME1:PSMB10
Curated_gene_sets	MARKEY_RB1_ACUTE_LOF_DN	213	10	3.20539e-05	0.0083276	C1QB:GBP2:STAT1:IFIT3:UBE2L6:CTSH:NUPR1:MT2A:PSMB10:LGALS3BP
Curated_gene_sets	RIGGINS_TAMOXIFEN_RESISTANCE_DN	218	10	3.90292e-05	0.0097498	MUC1:STAT1:LAP3:MMP16:IFIT5:MYOF:UBE2L6:RARRES3:IGF1R:LGALS3BP
Curated_gene_sets	REACTOME_ALPHA_DEFENSINS	8	3	4.26094e-05	0.0099775	DEFA4:DEFA1:DEFA1B:DEFA3:DEFA5
Curated_gene_sets	REACTOME_INTERFERON_SIGNALING	177	9	4.30131e-05	0.0099775	GBP1:GBP2:STAT1:JAK2:IFIT3:IFIT5:UBE2L6:NUP107:MT2A
Curated_gene_sets	BLANCO_MELO_COVID19_SARS_COV_2_INFECTION_CALU3_CELLS_UP	322	12	5.12693e-05	0.0106467	GBP1:GBP1P1:STAT1:NCOA7:IL15RA:IFIT3:IFIT5:UBE2L6:NUPR1:MT2A:NLRC5:APOL3
Curated_gene_sets	SEITZ_NEOPLASTIC_TRANSFORMATION_BY_8P_DELETION_UP	71	6	5.15986e-05	0.0106467	GBP1:HERC6:PRR16:IFIT3:RARRES3:DAAM1
Curated_gene_sets	REACTOME_INTERLEUKIN_2_FAMILY_SIGNALING	44	5	5.31107e-05	0.0106467	STAT1:IL15:JAK2:IL15RA:STAT5A
Curated_gene_sets	REACTOME_GROWTH_HORMONE_RECEPTOR_SIGNALING	23	4	5.55622e-05	0.0106467	STAT1:JAK2:SH2B1:STAT5A
Curated_gene_sets	SALVADOR_MARTIN_PEDIATRIC_TBD_ANTI_TNF_THERAPY_NONRESPONDER_POST_TREATMENT_UP	23	4	5.55622e-05	0.0106467	GBP1:GBP2:UBE2L6:RARRES3
Curated_gene_sets	XIE_ST_HSC_S1PR3_OE_UP	183	9	5.57334e-05	0.0106467	GBP1:GBP2:RGS1:STAT1:HERC6:NCOA7:IFIT3:IFIT5:LGALS3BP
Curated_gene_sets	BIOCARTA_IL22BP_PATHWAY	9	3	6.34764e-05	0.0112995	STAT1:JAK2:STAT5A
Curated_gene_sets	REACTOME_HIGHLY_CALCIUM_PERMEABLE_NICOTINIC_ACETYLCHOLINE_RECEPTORS	9	3	6.34764e-05	0.0112995	CHRNA5:CHRNA3:CHRNB4
Curated_gene_sets	PUJANA_ATM_PCC_NETWORK	1287	27	6.57512e-05	0.0112995	PEX13:USP34:XPO1:RPL31:STAT1:PARP3:RUVBL1:CD38:IL15:GYPE:CNPY3:RIMS1:EIF3H:JAK2:FAS:IFIT3:KIF20B:TP53I11:MDM2:N4BP2L1:KLF12:PSME1:GCH1:PSMA4:NFATC2IP:DDX52:STAT5A
Curated_gene_sets	ONKEN_UVEAL_MELANOMA_UP	740	19	6.61097e-05	0.0112995	C1QB:NPAS2:STAT1:LAP3:BTN3A3:NCOA2:TRAM1:LACTB2:MYOF:RARRES3:SLC35E3:GCH1:RIN3:WARS:CTSH:SULT1A2:SULT1A1:NFATC2IP:MT2A
Curated_gene_sets	PID_IL27_PATHWAY	25	4	7.82278e-05	0.0130279	STAT1:JAK2:IL27:STAT5A
Curated_gene_sets	BOSCO_INTERFERON_INDUCED_ANTIVIRAL_MODULE	77	6	8.15638e-05	0.0132439	MOV10:NCOA7:IFIT3:IFIT5:GCH1:LAT
Curated_gene_sets	REACTOME_SIGNALING_BY_LEPTIN	10	3	9.00596e-05	0.0139271	JAK2:SH2B1:STAT5A
Curated_gene_sets	REACTOME_HIGHLY_CALCIUM_PERMEABLE_POSTSYNAPTIC_NICOTINIC_ACETYLCHOLINE_RECEPTORS	10	3	9.00596e-05	0.0139271	CHRNA5:CHRNA3:CHRNB4
Curated_gene_sets	TAKEDA_TARGETS_OF_NUP98_HOXA9_FUSION_8D_UP	154	8	9.88653e-05	0.0146198	GBP1:STAT1:HERC6:IFIT3:IFIT5:SDSL:GCH1:LGALS3BP
Curated_gene_sets	BROWNE_HCMV_INFECTION_30MIN_UP	50	5	9.90412e-05	0.0146198	C1orf61:CTNNA2:CD38:FAM13A:PTK7
Curated_gene_sets	REACTOME_INTERLEUKIN_27_SIGNALING	11	3	0.000122985	0.0177508	STAT1:JAK2:IL27
Curated_gene_sets	GRAESSMANN_RESPONSE_TO_MC_AND_SERUM_DEPRIVATION_UP	206	9	0.00013776	0.0194512	GBP2:STAT1:PARP3:FAS:LIPA:IFIT3:N4BP2L1:PSMB10:LGALS3BP
Curated_gene_sets	REACTOME_ANTIMICROBIAL_PEPTIDES	85	6	0.000141478	0.0195511	DEFA4:DEFA1:DEFA1B:DEFA3:DEFA5:DEFB106B:DEFB105B:DEFB107B:DEFB107A:DEFB105A:DEFB106A
Curated_gene_sets	IIZUKA_LIVER_CANCER_PROGRESSION_G1_G2_UP	12	3	0.000162858	0.0220367	STAT1:UBE2L6:PSME1
Curated_gene_sets	MOSERLE_IFNA_RESPONSE	31	4	0.000186277	0.0246912	GBP1:STAT1:IFIT3:IFIT5
Curated_gene_sets	REACTOME_ACETYLCHOLINE_BINDING_AND_DOWNSTREAM_EVENTS	13	3	0.000210267	0.0273137	CHRNA5:CHRNA3:CHRNB4
Curated_gene_sets	TAKEDA_TARGETS_OF_NUP98_HOXA9_FUSION_3D_UP	176	8	0.000247611	0.031534	GBP1:STAT1:HERC6:NCOA7:IFIT3:IFIT5:SDSL:LGALS3BP
Curated_gene_sets	REACTOME_PROLACTIN_RECEPTOR_SIGNALING	14	3	0.000265784	0.032571	JAK2:SH2B1:STAT5A
Curated_gene_sets	REACTOME_INTERLEUKIN_15_SIGNALING	14	3	0.000265784	0.032571	IL15:IL15RA:STAT5A
Curated_gene_sets	TENEDINI_MEGAKARYOCYTE_MARKERS	62	5	0.000276406	0.0332455	STAT1:GP9:PDGFC:JAK2:STAT5A
Curated_gene_sets	BOHN_PRIMARY_IMMUNODEFICIENCY_SYNDROM_DN	35	4	0.000301109	0.0355582	DPYD:SMCO4:CTSH:RABEP2
Curated_gene_sets	BOWIE_RESPONSE_TO_EXTRACELLULAR_MATRIX	15	3	0.00032996	0.0382695	STAT1:IFIT3:PSMB10
Curated_gene_sets	SHIN_B_CELL_LYMPHOMA_CLUSTER_8	36	4	0.000336299	0.0383204	STAT1:CD38:IL15:FAS
Curated_gene_sets	TAKEDA_TARGETS_OF_NUP98_HOXA9_FUSION_10D_UP	185	8	0.000346499	0.0388019	GBP1:AFF3:STAT1:CD38:IL15:IFIT3:RARRES3:LGALS3BP
Curated_gene_sets	WP_TH17_CELL_DIFFERENTIATION_PATHWAY	66	5	0.000370452	0.0407811	STAT1:JAK2:IL27:LAT:STAT5A
Curated_gene_sets	FOSTER_TOLERANT_MACROPHAGE_DN	401	12	0.000392727	0.0425127	IL15:NCOA7:SNX10:ZNF800:VCPIP1:JAK2:IL15RA:FAS:DAAM1:MT2A:NLRC5:STAT5A
Curated_gene_sets	KRIEG_KDM3A_TARGETS_NOT_HYPOXIA	189	8	0.000399735	0.042562	GBP1:STAT1:RIOK1:IFIT3:SDSL:PSMA4:NUPR1:PSMB10
Curated_gene_sets	GEISS_RESPONSE_TO_DSRNA_UP	38	4	0.000415357	0.043512	GBP1:XPO1:BTN3A3:GCH1
Curated_gene_sets	HUANG_DASATINIB_RESISTANCE_DN	68	5	0.000425669	0.0438844	DNPH1:ASCL2:ACSS3:SBK1:CLN3:CLN3
Curated_gene_sets	ZHAN_MULTIPLE_MYELOMA_LB_DN	39	4	0.000459485	0.0466306	STAT1:IFIT5:RP11-693N9.2:PSMB10
Oncogenic_signatures	LTE2_UP.V1_DN	183	9	5.57334e-05	0.0105336	HERC6:JAK2:IFIT3:IFIT5:GFRA1:UBE2L6:CRABP1:IGF1R:LGALS3BP
Oncogenic_signatures	EGFR_UP.V1_UP	184	8	0.000334137	0.0315759	GBP1:GBP2:TBC1D8:MGLL:IL15RA:IFIT3:SMCO4:PSMB10
Computational_gene_sets	MODULE_84	501	17	4.89865e-06	0.00420304	C1QB:GBP1:GBP2:DPYD:MUC1:RGS1:STAT1:MGLL:LAP3:ACTA2:LIPA:UBE2L6:RARRES3:N4BP2L1:GCH1:CRABP1:NUPR1
Computational_gene_sets	MODULE_436	117	8	1.38527e-05	0.00594279	GBP1:GBP2:STAT1:UBE2L6:RNF31:NLRC5:LGALS3BP:APOL3
Computational_gene_sets	MODULE_119	130	8	2.97659e-05	0.00851306	USP34:IL15:MYOF:KLF12:RNF31:MT2A:NLRC5:APOL3
Computational_gene_sets	MODULE_45	546	16	5.52419e-05	0.00861	GBP1:GBP2:DPYD:MUC1:STAT1:FHIT:LIPA:IFIT3:TP53I11:UBE2L6:RARRES3:N4BP2L1:GCH1:CRABP1:PSMB10:STAT5A
Computational_gene_sets	MODULE_208	106	7	6.02098e-05	0.00861	GBP1:GBP2:IL15:IFIT5:RNF31:NLRC5:APOL3
Computational_gene_sets	MODULE_345	106	7	6.02098e-05	0.00861	GBP1:GBP2:STAT1:UBE2L6:RNF31:LGALS3BP:APOL3
Computational_gene_sets	MODULE_171	121	7	0.000138748	0.0170065	GBP1:GBP2:IL15:IFIT5:RNF31:NLRC5:APOL3
Computational_gene_sets	MODULE_46	365	12	0.000167061	0.0179173	GBP1:GBP2:STAT1:IL15:DEFA4:DEFA5:IL15RA:FAS:IFIT5:LAT:STAT5A:LGALS3BP
Computational_gene_sets	MODULE_60	397	12	0.000359024	0.034227	C1QB:VAMP5:FHIT:PPP2R5D:KLHDC3:TP53I11:UBE2L6:RARRES3:CRABP1:HAGH:CLN3:CLN3:PSMB10
Computational_gene_sets	MODULE_5	403	12	0.000410558	0.0352259	C1QB:GBP1:DPYD:MUC1:VAMP5:STAT1:MGLL:KLHDC3:LIPA:UBE2L6:RARRES3:NUPR1
Computational_gene_sets	MODULE_23	533	14	0.000487714	0.0380417	C1QB:MUC1:VAMP5:FHIT:MGLL:GYPE:GNMT:UBE2L6:RARRES3:N4BP2L1:CLN3:CLN3:NUPR1:SERPIND1:SEZ6L
Computational_gene_sets	MODULE_44	305	10	0.000593705	0.0424499	C1QB:RGS1:STAT1:LIPA:IFIT3:UBE2L6:RARRES3:N4BP2L1:NUPR1:STAT5A
Computational_gene_sets	MODULE_75	367	11	0.000673846	0.0444739	GBP1:GBP2:STAT1:IL15:DEFA5:IL15RA:FAS:IFIT5:LAT:STAT5A:LGALS3BP
Cell_type_signature	HE_LIM_SUN_FETAL_LUNG_C2_CXCL9_POS_MACROPHAGE_CELL	118	19	2.03459e-18	1.68871e-15	GBP1:GBP2:VAMP5:STAT1:CD38:IL15:IL15RA:STAMBPL1:FAS:IFIT3:RARRES3:GCH1:PATL2:HAPLN3:IL27:MT2A:NLRC5:LGALS3BP:APOL3
Cell_type_signature	TRAVAGLINI_LUNG_TREM2_DENDRITIC_CELL	537	18	3.03394e-06	0.00125909	ARHGEF10L:C1QB:GBP1:VAMP5:STAT1:MGLL:RAB7A:LAP3:DNPH1:SNX10:LIPA:MYOF:SMCO4:SDSL:WARS:CTSH:NUPR1:LGALS3BP
Cell_type_signature	HE_LIM_SUN_FETAL_LUNG_C0_LATE_AIRWAY_SMC_CELL	107	7	6.39227e-05	0.0176853	GBP2:HHIP-AS1:HHIP:PDGFC:FBXO32:TSPAN18:THSD4
Cell_type_signature	HE_LIM_SUN_FETAL_LUNG_C2_APOE_POS_M2_MACROPHAGE_CELL	458	14	0.000104267	0.0216353	GBP1:GBP2:VAMP5:CHST10:MGLL:CD38:PDGFC:IFIT3:CD82:SDSL:PATL2:NUPR1:SULT1A2:LGALS3BP
Cell_type_signature	HAY_BONE_MARROW_MONOCYTE	212	9	0.000170929	0.0283742	C1QB:GBP2:VAMP5:TBC1D8:GPBAR1:FAM26F:GCH1:RIN3:WARS
TF_targets	STTTCRNTTT_IRF_Q6	182	10	8.21861e-06	0.00916375	MOV10:VAMP5:IFIT3:PSME1:RNF31:IL27:PSMB10:SEPT9:LGALS3BP:TCF15
Reactome	REACTOME_DEFENSINS	42	6	2.36401e-06	0.00391008	DEFA4:DEFA1:DEFA1B:DEFA3:DEFA5:DEFB106B:DEFB105B:DEFB107B:DEFB107A:DEFB105A:DEFB106A
Reactome	REACTOME_CYTOKINE_SIGNALING_IN_IMMUNE_SYSTEM	672	20	5.07946e-06	0.00420071	GBP1:GBP2:MUC1:STAT1:IL15:PPP2R5D:JAK2:IL15RA:IFIT3:IFIT5:UBE2L6:NUP107:PSME1:PSMA4:IL27:SH2B1:MT2A:NLRC5:PSMB10:STAT5A
Reactome	REACTOME_ALPHA_DEFENSINS	8	3	4.26094e-05	0.0149986	DEFA4:DEFA1:DEFA1B:DEFA3:DEFA5
Reactome	REACTOME_INTERFERON_SIGNALING	177	9	4.30131e-05	0.0149986	GBP1:GBP2:STAT1:JAK2:IFIT3:IFIT5:UBE2L6:NUP107:MT2A
Reactome	REACTOME_INTERLEUKIN_2_FAMILY_SIGNALING	44	5	5.31107e-05	0.0149986	STAT1:IL15:JAK2:IL15RA:STAT5A
Reactome	REACTOME_GROWTH_HORMONE_RECEPTOR_SIGNALING	23	4	5.55622e-05	0.0149986	STAT1:JAK2:SH2B1:STAT5A
Reactome	REACTOME_HIGHLY_CALCIUM_PERMEABLE_NICOTINIC_ACETYLCHOLINE_RECEPTORS	9	3	6.34764e-05	0.0149986	CHRNA5:CHRNA3:CHRNB4
Reactome	REACTOME_SIGNALING_BY_LEPTIN	10	3	9.00596e-05	0.016551	JAK2:SH2B1:STAT5A
Reactome	REACTOME_HIGHLY_CALCIUM_PERMEABLE_POSTSYNAPTIC_NICOTINIC_ACETYLCHOLINE_RECEPTORS	10	3	9.00596e-05	0.016551	CHRNA5:CHRNA3:CHRNB4
Reactome	REACTOME_INTERLEUKIN_27_SIGNALING	11	3	0.000122985	0.0203416	STAT1:JAK2:IL27
Reactome	REACTOME_ANTIMICROBIAL_PEPTIDES	85	6	0.000141478	0.0212732	DEFA4:DEFA1:DEFA1B:DEFA3:DEFA5:DEFB106B:DEFB105B:DEFB107B:DEFB107A:DEFB105A:DEFB106A
Reactome	REACTOME_ACETYLCHOLINE_BINDING_AND_DOWNSTREAM_EVENTS	13	3	0.000210267	0.0289818	CHRNA5:CHRNA3:CHRNB4
Reactome	REACTOME_PROLACTIN_RECEPTOR_SIGNALING	14	3	0.000265784	0.0314004	JAK2:SH2B1:STAT5A
Reactome	REACTOME_INTERLEUKIN_15_SIGNALING	14	3	0.000265784	0.0314004	IL15:IL15RA:STAT5A
Canonical_Pathways	WP_16P112_DISTAL_DELETION_SYNDROME	32	12	5.78326e-17	1.78703e-13	JAK2:CD82:ATXN2L:TUFM:MIR4721:SH2B1:ATP2A1:RP11-22P6.3:RABEP2:NFATC2IP:SPNS1:LAT
Canonical_Pathways	REACTOME_DEFENSINS	42	6	2.36401e-06	0.0036524	DEFA4:DEFA1:DEFA1B:DEFA3:DEFA5:DEFB106B:DEFB105B:DEFB107B:DEFB107A:DEFB105A:DEFB106A
Canonical_Pathways	REACTOME_CYTOKINE_SIGNALING_IN_IMMUNE_SYSTEM	672	20	5.07946e-06	0.00523184	GBP1:GBP2:MUC1:STAT1:IL15:PPP2R5D:JAK2:IL15RA:IFIT3:IFIT5:UBE2L6:NUP107:PSME1:PSMA4:IL27:SH2B1:MT2A:NLRC5:PSMB10:STAT5A
Canonical_Pathways	REACTOME_ALPHA_DEFENSINS	8	3	4.26094e-05	0.0217935	DEFA4:DEFA1:DEFA1B:DEFA3:DEFA5
Canonical_Pathways	REACTOME_INTERFERON_SIGNALING	177	9	4.30131e-05	0.0217935	GBP1:GBP2:STAT1:JAK2:IFIT3:IFIT5:UBE2L6:NUP107:MT2A
Canonical_Pathways	REACTOME_INTERLEUKIN_2_FAMILY_SIGNALING	44	5	5.31107e-05	0.0217935	STAT1:IL15:JAK2:IL15RA:STAT5A
Canonical_Pathways	REACTOME_GROWTH_HORMONE_RECEPTOR_SIGNALING	23	4	5.55622e-05	0.0217935	STAT1:JAK2:SH2B1:STAT5A
Canonical_Pathways	REACTOME_HIGHLY_CALCIUM_PERMEABLE_NICOTINIC_ACETYLCHOLINE_RECEPTORS	9	3	6.34764e-05	0.0217935	CHRNA5:CHRNA3:CHRNB4
Canonical_Pathways	BIOCARTA_IL22BP_PATHWAY	9	3	6.34764e-05	0.0217935	STAT1:JAK2:STAT5A
Canonical_Pathways	PID_IL27_PATHWAY	25	4	7.82278e-05	0.0231904	STAT1:JAK2:IL27:STAT5A
Canonical_Pathways	REACTOME_HIGHLY_CALCIUM_PERMEABLE_POSTSYNAPTIC_NICOTINIC_ACETYLCHOLINE_RECEPTORS	10	3	9.00596e-05	0.0231904	CHRNA5:CHRNA3:CHRNB4
Canonical_Pathways	REACTOME_SIGNALING_BY_LEPTIN	10	3	9.00596e-05	0.0231904	JAK2:SH2B1:STAT5A
Canonical_Pathways	REACTOME_INTERLEUKIN_27_SIGNALING	11	3	0.000122985	0.0292325	STAT1:JAK2:IL27
Canonical_Pathways	REACTOME_ANTIMICROBIAL_PEPTIDES	85	6	0.000141478	0.0312263	DEFA4:DEFA1:DEFA1B:DEFA3:DEFA5:DEFB106B:DEFB105B:DEFB107B:DEFB107A:DEFB105A:DEFB106A
Canonical_Pathways	REACTOME_ACETYLCHOLINE_BINDING_AND_DOWNSTREAM_EVENTS	13	3	0.000210267	0.043315	CHRNA5:CHRNA3:CHRNB4
Canonical_Pathways	REACTOME_INTERLEUKIN_15_SIGNALING	14	3	0.000265784	0.0483101	IL15:IL15RA:STAT5A
Canonical_Pathways	REACTOME_PROLACTIN_RECEPTOR_SIGNALING	14	3	0.000265784	0.0483101	JAK2:SH2B1:STAT5A
Combined NHW
Category	Gene Set	N Genes	N Overlap	P	Adjusted P	Genes
GO_bp	GO_BEHAVIORAL_RESPONSE_TO_NICOTINE	7	3	2.93065e-07	0.00215403	CHRNA5:CHRNA3:CHRNB4
GO_bp	GO_ORGANIC_ACID_METABOLIC_PROCESS	896	11	2.18206e-06	0.00801906	GSTP1:ACSBG1:CRABP1:IREB2:HYKK:PSMA4:OSBPL1A:CYP1B1:CYP27A1:ACAD9:CD36
GO_bp	GO_SYNAPTIC_TRANSMISSION_CHOLINERGIC	29	3	2.96141e-05	0.0482981	CHRNA5:CHRNA3:CHRNB4
GO_bp	GO_LONG_CHAIN_FATTY_ACID_METABOLIC_PROCESS	86	4	3.11314e-05	0.0482981	GSTP1:ACSBG1:CYP1B1:ACAD9
GO_bp	GO_NEUROMUSCULAR_SYNAPTIC_TRANSMISSION	30	3	3.28558e-05	0.0482981	CHRNA5:CHRNA3:CHRNB4
GWAScatalog	Diffusing capacity of carbon monoxide	78	9	6.57098e-14	1.19263e-10	TBC1D2B:ACSBG1:IREB2:PSMA4:CHRNA5:CHRNA3:CHRNB4:RPL18P11:ADAMTS7
GWAScatalog	Eyebrow thickness	81	8	6.27399e-12	5.69365e-09	TBC1D2B:SH2D7:CIB2:IDH3A:ACSBG1:DNAJA4:WDR61:CRABP1
GWAScatalog	Post bronchodilator FEV1	120	8	1.53791e-10	9.30433e-08	IREB2:HYKK:PSMA4:CHRNA5:CHRNA3:CHRNB4:ADAMTS7:RUVBL1
GWAScatalog	Emphysema distribution in smoking	8	4	1.15877e-09	5.25792e-07	IREB2:HYKK:CHRNA5:CHRNA3
GWAScatalog	Post bronchodilator FEV1/FVC ratio	199	8	8.50932e-09	3.08888e-06	IREB2:HYKK:PSMA4:CHRNA5:CHRNA3:CHRNB4:ADAMTS7:RUVBL1
GWAScatalog	Post bronchodilator FEV1 in COPD	38	5	1.5457e-08	4.67574e-06	IREB2:HYKK:CHRNA5:CHRNA3:LPAR1
GWAScatalog	Post bronchodilator FEV1/FVC ratio in COPD	51	5	7.08486e-08	1.837e-05	IREB2:HYKK:CHRNA5:CHRNA3:CHRNB4
GWAScatalog	Nicotine dependence	24	4	1.71566e-07	3.8924e-05	CHRNA5:CHRNA3:CHRNB4:CACNA2D3
GWAScatalog	Lung cancer in ever smokers	127	6	2.64857e-07	5.34127e-05	CHRNA5:CHRNA3:CHRNB4:ADAMTS7:MORF4L1:CACNA2D3
GWAScatalog	Local histogram emphysema pattern	10	3	1.00033e-06	0.00018156	HYKK:CHRNA5:CHRNA3
GWAScatalog	Chronic bronchitis and chronic obstructive pulmonary disease	12	3	1.82851e-06	0.000301704	IREB2:HYKK:CHRNA3
GWAScatalog	Lung cancer	180	6	2.04178e-06	0.00030882	PSMA4:CHRNA5:CHRNA3:CHRNB4:ADAMTS7:MORF4L1
GWAScatalog	Lung adenocarcinoma	103	5	2.42961e-06	0.000339212	CHRNA5:CHRNA3:CHRNB4:ADAMTS7:MORF4L1
GWAScatalog	Chronic obstructive pulmonary disease	139	5	1.05355e-05	0.00136585	IREB2:CHRNA5:CHRNA3:CHRNB4:CACNA2D3
GWAScatalog	Autism spectrum disorder or schizophrenia	563	8	2.11328e-05	0.00252601	TDRD9:IREB2:HYKK:PSMA4:CHRNA5:CHRNA3:CHRNB4:ADAMTS7
GWAScatalog	Chronic obstructive pulmonary disease or high blood pressure (pleiotropy)	79	4	2.22678e-05	0.00252601	SEC61A1:RUVBL1:C3orf27:RPN1
GWAScatalog	Parental lifespan	4	2	2.51241e-05	0.00268237	CHRNA5:CHRNA3
GWAScatalog	Emphysema imaging phenotypes	35	3	5.25751e-05	0.00530132	HYKK:CHRNA5:CHRNA3
GWAScatalog	Squamous cell lung carcinoma	106	4	7.05974e-05	0.00674391	CHRNA3:CHRNB4:ADAMTS7:MORF4L1
GWAScatalog	Exhaled carbon monoxide levels in smokers with chronic obstructive pulmonary disease	7	2	8.75822e-05	0.00794808	CHRNA5:CHRNA3
GWAScatalog	Current cigarettes per day in chronic obstructive pulmonary disease	8	2	0.00011662	0.0100793	IREB2:CHRNA3
GWAScatalog	Schizophrenia	801	8	0.000244011	0.0201309	TMTC1:TDRD9:IREB2:HYKK:PSMA4:CHRNA5:CHRNA3:CHRNB4
GWAScatalog	Facial morphology traits (63 three-dimensional facial segments)	13	2	0.000322706	0.0254657	RAB7A:ACAD9
Chemical_and_Genetic_pertubation	JAATINEN_HEMATOPOIETIC_STEM_CELL_DN	233	8	2.90353e-08	9.58744e-05	MS4A6A:PLBD1:KCTD12:CTSH:CYP1B1:VCAN:CD36:FCN1
Chemical_and_Genetic_pertubation	RUTELLA_RESPONSE_TO_CSF2RB_AND_IL4_DN	315	7	4.07439e-06	0.0050312	MS4A6A:IRAK3:OSBPL1A:CYP27A1:CACNA2D3:VCAN:FCN1
Chemical_and_Genetic_pertubation	PICCALUGA_ANGIOIMMUNOBLASTIC_LYMPHOMA_UP	207	6	4.57104e-06	0.0050312	IRAK3:KCTD12:CYP1B1:CYP27A1:FAM198B:LPAR1
Chemical_and_Genetic_pertubation	DURAND_STROMA_S_UP	293	6	3.26829e-05	0.0269798	CIB2:CRABP1:HYKK:CTSH:PLXND1:LPAR1
Chemical_and_Genetic_pertubation	TANAKA_METHYLATED_IN_ESOPHAGEAL_CARCINOMA	102	4	6.07685e-05	0.0344742	DNAJA4:WDR61:CRABP1:IREB2
Chemical_and_Genetic_pertubation	WILSON_PROTEASES_AT_TUMOR_BONE_INTERFACE_DN	6	2	6.26424e-05	0.0344742	ADAMTS7:CTSH
Chemical_and_Genetic_pertubation	CHIARADONNA_NEOPLASTIC_TRANSFORMATION_CDC25_UP	119	4	0.000110593	0.0453092	CRABP1:CYP1B1:VCAN:LPAR1
Chemical_and_Genetic_pertubation	RUTELLA_RESPONSE_TO_HGF_DN	233	5	0.000123616	0.0453092	MS4A6A:IRAK3:CACNA2D3:VCAN:FCN1
Chemical_and_Genetic_pertubation	TOOKER_GEMCITABINE_RESISTANCE_DN	123	4	0.000125657	0.0453092	IDH3A:OSBPL1A:VCAN:SLC35A1
Chemical_and_Genetic_pertubation	LOPEZ_MBD_TARGETS	943	9	0.000137217	0.0453092	GSTP1:IRAK3:PSMA4:CTSH:GAS7:SEC61A1:RUVBL1:RPN1:FCN1
GO_cc	GO_ACETYLCHOLINE_GATED_CHANNEL_COMPLEX	17	3	5.61e-06	0.00561561	CHRNA5:CHRNA3:CHRNB4
Immunologic_signatures	GSE29618_MONOCYTE_VS_MDC_DAY7_FLU_VACCINE_UP	195	10	9.34918e-12	4.55492e-08	FXYD6:PLBD1:IRAK3:CYP1B1:CYP27A1:PLXND1:FAM198B:VCAN:CD36:FCN1
Immunologic_signatures	GSE29618_PDC_VS_MDC_DAY7_FLU_VACCINE_DN	197	9	3.03686e-10	5.39384e-07	PLBD1:IRAK3:KCTD12:CTSH:GAS7:CST3:CACNA2D3:VCAN:FCN1
Immunologic_signatures	GSE22886_NAIVE_CD8_TCELL_VS_MONOCYTE_DN	199	9	3.32133e-10	5.39384e-07	MS4A6A:PLBD1:IRAK3:KCTD12:CTSH:CST3:VCAN:CD36:FCN1
Immunologic_signatures	GSE29618_PDC_VS_MDC_DN	194	8	6.97292e-09	7.36249e-06	GSTP1:PLBD1:IRAK3:CTSH:GAS7:CST3:RAB7A:FCN1
Immunologic_signatures	GSE29618_MONOCYTE_VS_MDC_UP	196	8	7.55592e-09	7.36249e-06	FXYD6:IRAK3:CYP1B1:CYP27A1:FAM198B:VCAN:CD36:FCN1
Immunologic_signatures	GSE6269_FLU_VS_STAPH_AUREUS_INF_PBMC_DN	165	7	5.29255e-08	4.29755e-05	FXYD6:PLBD1:GAS7:PLD3:VCAN:CD36:FCN1
Immunologic_signatures	GSE369_PRE_VS_POST_IL6_INJECTION_SOCS3_KO_LIVER_DN	195	7	1.6557e-07	7.71553e-05	GSTP1:TBC1D2B:NAGPA:GAS7:PLD3:CST3:PLXND1
Immunologic_signatures	GSE10325_LUPUS_CD4_TCELL_VS_LUPUS_MYELOID_DN	196	7	1.71423e-07	7.71553e-05	KCTD12:GAS7:CYP1B1:CST3:VCAN:CD36:FCN1
Immunologic_signatures	GSE10325_BCELL_VS_MYELOID_DN	198	7	1.83652e-07	7.71553e-05	MS4A6A:PLBD1:KCTD12:GAS7:OSBPL1A:CYP1B1:PLXND1
Immunologic_signatures	GSE22886_NAIVE_CD4_TCELL_VS_MONOCYTE_DN	198	7	1.83652e-07	7.71553e-05	PLBD1:IRAK3:KCTD12:CTSH:VCAN:CD36:FCN1
Immunologic_signatures	GSE22886_DAY0_VS_DAY1_MONOCYTE_IN_CULTURE_UP	198	7	1.83652e-07	7.71553e-05	MS4A6A:PLBD1:GAS7:CST3:SLC35A1:CD36:FCN1
Immunologic_signatures	GSE29618_BCELL_VS_MDC_DN	199	7	1.90038e-07	7.71553e-05	GSTP1:PLBD1:KCTD12:WDR61:CTSH:CST3:RAB7A
Immunologic_signatures	GSE17301_ACD3_ACD28_VS_ACD3_ACD28_AND_IFNA5_STIM_CD8_TCELL_DN	193	6	3.05534e-06	0.000807114	MS4A6A:KCTD12:TCL1A:CTSH:OSBPL1A:TSPAN13
Immunologic_signatures	GSE3982_DC_VS_TH2_UP	196	6	3.3394e-06	0.000807114	CTSH:CST3:CACNA2D3:PLXND1:FAM198B:CD36
Immunologic_signatures	GSE3982_MAC_VS_CENT_MEMORY_CD4_TCELL_UP	197	6	3.43873e-06	0.000807114	MS4A6A:FXYD6:CTSH:PLD3:RPN1:FAM198B
Immunologic_signatures	GSE10325_LUPUS_BCELL_VS_LUPUS_MYELOID_DN	197	6	3.43873e-06	0.000807114	KCTD12:CYP1B1:CST3:PLXND1:VCAN:CD36
Immunologic_signatures	GSE9960_HEALTHY_VS_GRAM_NEG_SEPSIS_PBMC_UP	198	6	3.54045e-06	0.000807114	KCTD12:HMG20A:WDR61:RPN1:ACAD9:SLC35A1
Immunologic_signatures	GSE29618_BCELL_VS_MDC_DAY7_FLU_VACCINE_DN	198	6	3.54045e-06	0.000807114	GSTP1:PLBD1:KCTD12:CST3:CACNA2D3:RAB7A
Immunologic_signatures	GSE22886_NEUTROPHIL_VS_MONOCYTE_DN	198	6	3.54045e-06	0.000807114	GSTP1:IRAK3:KCTD12:CTSH:NAGPA:VCAN
Immunologic_signatures	GSE22886_NAIVE_TCELL_VS_MONOCYTE_DN	198	6	3.54045e-06	0.000807114	PLBD1:IRAK3:KCTD12:CTSH:VCAN:CD36
Immunologic_signatures	GSE12845_NAIVE_VS_PRE_GC_TONSIL_BCELL_DN	199	6	3.6446e-06	0.000807114	WDR61:PSMA4:RPA1:RUVBL1:HMCES:PLXND1
Immunologic_signatures	GSE29618_BCELL_VS_MONOCYTE_DAY7_FLU_VACCINE_DN	199	6	3.6446e-06	0.000807114	GSTP1:IRAK3:GAS7:CST3:PLXND1:FAM198B
Immunologic_signatures	GSE6269_HEALTHY_VS_STAPH_PNEUMO_INF_PBMC_DN	169	5	2.70319e-05	0.00572605	PLBD1:CYP1B1:VCAN:CD36:FCN1
Immunologic_signatures	GSE37534_UNTREATED_VS_ROSIGLITAZONE_TREATED_CD4_TCELL_PPARG1_AND_FOXP3_TRASDUCED_UP	193	5	5.09158e-05	0.00597491	MS4A6A:FXYD6:CTSH:PLD3:HMCES
Immunologic_signatures	GSE14000_4H_VS_16H_LPS_DC_TRANSLATED_RNA_UP	193	5	5.09158e-05	0.00597491	MS4A6A:PEAK1:GAS7:CYP1B1:FAM198B
Immunologic_signatures	GSE17301_ACD3_ACD28_VS_ACD3_ACD28_AND_IFNA5_STIM_CD8_TCELL_UP	193	5	5.09158e-05	0.00597491	ACSBG1:CHRNA3:GAS7:OSBPL1A:PLXND1
Immunologic_signatures	GSE360_L_DONOVANI_VS_T_GONDII_DC_DN	194	5	5.21795e-05	0.00597491	GSTP1:CHRNA5:RPA1:RUVBL1:LPAR1
Immunologic_signatures	GSE32164_RESTING_DIFFERENTIATED_VS_ALTERNATIVELY_ACT_M2_MACROPHAGE_DN	194	5	5.21795e-05	0.00597491	PLBD1:KCTD12:IREB2:CTSH:RPN1
Immunologic_signatures	GSE36888_STAT5_AB_KNOCKIN_VS_WT_TCELL_IL2_TREATED_17H_DN	194	5	5.21795e-05	0.00597491	IRAK3:TMEM205:FAM198B:CD36:FCN1
Immunologic_signatures	GSE45365_NK_CELL_VS_CD8_TCELL_MCMV_INFECTION_UP	195	5	5.34673e-05	0.00597491	KCTD12:OSBPL1A:CYP1B1:RAB7A:CD36
Immunologic_signatures	GSE24634_TREG_VS_TCONV_POST_DAY3_IL4_CONVERSION_DN	195	5	5.34673e-05	0.00597491	KCTD12:NAGPA:OSBPL1A:PLXND1:CD36
Immunologic_signatures	GSE24634_TREG_VS_TCONV_POST_DAY10_IL4_CONVERSION_DN	195	5	5.34673e-05	0.00597491	PLBD1:OSBPL1A:CYP1B1:CYP27A1:PLXND1
Immunologic_signatures	GSE29618_MONOCYTE_VS_PDC_UP	195	5	5.34673e-05	0.00597491	PLBD1:IRAK3:GAS7:CYP1B1:FAM198B
Immunologic_signatures	GSE3337_CTRL_VS_16H_IFNG_IN_CD8POS_DC_UP	196	5	5.47796e-05	0.00597491	PLBD1:IDH3A:TMEM205:PLXND1:VCAN
Immunologic_signatures	GSE13484_12H_UNSTIM_VS_YF17D_VACCINE_STIM_PBMC_UP	196	5	5.47796e-05	0.00597491	PLBD1:FAM198B:SLC35A1:CD36:FCN1
Immunologic_signatures	GSE29618_MONOCYTE_VS_PDC_DAY7_FLU_VACCINE_UP	196	5	5.47796e-05	0.00597491	PLBD1:GAS7:CYP1B1:FAM198B:FCN1
Immunologic_signatures	GSE34515_CD16_NEG_VS_POS_MONOCYTE_DN	196	5	5.47796e-05	0.00597491	MS4A6A:FXYD6:WDR61:CRABP1:TMEM205
Immunologic_signatures	GSE36826_NORMAL_VS_STAPH_AUREUS_INF_IL1R_KO_SKIN_UP	197	5	5.61166e-05	0.00597491	FXYD6:GAS7:OSBPL1A:CST3:CACNA2D3
Immunologic_signatures	GSE3039_CD4_TCELL_VS_B1_BCELL_UP	197	5	5.61166e-05	0.00597491	MS4A6A:CYP1B1:CST3:RPN1:RAB7A
Immunologic_signatures	GSE20715_0H_VS_24H_OZONE_LUNG_UP	197	5	5.61166e-05	0.00597491	MS4A6A:HMG20A:FAM198B:TSPAN13:CD36
Immunologic_signatures	GSE3982_DC_VS_CENT_MEMORY_CD4_TCELL_UP	198	5	5.74786e-05	0.00597491	MS4A6A:FXYD6:CTSH:CD36:LPAR1
Immunologic_signatures	GSE33425_CD161_INT_VS_NEG_CD8_TCELL_DN	198	5	5.74786e-05	0.00597491	PLBD1:IREB2:CTSH:GAS7:RPN1
Immunologic_signatures	GSE34156_UNTREATED_VS_24H_NOD2_LIGAND_TREATED_MONOCYTE_DN	198	5	5.74786e-05	0.00597491	KCTD12:CYP27A1:RAB7A:FAM198B:VCAN
Immunologic_signatures	GSE22886_NAIVE_BCELL_VS_MONOCYTE_DN	198	5	5.74786e-05	0.00597491	PLBD1:IRAK3:KCTD12:PLXND1:VCAN
Immunologic_signatures	GSE2405_0H_VS_3H_A_PHAGOCYTOPHILUM_STIM_NEUTROPHIL_UP	199	5	5.88661e-05	0.00597491	FXYD6:PLBD1:KCTD12:CST3:LPAR1
Immunologic_signatures	GSE5589_WT_VS_IL6_KO_LPS_STIM_MACROPHAGE_45MIN_DN	199	5	5.88661e-05	0.00597491	PLBD1:NAGPA:OSBPL1A:CYP1B1:TSPAN13
Immunologic_signatures	GSE5503_MLN_DC_VS_PLN_DC_ACTIVATED_ALLOGENIC_TCELL_DN	199	5	5.88661e-05	0.00597491	PEAK1:SEC61A1:CD36:LPAR1:FCN1
Immunologic_signatures	GSE39820_CTRL_VS_TGFBETA1_IL6_CD4_TCELL_UP	199	5	5.88661e-05	0.00597491	MORF4L1:RUVBL1:HMCES:PLXND1:SLC35A1
Immunologic_signatures	GSE26030_UNSTIM_VS_RESTIM_TH1_DAY5_POST_POLARIZATION_DN	200	5	6.02793e-05	0.00599349	HMG20A:PSMA4:CTSH:TMEM205:SEC61A1
Immunologic_signatures	GSE6269_E_COLI_VS_STREP_PNEUMO_INF_PBMC_DN	163	4	0.000368689	0.0317318	PLBD1:CYP1B1:CYP27A1:PLXND1
Immunologic_signatures	GSE6269_E_COLI_VS_STAPH_AUREUS_INF_PBMC_DN	171	4	0.000441845	0.0317318	NAGPA:GAS7:CYP1B1:PLXND1
Immunologic_signatures	GSE6259_FLT3L_INDUCED_33D1_POS_DC_VS_CD4_TCELL_UP	185	4	0.000593917	0.0317318	MS4A6A:IRAK3:GAS7:PLD3
Immunologic_signatures	GSE34156_UNTREATED_VS_24H_TLR1_TLR2_LIGAND_TREATED_MONOCYTE_UP	187	4	0.00061832	0.0317318	LINGO1:RPN1:PLXND1:LPAR1
Immunologic_signatures	GSE21360_PRIMARY_VS_QUATERNARY_MEMORY_CD8_TCELL_UP	187	4	0.00061832	0.0317318	GAS7:PLD3:CCDC50:CD36
Immunologic_signatures	GSE6259_33D1_POS_DC_VS_CD4_TCELL_DN	188	4	0.000630784	0.0317318	MS4A6A:TBC1D2B:GAS7:PLD3
Immunologic_signatures	GSE2706_2H_VS_8H_R848_STIM_DC_UP	190	4	0.000656247	0.0317318	MS4A6A:PLBD1:TMEM205:CYP1B1
Immunologic_signatures	GSE360_T_GONDII_VS_M_TUBERCULOSIS_DC_DN	191	4	0.000669248	0.0317318	KCTD12:CYP1B1:C3orf27:LPAR1
Immunologic_signatures	GSE5589_LPS_AND_IL10_VS_LPS_AND_IL6_STIM_IL6_KO_MACROPHAGE_45MIN_UP	193	4	0.000695795	0.0317318	MS4A6A:PLBD1:GAS7:VCAN
Immunologic_signatures	GSE3982_MAST_CELL_VS_MAC_DN	194	4	0.000709345	0.0317318	NAGPA:HMCES:FAM198B:CD36
Immunologic_signatures	GSE24081_CONTROLLER_VS_PROGRESSOR_HIV_SPECIFIC_CD8_TCELL_DN	194	4	0.000709345	0.0317318	FXYD6:CACNA2D3:RPN1:FAM198B
Immunologic_signatures	GSE3982_EOSINOPHIL_VS_NKCELL_DN	194	4	0.000709345	0.0317318	HMG20A:CTSH:CACNA2D3:RUVBL1
Immunologic_signatures	GSE2706_UNSTIM_VS_8H_R848_DC_UP	194	4	0.000709345	0.0317318	PLBD1:OSBPL1A:TMEM205:CYP1B1
Immunologic_signatures	GSE34156_UNTREATED_VS_6H_TLR1_TLR2_LIGAND_TREATED_MONOCYTE_UP	194	4	0.000709345	0.0317318	CYP27A1:RAB7A:FAM198B:VCAN
Immunologic_signatures	GSE3982_MAST_CELL_VS_DC_DN	194	4	0.000709345	0.0317318	CTSH:FAM198B:CD36:LPAR1
Immunologic_signatures	GSE26030_TH1_VS_TH17_RESTIMULATED_DAY15_POST_POLARIZATION_UP	195	4	0.000723081	0.0317318	IRAK3:PEAK1:GAS7:PLXND1
Immunologic_signatures	GSE11057_NAIVE_CD4_VS_PBMC_CD4_TCELL_DN	195	4	0.000723081	0.0317318	GSTP1:CYP1B1:PLXND1:CCDC50
Immunologic_signatures	GSE22886_NAIVE_CD4_TCELL_VS_DC_DN	195	4	0.000723081	0.0317318	GSTP1:CTSH:CST3:RAB7A
Immunologic_signatures	GSE37301_PRO_BCELL_VS_RAG2_KO_NK_CELL_UP	195	4	0.000723081	0.0317318	RASGRF1:OSBPL1A:CST3:RAB7A
Immunologic_signatures	GSE24634_IL4_VS_CTRL_TREATED_NAIVE_CD4_TCELL_DAY5_UP	195	4	0.000723081	0.0317318	GSTP1:CYP27A1:CST3:PLXND1
Immunologic_signatures	GSE20715_0H_VS_48H_OZONE_TLR4_KO_LUNG_UP	195	4	0.000723081	0.0317318	PEAK1:CYP27A1:FAM198B:CD36
Immunologic_signatures	GSE1460_DP_VS_CD4_THYMOCYTE_UP	195	4	0.000723081	0.0317318	FXYD6:ACSBG1:CHRNA3:PLXND1
Immunologic_signatures	GSE22432_CONVENTIONAL_CDC_VS_PLASMACYTOID_PDC_UP	195	4	0.000723081	0.0317318	TBC1D2B:SEC61A1:RUVBL1:RPN1
Immunologic_signatures	GSE42088_2H_VS_24H_LEISHMANIA_INF_DC_UP	195	4	0.000723081	0.0317318	PLBD1:PLD3:CST3:FCN1
Immunologic_signatures	GSE17721_0.5H_VS_24H_LPS_BMDC_DN	195	4	0.000723081	0.0317318	HMG20A:IREB2:ADAMTS7:CYP1B1
Immunologic_signatures	GSE24634_TEFF_VS_TCONV_DAY3_IN_CULTURE_DN	195	4	0.000723081	0.0317318	KCTD12:OSBPL1A:CYP27A1:FCN1
Immunologic_signatures	GSE11057_PBMC_VS_MEM_CD4_TCELL_UP	196	4	0.000737004	0.0317318	TCL1A:CYP1B1:CYP27A1:CACNA2D3
Immunologic_signatures	GSE3982_EOSINOPHIL_VS_TH1_DN	196	4	0.000737004	0.0317318	GSTP1:CTSH:RUVBL1:RPN1
Immunologic_signatures	GSE2405_HEAT_KILLED_VS_LIVE_A_PHAGOCYTOPHILUM_STIM_NEUTROPHIL_24H_DN	196	4	0.000737004	0.0317318	PLBD1:RUVBL1:RPN1:TSPAN13
Immunologic_signatures	GSE22886_NAIVE_TCELL_VS_DC_DN	196	4	0.000737004	0.0317318	PLBD1:KCTD12:RAB7A:CD36
Immunologic_signatures	GSE22033_WT_VS_PPARG_KO_MEF_DN	196	4	0.000737004	0.0317318	IDH3A:PSMA4:CHRNA3:MORF4L1
Immunologic_signatures	GSE15930_STIM_VS_STIM_AND_IFNAB_48H_CD8_T_CELL_UP	196	4	0.000737004	0.0317318	RPA1:PLD3:HMCES:PLXND1
Immunologic_signatures	GSE33424_CD161_HIGH_VS_NEG_CD8_TCELL_UP	196	4	0.000737004	0.0317318	PLBD1:KCTD12:IREB2:CTSH
Immunologic_signatures	GSE16697_CD4_TCELL_VS_TFH_CD4_TCELL_UP	197	4	0.000751116	0.0317318	PLBD1:IRAK3:RPN1:PLXND1
Immunologic_signatures	GSE16385_MONOCYTE_VS_12H_IFNG_TNF_TREATED_MACROPHAGE_DN	197	4	0.000751116	0.0317318	MS4A6A:MORF4L1:RASGRF1:SLC35A1
Immunologic_signatures	GSE9960_GRAM_NEG_VS_GRAM_POS_SEPSIS_PBMC_DN	197	4	0.000751116	0.0317318	PLBD1:WDR61:RPN1:SLC35A1
Immunologic_signatures	GSE17721_LPS_VS_PAM3CSK4_12H_BMDC_DN	197	4	0.000751116	0.0317318	KCTD12:CIB2:RAB7A:SLC35A1
Immunologic_signatures	GSE2770_UNTREATED_VS_ACT_CD4_TCELL_2H_UP	197	4	0.000751116	0.0317318	PLBD1:KCTD12:DNAJA4:CTSH
Immunologic_signatures	GSE41978_ID2_KO_VS_ID2_KO_AND_BIM_KO_KLRG1_LOW_EFFECTOR_CD8_TCELL_DN	197	4	0.000751116	0.0317318	CHRNA5:MORF4L1:RPA1:SEC61A1
Immunologic_signatures	GSE45365_NK_CELL_VS_BCELL_MCMV_INFECTION_UP	197	4	0.000751116	0.0317318	KCTD12:GAS7:OSBPL1A:CD36
Immunologic_signatures	GSE42088_UNINF_VS_LEISHMANIA_INF_DC_24H_UP	197	4	0.000751116	0.0317318	PLBD1:HMG20A:GAS7:VCAN
Immunologic_signatures	GSE29618_PDC_VS_MDC_DAY7_FLU_VACCINE_UP	197	4	0.000751116	0.0317318	TCL1A:CIB2:IDH3A:TSPAN13
Immunologic_signatures	GSE3982_EOSINOPHIL_VS_MAST_CELL_DN	197	4	0.000751116	0.0317318	HMG20A:CTSH:RPA1:CYP1B1
Immunologic_signatures	GSE3982_DC_VS_MAC_LPS_STIM_DN	197	4	0.000751116	0.0317318	PLBD1:VCAN:CD36:FCN1
Immunologic_signatures	GSE8685_IL2_STARVED_VS_IL2_ACT_IL2_STARVED_CD4_TCELL_DN	197	4	0.000751116	0.0317318	TBC1D2B:IDH3A:IREB2:MORF4L1
Immunologic_signatures	GSE19941_LPS_VS_LPS_AND_IL10_STIM_IL10_KO_NFKBP50_KO_MACROPHAGE_UP	197	4	0.000751116	0.0317318	ACSBG1:OSBPL1A:CYP1B1:FAM198B
Immunologic_signatures	GSE17721_CTRL_VS_CPG_4H_BMDC_UP	198	4	0.000765417	0.0317318	CIB2:IDH3A:RPA1:FAM198B
Immunologic_signatures	GSE22886_CTRL_VS_LPS_24H_DC_UP	198	4	0.000765417	0.0317318	MS4A6A:WDR61:RAB7A:CD36
Immunologic_signatures	GSE37534_UNTREATED_VS_GW1929_TREATED_CD4_TCELL_PPARG1_AND_FOXP3_TRASDUCED_DN	198	4	0.000765417	0.0317318	KCTD12:HMG20A:RPA1:VCAN
Immunologic_signatures	GSE37533_PPARG1_FOXP3_VS_PPARG2_FOXP3_TRANSDUCED_CD4_TCELL_DN	198	4	0.000765417	0.0317318	KCTD12:HMG20A:CYP27A1:CD36
Immunologic_signatures	GSE3982_CTRL_VS_LPS_48H_DC_UP	198	4	0.000765417	0.0317318	MS4A6A:PLBD1:OSBPL1A:CD36
Immunologic_signatures	GSE17721_0.5H_VS_12H_POLYIC_BMDC_DN	198	4	0.000765417	0.0317318	MS4A6A:IREB2:PSMA4:VCAN
Immunologic_signatures	GSE24634_TREG_VS_TCONV_POST_DAY7_IL4_CONVERSION_DN	198	4	0.000765417	0.0317318	PLBD1:KCTD12:CTSH:CYP1B1
Immunologic_signatures	GSE3982_MAST_CELL_VS_NEUTROPHIL_UP	198	4	0.000765417	0.0317318	TBC1D2B:PSMA4:FAM198B:CD36
Immunologic_signatures	GSE21670_UNTREATED_VS_IL6_TREATED_STAT3_KO_CD4_TCELL_UP	198	4	0.000765417	0.0317318	PLBD1:PLD3:FAM198B:CD36
Immunologic_signatures	GSE25085_FETAL_LIVER_VS_FETAL_BM_SP4_THYMIC_IMPLANT_DN	198	4	0.000765417	0.0317318	PLBD1:CHRNA3:VCAN:LPAR1
Immunologic_signatures	GSE27786_LIN_NEG_VS_MONO_MAC_UP	198	4	0.000765417	0.0317318	HMG20A:DNAJA4:WDR61:PSMA4
Immunologic_signatures	GSE3982_DC_VS_TH1_UP	199	4	0.000779911	0.0317318	NAGPA:GAS7:PLXND1:CD36
Immunologic_signatures	GSE43955_10H_VS_60H_ACT_CD4_TCELL_WITH_TGFB_IL6_UP	199	4	0.000779911	0.0317318	IREB2:RPA1:TMEM205:PLXND1
Immunologic_signatures	GSE13484_UNSTIM_VS_YF17D_VACCINE_STIM_PBMC_UP	199	4	0.000779911	0.0317318	KCTD12:WDR61:RPA1:SLC35A1
Immunologic_signatures	GSE7852_TREG_VS_TCONV_FAT_UP	199	4	0.000779911	0.0317318	PLD3:RAB7A:PLXND1:TSPAN13
Immunologic_signatures	GSE33424_CD161_HIGH_VS_INT_CD8_TCELL_UP	199	4	0.000779911	0.0317318	PLBD1:KCTD12:CTSH:TSPAN13
Immunologic_signatures	GSE7831_1H_VS_4H_INFLUENZA_STIM_PDC_UP	199	4	0.000779911	0.0317318	IRAK3:CTSH:OSBPL1A:TMEM205
Immunologic_signatures	GSE21546_WT_VS_ELK1_KO_DP_THYMOCYTES_DN	199	4	0.000779911	0.0317318	HMG20A:CHRNA3:TMEM205:FCN1
Immunologic_signatures	GSE4748_CTRL_VS_LPS_AND_CYANOBACTERIUM_LPSLIKE_STIM_DC_3H_DN	199	4	0.000779911	0.0317318	CIB2:IDH3A:DNAJA4:CD36
Immunologic_signatures	GSE8515_CTRL_VS_IL6_4H_STIM_MAC_UP	199	4	0.000779911	0.0317318	WDR61:IREB2:OSBPL1A:CACNA2D3
Immunologic_signatures	GSE7509_DC_VS_MONOCYTE_UP	200	4	0.000794597	0.0317318	PLBD1:CTSH:CYP1B1:CST3
Immunologic_signatures	GSE28237_FOLLICULAR_VS_LATE_GC_BCELL_DN	200	4	0.000794597	0.0317318	HMG20A:MORF4L1:RAB7A:TSPAN13
Immunologic_signatures	GSE39820_CTRL_VS_TGFBETA3_IL6_CD4_TCELL_UP	200	4	0.000794597	0.0317318	WDR61:RUVBL1:RPN1:PLXND1
Immunologic_signatures	GSE41867_LCMV_ARMSTRONG_VS_CLONE13_DAY8_EFFECTOR_CD8_TCELL_UP	200	4	0.000794597	0.0317318	CTSH:TMEM205:TSPAN13:CD36
Immunologic_signatures	GSE17721_0.5H_VS_4H_POLYIC_BMDC_DN	200	4	0.000794597	0.0317318	MS4A6A:IREB2:PSMA4:VCAN
Immunologic_signatures	GSE21670_STAT3_KO_VS_WT_CD4_TCELL_IL6_TREATED_UP	200	4	0.000794597	0.0317318	IRAK3:LINGO1:NAGPA:GAS7
Immunologic_signatures	GSE25123_CTRL_VS_ROSIGLITAZONE_STIM_MACROPHAGE_DN	200	4	0.000794597	0.0317318	IDH3A:WDR61:HYKK:MORF4L1
Cancer_modules	MODULE_84	521	8	1.21243e-05	0.00522558	PLBD1:TCL1A:TBC1D2B:CRABP1:CYP1B1:CYP27A1:VCAN:FCN1
Positional_gene_sets	chr15q25	135	23	1.51012e-38	4.51526e-36	TBC1D2B:SH2D7:CIB2:IDH3A:ACSBG1:DNAJA4:WDR61:CRABP1:IREB2:HYKK:PSMA4:CHRNA5:CHRNA3:CHRNB4:RPL18P11:ADAMTS7:MORF4L1:RPL21P116:RNU6-415P:CTSH:RASGRF1:RP11-17L5.4:MIR184
Positional_gene_sets	chr3q21	122	9	4.09089e-12	6.11588e-10	SEC61A1:RUVBL1:C3orf27:RPN1:POU5F1P6:RAB7A:ACAD9:EFCC1:HMCES
Positional_gene_sets	chr15q24	103	7	1.99807e-09	1.99141e-07	PEAK1:HMG20A:LINGO1:RP11-307C19.3:CTD-2632K10.1:RN7SL214P:ADAMTS7P3
Wikipathways	Nicotine Activity on Chromaffin Cells	4	2	2.51241e-05	0.0136424	CHRNA3:CHRNB4
GO_mf	GO_ACETYLCHOLINE_GATED_CATION_SELECTIVE_CHANNEL_ACTIVITY	16	3	4.62685e-06	0.00461422	CHRNA5:CHRNA3:CHRNB4
GO_mf	GO_ACETYLCHOLINE_BINDING	17	3	5.61e-06	0.00461422	CHRNA5:CHRNA3:CHRNB4
GO_mf	GO_ACETYLCHOLINE_RECEPTOR_ACTIVITY	23	3	1.44814e-05	0.00794061	CHRNA5:CHRNA3:CHRNB4
GO_mf	GO_EXCITATORY_EXTRACELLULAR_LIGAND_GATED_ION_CHANNEL_ACTIVITY	31	3	3.63223e-05	0.0149375	CHRNA5:CHRNA3:CHRNB4
GO_mf	GO_HORMONE_BINDING	102	4	6.07685e-05	0.0199928	CHRNA5:CHRNA3:CHRNB4:CTSH
GO_mf	GO_POSTSYNAPTIC_NEUROTRANSMITTER_RECEPTOR_ACTIVITY	52	3	0.000173116	0.0474627	CHRNA5:CHRNA3:CHRNB4
GO_mf	GO_NEUROTRANSMITTER_BINDING	55	3	0.000204598	0.0480804	CHRNA5:CHRNA3:CHRNB4
Cancer_gene_neighborhoods	GNF2_FOS	41	4	1.59234e-06	0.000679928	MS4A6A:PLBD1:VCAN:FCN1
Cancer_gene_neighborhoods	GNF2_CD33	52	4	4.18448e-06	0.000893386	MS4A6A:PLBD1:VCAN:FCN1
Cancer_gene_neighborhoods	GNF2_CARD15	67	4	1.15737e-05	0.00164732	MS4A6A:PLBD1:VCAN:FCN1
Cancer_gene_neighborhoods	GNF2_CD14	35	3	5.25751e-05	0.00561239	MS4A6A:PLBD1:FCN1
Cancer_gene_neighborhoods	GNF2_CD1D	44	3	0.000104979	0.00896524	MS4A6A:PLBD1:FCN1
Cancer_gene_neighborhoods	GNF2_PECAM1	53	3	0.000183232	0.01304	MS4A6A:PLBD1:FCN1
Curated_gene_sets	JAATINEN_HEMATOPOIETIC_STEM_CELL_DN	233	8	2.90353e-08	0.000159723	MS4A6A:PLBD1:KCTD12:CTSH:CYP1B1:VCAN:CD36:FCN1
Curated_gene_sets	REACTOME_HIGHLY_CALCIUM_PERMEABLE_NICOTINIC_ACETYLCHOLINE_RECEPTORS	9	3	7.01272e-07	0.00192885	CHRNA5:CHRNA3:CHRNB4
Curated_gene_sets	REACTOME_HIGHLY_CALCIUM_PERMEABLE_POSTSYNAPTIC_NICOTINIC_ACETYLCHOLINE_RECEPTORS	11	3	1.37342e-06	0.00251839	CHRNA5:CHRNA3:CHRNB4
Curated_gene_sets	REACTOME_ACETYLCHOLINE_BINDING_AND_DOWNSTREAM_EVENTS	14	3	3.01639e-06	0.00414829	CHRNA5:CHRNA3:CHRNB4
Curated_gene_sets	RUTELLA_RESPONSE_TO_CSF2RB_AND_IL4_DN	315	7	4.07439e-06	0.00419089	MS4A6A:IRAK3:OSBPL1A:CYP27A1:CACNA2D3:VCAN:FCN1
Curated_gene_sets	PICCALUGA_ANGIOIMMUNOBLASTIC_LYMPHOMA_UP	207	6	4.57104e-06	0.00419089	IRAK3:KCTD12:CYP1B1:CYP27A1:FAM198B:LPAR1
Curated_gene_sets	DURAND_STROMA_S_UP	293	6	3.26829e-05	0.0256841	CIB2:CRABP1:HYKK:CTSH:PLXND1:LPAR1
Curated_gene_sets	REACTOME_NEUTROPHIL_DEGRANULATION	468	7	5.18647e-05	0.0344596	GSTP1:CHRNB4:CTSH:CST3:RAB7A:CD36:FCN1
Curated_gene_sets	TANAKA_METHYLATED_IN_ESOPHAGEAL_CARCINOMA	102	4	6.07685e-05	0.0344596	DNAJA4:WDR61:CRABP1:IREB2
Curated_gene_sets	WILSON_PROTEASES_AT_TUMOR_BONE_INTERFACE_DN	6	2	6.26424e-05	0.0344596	ADAMTS7:CTSH
Curated_gene_sets	REACTOME_INNATE_IMMUNE_SYSTEM	1083	10	7.45519e-05	0.0372827	GSTP1:IRAK3:PSMA4:CHRNB4:CTSH:PLD3:CST3:RAB7A:CD36:FCN1
Curated_gene_sets	REACTOME_HIGHLY_SODIUM_PERMEABLE_ACETYLCHOLINE_NICOTINIC_RECEPTORS	7	2	8.75822e-05	0.0401491	CHRNA3:CHRNB4
Curated_gene_sets	CHIARADONNA_NEOPLASTIC_TRANSFORMATION_CDC25_UP	119	4	0.000110593	0.0460828	CRABP1:CYP1B1:VCAN:LPAR1
Curated_gene_sets	RUTELLA_RESPONSE_TO_HGF_DN	233	5	0.000123616	0.0460828	MS4A6A:IRAK3:CACNA2D3:VCAN:FCN1
Curated_gene_sets	TOOKER_GEMCITABINE_RESISTANCE_DN	123	4	0.000125657	0.0460828	IDH3A:OSBPL1A:VCAN:SLC35A1
Curated_gene_sets	LOPEZ_MBD_TARGETS	943	9	0.000137217	0.047177	GSTP1:IRAK3:PSMA4:CTSH:GAS7:SEC61A1:RUVBL1:RPN1:FCN1
Oncogenic_signatures	KRAS.600.LUNG.BREAST_UP.V1_DN	278	5	0.000280194	0.0206663	PLBD1:CRABP1:CACNA2D3:PLXND1:CD36
Oncogenic_signatures	RPS14_DN.V1_UP	183	4	0.000570206	0.0206663	MS4A6A:KCTD12:CTSH:CYP1B1
Oncogenic_signatures	PRC1_BMI_UP.V1_DN	184	4	0.000581976	0.0206663	PEAK1:CHRNA3:ADAMTS7:CYP27A1
Oncogenic_signatures	ATF2_UP.V1_DN	185	4	0.000593917	0.0206663	KCTD12:HMG20A:CYP1B1:FAM198B
Oncogenic_signatures	HOXA9_DN.V1_UP	189	4	0.000643426	0.0206663	MS4A6A:GAS7:CYP1B1:VCAN
Oncogenic_signatures	RAF_UP.V1_UP	193	4	0.000695795	0.0206663	KCTD12:TBC1D2B:OSBPL1A:CYP1B1
Oncogenic_signatures	CAMP_UP.V1_UP	198	4	0.000765417	0.0206663	CRABP1:SEC61A1:RUVBL1:RPN1
Computational_gene_sets	GNF2_FOS	41	4	1.59234e-06	0.00136623	MS4A6A:PLBD1:VCAN:FCN1
Computational_gene_sets	GNF2_CD33	52	4	4.18448e-06	0.00179514	MS4A6A:PLBD1:VCAN:FCN1
Computational_gene_sets	GNF2_CARD15	67	4	1.15737e-05	0.00260066	MS4A6A:PLBD1:VCAN:FCN1
Computational_gene_sets	MODULE_84	521	8	1.21243e-05	0.00260066	PLBD1:TCL1A:TBC1D2B:CRABP1:CYP1B1:CYP27A1:VCAN:FCN1
Computational_gene_sets	GNF2_CD14	35	3	5.25751e-05	0.00902189	MS4A6A:PLBD1:FCN1
Computational_gene_sets	GNF2_CD1D	44	3	0.000104979	0.0150121	MS4A6A:PLBD1:FCN1
Computational_gene_sets	GNF2_PECAM1	53	3	0.000183232	0.022459	MS4A6A:PLBD1:FCN1
Computational_gene_sets	MODULE_5	421	6	0.000237566	0.0254789	TBC1D2B:CYP1B1:CYP27A1:PLXND1:VCAN:FCN1
Reactome	REACTOME_HIGHLY_CALCIUM_PERMEABLE_NICOTINIC_ACETYLCHOLINE_RECEPTORS	9	3	7.01272e-07	0.00102938	CHRNA5:CHRNA3:CHRNB4
Reactome	REACTOME_HIGHLY_CALCIUM_PERMEABLE_POSTSYNAPTIC_NICOTINIC_ACETYLCHOLINE_RECEPTORS	11	3	1.37342e-06	0.00102938	CHRNA5:CHRNA3:CHRNB4
Reactome	REACTOME_ACETYLCHOLINE_BINDING_AND_DOWNSTREAM_EVENTS	14	3	3.01639e-06	0.00150719	CHRNA5:CHRNA3:CHRNB4
Reactome	REACTOME_NEUTROPHIL_DEGRANULATION	468	7	5.18647e-05	0.0194363	GSTP1:CHRNB4:CTSH:CST3:RAB7A:CD36:FCN1
Reactome	REACTOME_INNATE_IMMUNE_SYSTEM	1083	10	7.45519e-05	0.0218809	GSTP1:IRAK3:PSMA4:CHRNB4:CTSH:PLD3:CST3:RAB7A:CD36:FCN1
Reactome	REACTOME_HIGHLY_SODIUM_PERMEABLE_ACETYLCHOLINE_NICOTINIC_RECEPTORS	7	2	8.75822e-05	0.0218809	CHRNA3:CHRNB4
Canonical_Pathways	REACTOME_HIGHLY_CALCIUM_PERMEABLE_NICOTINIC_ACETYLCHOLINE_RECEPTORS	9	3	7.01272e-07	0.00151007	CHRNA5:CHRNA3:CHRNB4
Canonical_Pathways	REACTOME_HIGHLY_CALCIUM_PERMEABLE_POSTSYNAPTIC_NICOTINIC_ACETYLCHOLINE_RECEPTORS	11	3	1.37342e-06	0.00151007	CHRNA5:CHRNA3:CHRNB4
Canonical_Pathways	REACTOME_ACETYLCHOLINE_BINDING_AND_DOWNSTREAM_EVENTS	14	3	3.01639e-06	0.00221101	CHRNA5:CHRNA3:CHRNB4
Canonical_Pathways	REACTOME_NEUTROPHIL_DEGRANULATION	468	7	5.18647e-05	0.0285126	GSTP1:CHRNB4:CTSH:CST3:RAB7A:CD36:FCN1
Canonical_Pathways	REACTOME_INNATE_IMMUNE_SYSTEM	1083	10	7.45519e-05	0.0320989	GSTP1:IRAK3:PSMA4:CHRNB4:CTSH:PLD3:CST3:RAB7A:CD36:FCN1
Canonical_Pathways	REACTOME_HIGHLY_SODIUM_PERMEABLE_ACETYLCHOLINE_NICOTINIC_RECEPTORS	7	2	8.75822e-05	0.0320989	CHRNA3:CHRNB4
Combined AA
Category	Gene Set	N Genes	N Overlap	P	Adjusted P	Genes
GO_bp	go_synaptic_signaling	783	112	1.1693e-05	0.108628	ABAT:ABHD6:ABL1:ABR:ADCY1:ADORA1:AKAP12:AKAP9:AMPH:APBA1:APBA2:APP:ASIC2:BTBD9:CACNA1A:CACNA1E:CADPS:CDH11:CDH2:CHRM3:CLSTN2:CNTN4:CNTNAP4:COLQ:CPEB3:CTBP2:DCC:DISC1:DLGAP1:GAP2:DLGAP4:DMD:DRD4:EIF2AK4:EIF4E:EPHA4:EPHA7:ERC1:ERC2:FGF12:GABRA6:GABRB2:GABRB3:GNA15:GNAQ:GPR176:GRIA2GRID1:GRIK1:GRIK3:GRM3:GRM5:GRM7:HTR5A:IL1RAP:IL1RAPL1:JAK2:JPH3:KCMF1:KCNQ3:KRAS:LAMA2:LGMN:LRFN2:LRP6:NLGN2:NPTN:NR3C…
GO_bp	go_photoperiodism	29	2	3.9888e-05	0.37052	CLOCK:PPP1CC
GO_bp	go_circadian_regulation_of_gene_expression	71	2	3.9888e-05	0.37052	CLOCK:PPP1CC
GO_bp	go_response_to_redox_state	13	2	6.3331e-05	0.588155	CLOCK:RYR2
