# Supplementary material for: Novel risk loci encompassing genes influencing STAT3, GPCR, and oxidative stress signaling are associated with co-morbid GERD and COPD
Source: PLoS Genet. 2025 Feb 7;21(2):e1011531. doi: 10.1371/journal.pgen.1011531 (PMC11805425; doi:10.1371/journal.pgen.1011531)
Supplement: S14 Table — (XLSX) [file pgen.1011531.s014.xlsx]

## Sheet: S14_Table
Table S14. Independent significant loci (P<5E-06) associated with GERD from COPDGene, ECLIPSE, and SPIROMICS.
Multiancestry
Locus	chr	Start (bp)	Stop (bp)	Gene(s) within Locus	Most Significant SNV	rsID	MAF	OR	95% CI LL	95% CI UL	P
G1	12	108633196	108633196	SELPLG	12:108633196	rs56200827	0.0303	2.17	1.88	2.49	7.77288e-08
G2	13	81925105	82006238	PTMAP5*	13:82006238	rs9531280	0.016	2.64	2.2	3.17	2.3627e-07
G3	7	11260345	11260345	NONE,THSD7A	7:11260345	rs71536844	0.0741	1.57631	1.44358	1.72124	2.72153e-07
G4	2	177073198	177136257	LINC01117,HNRNPA3	2:177126890	rs2706137	0.8986	0.675027	0.624835	0.729251	4.20128e-07
G5	2	35558557	35626340	MIR548AD,LOC100288911	2:35626340	rs11124451	0.5457	1.28	1.21	1.34	7.50129e-07
G6	10	3351068	3669843	LOC105376360	10:3669371	rs6601744	0.2613	1.31	1.24	1.38	9.86881e-07
G7	14	26938397	26938397	ENSG00000258081*	14:26938397	rs1028529	0.1034	1.46	1.35	1.57	9.99599e-07
G8	9	134742137	134757805	COL5A1+	9:134755098	rs151331020	0.003	20.99	12.35	35.67	1.05131e-06
G9	9	122651147	122665528	OR1L1,OR1L3	9:122665528	rs4836906	0.014	2.57422	2.12567	3.11743	1.3159e-06
G10	13	21298633	21326315	LINC00539,MIPEPP3+	13:21305520	rs186809641	0.0027	24.1591	13.8229	42.2244	1.32282e-06
G11	13	80760666	80760666	SPRY2,LINC00377	13:80760666	rs145595960	0.0031	7.60308	5.06819	11.4058	1.8302e-06
G12	11	85933350	86131738	CCDC83,PICALM	11:85942182	rs78909354	0.0134	3.60834	2.80667	4.63899	1.8571e-06
G13	7	87957472	88917077	ADAM22	7:87957472	rs536943684	0.0032	7.5808	5.0656	11.3449	1.94984e-06
G14	21	15709380	15731922	NRIP1,USP25	21:15709380	rs147963791	0.0019	13.3689	7.98245	22.3901	1.96248e-06
G15	12	22363424	22405859	ST8SIA1,C2CD5+	12:22363424	rs190829471	0.0055	7.60311	5.1805	11.1586	2.11615e-06
G16	7	126256693	126429783	LOC101928283,GRM8+	7:126256693	rs143554875	0.0025	21.1553	12.2368	36.5739	2.18435e-06
G17	11	107623045	107687501	ELMOD1+	11:107655256	rs76433684	0.0274	2.33	1.97	2.77	2.23178e-06
G18	1	99730634	99730634	FRRS1	1:99730634	rs11166310	0.0144	3.02	2.41	3.78	2.44619e-06
G19	19	5755199	5755199	CATSPERD	19:5755199	rs150159223	0.011	2.88077	2.31453	3.58555	2.49301e-06
G20	17	28018906	28018906	LINC01992,NLK	17:28018906	rs146517330	0.0182	2.89384	2.33701	3.58333	2.5692e-06
G21	2	111633064	111655353	MIR4435-2HG,ANAPC1	2:111633064	rs370568765	0.0044	5.43	3.85	7.65	2.71451e-06
G22	18	10591461	10593208	NAPG,LINC01887+	18:10593208	rs570342387	0.0021	44	22.54	85.91	3.50923e-06
G23	7	25660796	25774071	LINC03007+	7:25748396	rs532380212	0.0145	3.31742	2.59842	4.23537	3.68837e-06
G24	14	64684035	64817556	PLEKHG3	14:64712911	rs140100506	0.0026	8.70928	5.58403	13.5837	3.70205e-06
G25	6	33760978	33801120	IP6K3,LEMD2	6:33768518	rs4711348	0.4406	1.26	1.2	1.32	3.71383e-06
G26	5	58127195	59956159	PDE4D+	5:59112184	rs570869584	0.0022	28.66	15.5	52.98	3.78906e-06
G27	15	93555577	93565472	RGMA,LINC02207	15:93563203	rs74029516	0.0593413	1.78432	1.57705	2.01882	3.90591e-06
G28	9	11034423	11641412	PTPRD-AS2,TYRP1+	9:11034423	rs181032176	0.00312323	14.8754	8.94058	24.7496	3.98835e-06
G29	8	397694	545416	FBXO25,TDRP	8:484010	rs116766404	0.0036	10.89	6.88	17.26	4.11934e-06
G30	6	35924122	36019348	SLC26A8+	6:35943272	rs182181963	0.0037	10.92	6.9	17.3	4.18833e-06
G31	11	121383209	121383209	SC5D,SORL1	11:121383209	rs79792849	0.00359644	6.40054	4.36196	9.39184	4.21708e-06
G32	13	108711073	108712339	MYO16	13:108711073	rs7995642	0.4576	1.2608	1.19872	1.32608	4.41614e-06
G33	6	7169509	7183701	RREB1	6:7181998	rs116604236	0.0176	2.87	2.31	3.58	4.54861e-06
NHW Participants
Locus	Chr	Start (bp)	Stop (bp)	Gene(s) within Locus	Most Significant SNV	rsID	MAF	OR	95% CI LL	95% CI UL	P-Value
G34	1	190157910	190278713	BRINP3	1:190157910:A:G	rs75504976	0.122573	1.50358	1.37926	1.63911	2.43191e-06
G35	2	35516958	35626340	MIR548AD,LOC100288911	2:35624618:A:G	rs7562096	0.359441	0.752204	0.709002	0.79804	1.47028e-06
G36	3	193923266	193946845	LINC02038,LINC02026	3:193944857:A:G	rs80047842	0.0791869	1.61175	1.4531	1.78772	4.51951e-06
G37	5	114287177	114294404	YTHDC2,KCNN2	5:114287177:C:T	rs3101068	0.164138	0.701353	0.649605	0.757222	3.82871e-06
G38	6	16614863	16619582	ATXN1	6:16619582:A:T	rs73370671	0.0459648	1.93803	1.69639	2.21409	8.77291e-07
G39	8	139577618	139599600	COL22A1,NONE	8:139577618:A:G	rs2542448	0.4157	0.76	0.72	0.81	1.28166e-06
G40	9	134788306	134793384	COL5A1	9:134792211:C:T	rs9308277	0.3641	0.75	0.71	0.8	1.5553e-06
G41	10	3346093	3669843	LOC105376360	10:3482155:A:G	rs184762373	0.00394417	11.5417	7.41036	17.9762	2.63465e-07
G42	13	81925105	82006238	LINC00564,SLITRK1	13:82006238:A:C	rs9531280	0.0219964	2.80441	2.31421	3.39844	1.805e-07
G43	14	26938397	26938397	MIR4307HG,LINC00645	14:26938397:A:G	rs1028529	0.146371	1.44728	1.33612	1.56769	3.88721e-06
G44	15	24691355	24721330	NPAP1,SNRPN	15:24691355:A:G	rs72691548	0.0273058	2.2611	1.90432	2.68472	2.7859e-06
G45	19	5755199	5755199	CATSPERD	19:5755199:C:T	rs150159223	0.0157767	3.00058	2.39418	3.76056	2.05419e-06
G46	20	24462506	24478548	SYNDIG1	20:24478548:C:T	rs4813516	0.0082	4.35	3.23	5.88	4.55108e-06
G47	20	43734260	43753487	GTSF1L,LINC01728	20:43734260:A:T	rs6130445	0.0204794	2.61961	2.14167	3.20422	2.97728e-06
G48	X	87494720	89328877	KLHL4,CPXCR1	X:88474143:C:T	rs56961126	0.00318568	10.3407	6.53786	16.3556	3.4934e-06
AA Participants
Locus	Chr	Start (bp)	Stop (bp)	Gene(s) within Locus	Most Significant SNV	rsID	MAF	OR	95% CI LL	95% CI UL	P-Value
G49	1	45484888	46037299	IL27RA	1:45747357	rs115408990	0.00901133	12.8227	7.88946	20.8406	3.58826e-06
G50	1	99320917	99333813	LPPR4	1:99320917	rs115429434	0.0288214	4.1293	3.10704	5.48789	3.5911e-06
G51	2	33741768	33770662	AC009499.1	2:33765693	rs17247561	0.135942	1.95538	1.69687	2.25326	3.68004e-06
G52	2	238476787	238476787	ASB1	2:238476787	rs142076814	0.00900669	14.6675	8.8728	24.2466	3.92856e-06
G53	3	72376401	72446226	RYBP	3:72422325	rs11918499	0.0532681	2.83651	2.29103	3.51187	3.25834e-06
G54	4	175920087	175933026	GPM6A	4:175921069	rs140640312	0.266855	1.66794	1.4964	1.85914	3.12539e-06
G55	5	58127195	59956159	PDE4D	5:59112184	rs570869584	0.00591868	31.9984	17.1609	59.6647	2.58044e-06
G56	5	123223383	123263679	PRDM6	5:123226334	rs7710534	0.218991	1.80915	1.61301	2.02915	3.83689e-07
G57	6	35924122	36019348	SLC26A8	6:35943272	rs182181963	0.010036	11.0713	6.96998	17.5858	3.85993e-06
G58	7	12654013	12665352	AC011891.5	7:12658943	rs140884170	0.2136	1.73	1.54	1.95	4.64e-06
G59	7	25660796	25774071	AC003090.1	7:25748396	rs532380212	0.0391148	3.51146	2.73934	4.50122	1.95639e-06
G60	7	69483937	69535096	RP11-3P22.2	7:69494284	rs142406602	0.140134	1.89566	1.65624	2.16968	3.51403e-06
G61	7	126256693	126429783	AC000370.2	7:126256693	rs143554875	0.00669068	21.8378	12.5695	37.9401	1.97402e-06
G62	9	11034423	11641412	RP11-109M17.1	9:11034423	rs181032176	0.00823469	17.3618	10.3205	29.2072	2.03301e-06
G63	9	134742137	134757805	COL5A1	9:134755098	rs151331020	0.00823469	19.4372	11.4636	32.9567	1.29469e-06
G64	11	78668506	78668506	TENM4	11:78668506	rs147307935	0.0303654	3.82069	2.91168	5.01349	3.9438e-06
G65	11	107623045	107687501	ELMOD1	11:107655256	rs76433684	0.0730829	2.36299	1.98313	2.81561	2.4354e-06
G66	12	22363424	22405859	ST8SIA1	12:22363424	rs190829471	0.014668	7.29666	4.93316	10.7925	4.53616e-06
G67	13	21298633	21326315	MIPEPP3	13:21305520	rs186809641	0.00746269	27.8741	15.7883	49.2117	7.66775e-07
G68	14	62764968	62822987	KCNH5	14:62821284	rs10483756	0.11966	2.24277	1.94118	2.59122	7.51385e-08
G69	18	10591461	10593208	NAPG	18:10591461	rs150764270	0.00566135	49.981	25.3531	98.5321	2.39165e-06
G70	18	46874498	47212902	KATNAL2	18:47039234	rs117010005	0.010036	15.1427	9.49173	24.1581	4.36734e-07
G71	19	14039002	14051535	IL27RA	19:14044316	rs57338408	0.4263	0.65	0.58	0.71	4.24441e-06
G72	19	22582780	22582780	CTC-457E21.10	19:22582780	rs78176906	0.010808	12.0826	7.57036	19.2843	2.84864e-06
G73	19	40479086	40479086	SPTBN4	19:40479087	rs10418691	0.0579002	2.99786	2.43791	3.68642	5.25827e-07
G74	20	56177200	56242819	CBLN4	20:56196803	rs531391022	0.00643335	26.7951	14.5466	49.357	4.8791e-06
G75	X	94170392	94170392	Y_RNA	X:94170392	rs140196274	0.0162	5.82	4.29	7.91	1.34e-06
G76	X	141428551	141457059	SPANXA2-OT1	X:141431084	rs74681076	0.123648	1.92061	1.70108	2.16847	3.36727e-07
G77	X	145242273	145403816	SPANXN1	X:145399601	rs201815973	0.0156974	5.89602	4.28319	8.11614	3.29064e-06
Bold* - denotes variant is present in analyses of combined NHW populations. Bold+ - denotes variant is present in analyses of combined AA populations. Underline – denotes smaller p-value in multi-ancestry analyses compared to ancestry stratified analyses. Abbreviations: AA - African American; BP - Base Pair; Chr - Chromosome; COPD - Chronic Obstructive Pulmonary Disease; GERD - Gastroesophageal R…
