# Supplementary material for: Novel risk loci encompassing genes influencing STAT3, GPCR, and oxidative stress signaling are associated with co-morbid GERD and COPD
Source: PLoS Genet. 2025 Feb 7;21(2):e1011531. doi: 10.1371/journal.pgen.1011531 (PMC11805425; doi:10.1371/journal.pgen.1011531)
Supplement: S15 Table — GWASs were run in all participants without ancestry exclusion using GENESIS single variant association testing. Abbreviations: AA—African American; COPD—Chronic Obstructive Pulmonary Disease; LL—95% Confidence Interval Lower Limit; MAF—Minor Allele Frequency; OR—Odds Ratio. (XLSX) [file pgen.1011531.s015.xlsx]

## Sheet: S15_Table
Table S15. Mega-analysis genetic variants significantly associated (P<5E-06) with GERD in participants from TOPMed cohorts (COPDGene, ECLIPSE, SPIROMICS) with WGS data. GWASs were run in all participants without ancestry exlcusion using GENESIS single variant association testing. Abbreviations: AA - African American; COPD - Chronic Obstructive Pulmonary Disease; LL - 95% Confidence Interval Lower…
MEGA GWAS (N= 5,283)											COPDGene NHW (N= 2,528)					COPDGene AA (N=1,760)						ECLIPSE (N= 304)						SPIROMICS NHW (N= 464)						SPIROMICS AA (N= 183)
Chr:Pos	MAF	MAC	Ref	Alt	Closest Gene	Functional Consequence	OR	LL	UL	P-Value	MAF	OR	LL	UL	P-Value	MAF	MAC	OR	LL	UL	P-Value	MAF	MAC	OR	LL	UL	P-Value	MAF	MAC	OR	LL	UL	P-Value	MAF	MAC	OR	LL	UL	P-Value
12:108633196	0.0302858	320	G	A	SELPLG	intronic	2.16518	1.88206	2.4909	7.77288e-08	0.0316456	1.94126	1.61738	2.33	0.000290972	0.0306818	108	3.9358	2.91379	5.31629	1.88907e-05	0.0345395	21	0.646044	0.387327	1.07757	0.393123	NA	NA	NA	NA	NA	NA	NA	NA	NA	NA	NA	NA
13:82006238	0.0159947	169	C	A	LINC00564,SLITRK1	intergenic	2.63876	2.19844	3.16727	2.3627e-07	0.0221519	3.17463	2.53568	3.97459	6.26626e-07	0.00596591	21	1.53777	0.808624	2.9244	0.503168	NA	NA	NA	NA	NA	NA	0.0215517	20	2.33139	1.44452	3.76274	0.0770085	NA	NA	NA	NA	NA	NA
7:11260345	0.0741056	783	G	A	NONE,THSD7A	intergenic	1.57631	1.44358	1.72124	2.72153e-07	0.104628	1.60016	1.43864	1.77982	1.07042e-05	0.0193182	68	3.39555	2.37435	4.85596	0.000910761	0.129934	79	1.05062	0.788628	1.39965	0.863318	0.101293	94	1.44627	1.13933	1.83589	0.121902	NA	NA	NA	NA	NA	NA
2:177126890	0.1014	1071.39	G	A	LINC01117,HNRNPA3	intergenic	1.47	1.37	1.61	4.20128e-07	0.1228	1.47	1.33	1.64	8.02148e-05	0.0665	234.08	2.04	1.64	2.5	0.000626236	0.1118	67.9744	0.9	0.68	1.2	0.710178	0.1239	114.979	1.72	1.37	2.13	0.0138957	0.071	25.986	1.09	0.64	1.85	0.874254
2:177136257	0.1348	1424.3	C	T	LINC01117,HNRNPA3	intergenic	1.43	1.33	1.54	5.16965e-07	0.1171	1.47	1.33	1.64	0.000101673	0.1659	583.968	1.54	1.33	1.75	0.0017272	0.1135	69.008	0.93	0.69	1.23	0.794399	0.1196	110.989	1.67	1.33	2.08	0.0206333	0.153	55.998	0.94	0.63	1.39	0.874394
2:35626340	0.4543	4800.13	G	A	MIR548AD,LOC100288911	intergenic	0.78	0.75	0.83	7.50129e-07	0.3883	0.79	0.74	0.85	0.000427275	0.429546	1512	1.23594	1.11561	1.36926	0.0386727	0.3503	212.982	0.83	0.68	1.02	0.366035	0.4041	375.005	0.71	0.61	0.83	0.0250069	0.434426	159	1.49057	1.14018	1.94863	0.136337
10:3669371	0.26131	2761	C	A	LOC105376360	ncRNA_intronic	1.3073	1.23774	1.38076	9.86881e-07	0.300633	1.31427	1.22264	1.41277	0.00015544	0.191477	674	1.13975	1.00129	1.29735	0.312509	0.3125	190	1.4836	1.21432	1.8126	0.0488972	0.295259	274	1.46336	1.24824	1.71555	0.0165397	0.210383	77	1.37479	0.989805	1.90952	0.332639
14:26938397	0.103409	1092.62	A	G	MIR4307HG,LINC00645	intergenic	1.45555	1.34834	1.57128	9.99599e-07	0.149921	1.45502	1.32795	1.59425	4.14929e-05	0.0303977	107	1.28596	0.956225	1.72941	0.395928	0.133224	81	1.8853	1.43066	2.48441	0.0212293	0.134698	125	1.34755	1.07943	1.68227	0.178778	NA	NA	NA	NA	NA	NA
9:134755098	0.00302858	32	G	A	COL5A1	intronic	20.9888	12.3496	35.6716	1.05131e-06	NA	NA	NA	NA	NA	0.00823864	29	27.1864	15.4282	47.9059	8.3555e-07	NA	NA	NA	NA	NA	NA	NA	NA	NA	NA	NA	NA	NA	NA	NA	NA	NA	NA
17:31145610	0.00189286	20	A	AT	NF1	intronic	15.0494	8.92194	25.3849	1.11333e-06	NA	NA	NA	NA	NA	NA	NA	NA	NA	NA	NA	NA	NA	NA	NA	NA	NA	NA	NA	NA	NA	NA	NA	NA	NA	NA	NA	NA	NA
2:177090069	0.1219	1288	T	A	LINC01117,HNRNPA3	intergenic	1.43379	1.33184	1.54355	1.1517e-06	0.112935	1.45916	1.31654	1.61723	0.000241752	0.138068	486	1.44315	1.24707	1.67007	0.0120111	0.108553	66	0.877702	0.652876	1.17995	0.65934	0.12069	112	1.80501	1.44462	2.25531	0.00785177	0.122951	45	1.29906	0.847751	1.99062	0.539867
9:122665528	0.0140072	148	T	C	OR1L1,OR1L3	intergenic	2.57422	2.12567	3.11743	1.3159e-06	0.0185918	2.55205	2.01462	3.23285	8.44699e-05	0.00625	22	3.44787	1.93122	6.15562	0.0271234	NA	NA	NA	NA	NA	NA	NA	NA	NA	NA	NA	NA	NA	NA	NA	NA	NA	NA
13:21305520	0.00274465	29	C	A	LINC00539,MIPEPP3	ncRNA_intronic	24.1591	13.8229	42.2244	1.32282e-06	NA	NA	NA	NA	NA	0.00710227	25	26.3375	13.9505	49.7234	1.34052e-05	NA	NA	NA	NA	NA	NA	NA	NA	NA	NA	NA	NA	NA	NA	NA	NA	NA	NA
2:177130162	0.0987	1042.86	G	T	LINC01117,HNRNPA3	intergenic	1.47	1.35	1.59	1.381e-06	0.1175	1.45	1.32	1.61	0.000175205	0.067	235.84	1.96	1.61	2.44	0.00090457	0.1102	67.0016	0.87	0.69	1.25	0.805012	0.1196	110.989	1.67	1.33	2.08	0.0206333	0.0765	27.999	0.99	0.58	1.69	0.986151
2:177090775	0.12571	1328.25	C	T	LINC01117,HNRNPA3	intergenic	1.42356	1.32337	1.53134	1.44061e-06	0.112737	1.46233	1.31935	1.62082	0.00022401	0.149432	526	1.40669	1.22225	1.61895	0.0151663	0.108553	66	0.877702	0.652876	1.17995	0.65934	0.12069	112	1.80501	1.44462	2.25531	0.00785177	0.125683	46	1.22793	0.814058	1.8522	0.617415
2:177107857	0.1186	1253.13	A	G	LINC01117,HNRNPA3	intergenic	1.43	1.33	1.54	1.45955e-06	0.1074	1.45	1.3	1.59	0.000488679	0.1374	483.648	1.47	1.27	1.69	0.00830336	0.1053	64.0224	0.93	0.68	1.25	0.791794	0.1164	108.019	1.82	1.45	2.27	0.00752958	0.1257	46.0062	1.23	0.81	1.89	0.617622
13:80760666	0.00312323	33	T	C	SPRY2,LINC00377	intergenic	7.60308	5.06819	11.4058	1.8302e-06	0.00474683	3.76136	2.33574	6.05712	0.00509897	NA	NA	NA	NA	NA	NA	NA	NA	NA	NA	NA	NA	NA	NA	NA	NA	NA	NA	NA	NA	NA	NA	NA	NA
11:85942182	0.0134393	142	A	G	CCDC83,PICALM	intergenic	3.60834	2.80667	4.63899	1.8571e-06	NA	NA	NA	NA	NA	0.0355114	125	2.69746	2.04452	3.55893	0.000490727	NA	NA	NA	NA	NA	NA	NA	NA	NA	NA	NA	NA	NA	NA	NA	NA	NA	NA
7:87957472	0.00321787	34	G	A	ADAM22	intronic	7.5808	5.0656	11.3449	1.94984e-06	NA	NA	NA	NA	NA	NA	NA	NA	NA	NA	NA	NA	NA	NA	NA	NA	NA	NA	NA	NA	NA	NA	NA	NA	NA	NA	NA	NA	NA
21:15709380	0.00189286	20	C	T	NRIP1,USP25	intergenic	13.3689	7.98245	22.3901	1.96248e-06	NA	NA	NA	NA	NA	NA	NA	NA	NA	NA	NA	NA	NA	NA	NA	NA	NA	NA	NA	NA	NA	NA	NA	NA	NA	NA	NA	NA	NA
9:134757805	0.00520538	55	C	T	COL5A1	intronic	8.37824	5.62331	12.4829	1.96364e-06	NA	NA	NA	NA	NA	0.0144886	51	8.72948	5.71992	13.3225	4.51872e-06	NA	NA	NA	NA	NA	NA	NA	NA	NA	NA	NA	NA	NA	NA	NA	NA	NA	NA
21:15729581	0.00189394	20.0114	C	A	USP25	upstream	13.3603	7.97729	22.3757	1.97344e-06	NA	NA	NA	NA	NA	NA	NA	NA	NA	NA	NA	NA	NA	NA	NA	NA	NA	NA	NA	NA	NA	NA	NA	NA	NA	NA	NA	NA	NA
9:134742137	0.00312323	33	T	C	COL5A1	intronic	17.8959	10.6351	30.1139	1.98117e-06	NA	NA	NA	NA	NA	0.00852273	30	22.507	12.9244	39.1948	1.67143e-06	NA	NA	NA	NA	NA	NA	NA	NA	NA	NA	NA	NA	NA	NA	NA	NA	NA	NA
9:134742829	0.00312323	33	C	T	COL5A1	intronic	17.8959	10.6351	30.1139	1.98117e-06	NA	NA	NA	NA	NA	0.00852273	30	22.507	12.9244	39.1948	1.67143e-06	NA	NA	NA	NA	NA	NA	NA	NA	NA	NA	NA	NA	NA	NA	NA	NA	NA	NA
9:134745200	0.00312323	33	G	A	COL5A1	intronic	17.8959	10.6351	30.1139	1.98117e-06	NA	NA	NA	NA	NA	0.00852273	30	22.507	12.9244	39.1948	1.67143e-06	NA	NA	NA	NA	NA	NA	NA	NA	NA	NA	NA	NA	NA	NA	NA	NA	NA	NA
9:134746176	0.00312323	33	A	G	COL5A1	intronic	17.8959	10.6351	30.1139	1.98117e-06	NA	NA	NA	NA	NA	0.00852273	30	22.507	12.9244	39.1948	1.67143e-06	NA	NA	NA	NA	NA	NA	NA	NA	NA	NA	NA	NA	NA	NA	NA	NA	NA	NA
12:22363424	0.00548931	58	C	T	ST8SIA1,C2CD5	intergenic	7.60311	5.1805	11.1586	2.11615e-06	NA	NA	NA	NA	NA	0.0147727	52	5.81278	3.82473	8.83419	0.000102578	NA	NA	NA	NA	NA	NA	NA	NA	NA	NA	NA	NA	NA	NA	NA	NA	NA	NA
7:126256693	0.00246072	26	C	T	LOC101928283,GRM8	intergenic	21.1553	12.2368	36.5739	2.18435e-06	NA	NA	NA	NA	NA	0.00653409	23	21.3681	11.7929	38.7179	1.11883e-05	NA	NA	NA	NA	NA	NA	NA	NA	NA	NA	NA	NA	NA	NA	NA	NA	NA	NA
11:107655256	0.0273519	289	T	C	ELMOD1	intronic	2.33477	1.96603	2.77267	2.23178e-06	NA	NA	NA	NA	NA	0.0701705	247	2.02918	1.67362	2.46028	0.000303208	NA	NA	NA	NA	NA	NA	NA	NA	NA	NA	NA	NA	0.101093	37	5.27736	3.41585	8.15331	0.000209839
2:177091641	0.121995	1289	G	A	LINC01117,HNRNPA3	intergenic	1.41906	1.31808	1.52777	2.32692e-06	0.107595	1.43652	1.29398	1.59476	0.000530533	0.147443	519	1.40955	1.22343	1.62399	0.0153319	0.105263	64	0.923999	0.684904	1.24656	0.791794	0.116379	108	1.81737	1.45246	2.27395	0.00752958	0.125683	46	1.22793	0.814058	1.8522	0.617415
1:99730634	0.0143858	152	A	G	FRRS1	intronic	3.02103	2.41488	3.77934	2.44619e-06	0.00593354	4.95315	3.20049	7.6656	0.000328687	0.0269886	95	2.13939	1.56022	2.93354	0.0157546	NA	NA	NA	NA	NA	NA	NA	NA	NA	NA	NA	NA	NA	NA	NA	NA	NA	NA
19:5755199	0.0109786	116	C	T	CATSPERD	intronic	2.88077	2.31453	3.58555	2.49301e-06	0.0168117	2.75841	2.14539	3.54659	6.74115e-05	NA	NA	NA	NA	NA	NA	NA	NA	NA	NA	NA	NA	NA	NA	NA	NA	NA	NA	NA	NA	NA	NA	NA	NA
17:28018906	0.0181715	192	G	GA	LINC01992,NLK	intergenic	2.89384	2.33701	3.58333	2.5692e-06	NA	NA	NA	NA	NA	0.046875	165	2.68077	2.11305	3.40103	6.64011e-05	NA	NA	NA	NA	NA	NA	NA	NA	NA	NA	NA	NA	0.0601093	22	4.06031	2.23168	7.38731	0.0185044
11:85946928	0.0140125	148.056	G	A	CCDC83,PICALM	intergenic	3.42072	2.67798	4.36947	2.56959e-06	NA	NA	NA	NA	NA	0.0369318	130	2.68518	2.04801	3.52059	0.000399901	NA	NA	NA	NA	NA	NA	NA	NA	NA	NA	NA	NA	NA	NA	NA	NA	NA	NA
9:134753642	0.00454287	48	G	A	COL5A1	intronic	9.86103	6.44325	15.0918	2.59385e-06	NA	NA	NA	NA	NA	0.0122159	43	9.95831	6.25397	15.8568	1.40693e-05	NA	NA	NA	NA	NA	NA	NA	NA	NA	NA	NA	NA	NA	NA	NA	NA	NA	NA
2:177118859	0.1207	1275.32	A	G	LINC01117,HNRNPA3	intergenic	1.41	1.32	2.3	2.68241e-06	0.1074	1.45	1.3	1.59	0.000488679	0.1435	505.12	1.43	1.23	1.64	0.0126283	0.1036	62.9888	0.86	0.64	1.16	0.626195	0.1164	108.019	1.82	1.45	2.27	0.00752958	0.1284	46.9944	1.18	0.78	1.75	0.695781
2:111633064	0.00444823	47	A	AT	MIR4435-2HG,ANAPC1	intergenic	5.42591	3.84889	7.6491	2.71451e-06	0.00692247	7.83288	5.27496	11.6312	8.96918e-07	NA	NA	NA	NA	NA	NA	NA	NA	NA	NA	NA	NA	NA	NA	NA	NA	NA	NA	NA	NA	NA	NA	NA	NA
2:177118075	0.1192	1259.47	C	T	LINC01117,HNRNPA3	intergenic	1.43	1.32	1.54	2.7286e-06	0.1086	1.43	1.28	1.59	0.000684198	0.1375	484	1.47	1.27	1.69	0.00899514	0.1036	62.9888	0.86	0.64	1.16	0.626195	0.1164	108.019	1.82	1.45	2.27	0.00752958	0.1257	46.0062	1.23	0.81	1.89	0.617622
10:3668770	0.246829	2608	G	A	LOC105376360	ncRNA_intronic	1.29832	1.22776	1.37293	3.0525e-06	0.300237	1.31247	1.221	1.41079	0.000166752	0.154261	543	1.02887	0.891857	1.18693	0.842146	0.310855	189	1.51605	1.23907	1.85495	0.0390478	0.294181	273	1.47108	1.25487	1.72455	0.0150791	0.161202	59	1.51035	1.0277	2.21968	0.284185
18:10593208	0.00208254	22.0042	A	G	NAPG,LINC01887	intergenic	44.001	22.5354	85.9131	3.50923e-06	NA	NA	NA	NA	NA	0.00568182	20	66.6295	32.0806	138.386	3.5211e-06	NA	NA	NA	NA	NA	NA	NA	NA	NA	NA	NA	NA	NA	NA	NA	NA	NA	NA
18:10591461	0.00208254	22.0042	A	G	NAPG,LINC01887	intergenic	43.989	22.5293	85.8896	3.51378e-06	NA	NA	NA	NA	NA	0.00568182	20	66.6295	32.0806	138.386	3.5211e-06	NA	NA	NA	NA	NA	NA	NA	NA	NA	NA	NA	NA	NA	NA	NA	NA	NA	NA
7:25748396	0.0144804	153	C	T	NPVF,MIR148A	intergenic	3.31742	2.59842	4.23537	3.68837e-06	NA	NA	NA	NA	NA	0.0380682	134	3.27197	2.49534	4.29033	3.19875e-05	NA	NA	NA	NA	NA	NA	NA	NA	NA	NA	NA	NA	NA	NA	NA	NA	NA	NA
14:64712911	0.00255537	27	C	T	PLEKHG3	intronic	8.70928	5.58403	13.5837	3.70205e-06	NA	NA	NA	NA	NA	NA	NA	NA	NA	NA	NA	NA	NA	NA	NA	NA	NA	NA	NA	NA	NA	NA	NA	NA	NA	NA	NA	NA	NA
14:64734227	0.00255537	27	A	G	PLEKHG3	intronic	8.70928	5.58403	13.5837	3.70205e-06	NA	NA	NA	NA	NA	NA	NA	NA	NA	NA	NA	NA	NA	NA	NA	NA	NA	NA	NA	NA	NA	NA	NA	NA	NA	NA	NA	NA	NA
6:33768518	0.440553	4654.88	G	A	IP6K3,LEMD2	intergenic	1.25878	1.19769	1.32298	3.71383e-06	0.4343	0.85	0.79	0.9	0.00917717	0.234091	824	1.2821	1.13678	1.44599	0.0387999	0.4704	286.003	0.71	0.6	0.85	0.0617631	0.4353	403.958	0.74	0.63	0.85	0.036467	0.221311	81	1.23271	0.883508	1.71992	0.529914
14:64716930	0.00255585	27.0051	C	CCT	PLEKHG3	intronic	8.70626	5.58209	13.5789	3.71426e-06	NA	NA	NA	NA	NA	NA	NA	NA	NA	NA	NA	NA	NA	NA	NA	NA	NA	NA	NA	NA	NA	NA	NA	NA	NA	NA	NA	NA	NA
14:64730972	0.00255633	27.0102	C	T	PLEKHG3	intronic	8.70489	5.58121	13.5768	3.71977e-06	NA	NA	NA	NA	NA	NA	NA	NA	NA	NA	NA	NA	NA	NA	NA	NA	NA	NA	NA	NA	NA	NA	NA	NA	NA	NA	NA	NA	NA
5:59112184	0.00217679	23	C	G	PDE4D	intronic	28.6581	15.5019	52.9795	3.78906e-06	NA	NA	NA	NA	NA	0.00568182	20	19.7476	9.99996	38.9971	0.000133214	NA	NA	NA	NA	NA	NA	NA	NA	NA	NA	NA	NA	NA	NA	NA	NA	NA	NA
10:3482155	0.00293394	31	A	G	LOC105376360	ncRNA_intronic	8.04728	5.28093	12.2628	3.8619e-06	0.0039557	12.0955	7.33753	19.9386	2.91192e-06	NA	NA	NA	NA	NA	NA	NA	NA	NA	NA	NA	NA	NA	NA	NA	NA	NA	NA	NA	NA	NA	NA	NA	NA
6:33768713	0.443014	4680.89	A	G	IP6K3,LEMD2	intergenic	1.25806	1.19704	1.32219	3.86992e-06	0.4322	0.84	0.79	0.89	0.0063534	0.238068	838	1.26885	1.12542	1.43057	0.0471477	0.4687	284.97	0.72	0.6	0.86	0.0670695	0.4353	403.958	0.74	0.63	0.85	0.0358267	0.221311	81	1.17459	0.838757	1.64488	0.632755
15:93563203	0.0593413	627	C	T	RGMA,LINC02207	intergenic	1.78432	1.57705	2.01882	3.90591e-06	0.00435127	0.953626	0.570019	1.59539	0.926481	0.149716	527	1.66305	1.44055	1.91991	0.000428438	NA	NA	NA	NA	NA	NA	NA	NA	NA	NA	NA	NA	0.166667	61	2.78143	1.92079	4.0277	0.00560204
9:11034423	0.00312323	33	A	G	PTPRD-AS2,TYRP1	intergenic	14.8754	8.94058	24.7496	3.98835e-06	NA	NA	NA	NA	NA	0.00852273	30	21.1009	12.1722	36.579	2.14911e-06	NA	NA	NA	NA	NA	NA	NA	NA	NA	NA	NA	NA	NA	NA	NA	NA	NA	NA
2:177084011	0.119724	1265	G	C	LINC01117,HNRNPA3	intergenic	1.41019	1.30923	1.51894	4.00657e-06	0.106804	1.4408	1.2975	1.59992	0.000492993	0.142329	501	1.40822	1.21947	1.62619	0.0173432	0.103618	63	0.863533	0.638938	1.16708	0.626195	0.115302	107	1.75747	1.4037	2.2004	0.0118957	0.125683	46	1.22793	0.814058	1.8522	0.617415
8:484010	0.00359644	38	G	A	FBXO25,TDRP	intergenic	10.8946	6.8769	17.2595	4.11934e-06	NA	NA	NA	NA	NA	0.00909091	32	7.75319	4.60587	13.0512	0.000306824	NA	NA	NA	NA	NA	NA	NA	NA	NA	NA	NA	NA	NA	NA	NA	NA	NA	NA
12:22405859	0.00530002	56	C	G	ST8SIA1,C2CD5	intergenic	7.39066	4.9996	10.9253	4.15328e-06	NA	NA	NA	NA	NA	0.0142045	50	5.57325	3.63194	8.55221	0.00019265	NA	NA	NA	NA	NA	NA	NA	NA	NA	NA	NA	NA	NA	NA	NA	NA	NA	NA
6:35943272	0.00369108	39	C	G	SLC26A8	downstream	10.9224	6.89606	17.2994	4.18833e-06	NA	NA	NA	NA	NA	0.00965909	34	14.1544	8.5184	23.5193	4.71937e-06	NA	NA	NA	NA	NA	NA	NA	NA	NA	NA	NA	NA	NA	NA	NA	NA	NA	NA
2:177112817	0.1214	1282.71	G	A	LINC01117,HNRNPA3	intergenic	1.41	1.3	1.52	4.21055e-06	0.1088	1.43	1.28	1.59	0.000741109	0.1437	505.824	1.43	1.23	1.64	0.0136008	0.1036	62.9888	0.86	0.64	1.16	0.626195	0.1164	108.019	1.82	1.45	2.27	0.00752958	0.1284	46.9944	1.18	0.78	1.75	0.695781
11:121383209	0.00359644	38	A	G	SC5D,SORL1	intergenic	6.40054	4.36196	9.39184	4.21708e-06	0.00553797	7.53275	4.87482	11.6399	9.40695e-06	NA	NA	NA	NA	NA	NA	NA	NA	NA	NA	NA	NA	NA	NA	NA	NA	NA	NA	NA	NA	NA	NA	NA	NA
13:108711073	0.4576	4835	T	G	MYO16	intronic	1.2608	1.19872	1.32608	4.41614e-06	0.4523	0.82	0.76	0.88	0.00278757	0.300568	1058	1.3457	1.20128	1.50748	0.00894474	0.4326	263.021	0.64	0.53	0.76	0.0145855	0.4332	402.01	0.76	0.66	0.89	0.0740534	0.289617	106	1.05665	0.754271	1.48025	0.870153
12:22400505	0.00984476	104.02	G	A	ST8SIA1,C2CD5	intergenic	4.29528	3.19925	5.76679	4.44582e-06	NA	NA	NA	NA	NA	0.0267045	94	3.51772	2.54838	4.85578	0.000194121	NA	NA	NA	NA	NA	NA	NA	NA	NA	NA	NA	NA	NA	NA	NA	NA	NA	NA
10:3412463	0.0327	345.508	T	G	LOC105376360	ncRNA_intronic	2.17	1.85	2.56	4.45972e-06	NA	NA	NA	NA	NA	0.0878	309.056	2.33	1.92	2.78	8.16311e-06	NA	NA	NA	NA	NA	NA	NA	NA	NA	NA	NA	NA	0.0847	31.0002	1.72	1.08	2.78	0.245111
6:7181998	0.0028393	30	G	A	RREB1	exonic	17.2695	10.0989	29.5314	4.54861e-06	NA	NA	NA	NA	NA	0.00823864	29	16.1241	9.27323	28.0362	1.19349e-05	NA	NA	NA	NA	NA	NA	NA	NA	NA	NA	NA	NA	NA	NA	NA	NA	NA	NA
11:85963663	0.0176036	186	T	C	PICALM	intronic	2.87238	2.3077	3.57523	4.62207e-06	NA	NA	NA	NA	NA	0.0460227	162	2.36328	1.85183	3.01598	0.00054361	NA	NA	NA	NA	NA	NA	NA	NA	NA	NA	NA	NA	NA	NA	NA	NA	NA	NA
15:93563035	0.0594359	628	C	T	RGMA,LINC02207	intergenic	1.774	1.56817	2.00685	4.68372e-06	0.00435127	0.955359	0.570538	1.59974	0.929409	0.149716	527	1.66346	1.44088	1.92041	0.000426434	NA	NA	NA	NA	NA	NA	NA	NA	NA	NA	NA	NA	0.166667	61	2.78143	1.92079	4.0277	0.00560204
