# Supplementary material for: Novel risk loci encompassing genes influencing STAT3, GPCR, and oxidative stress signaling are associated with co-morbid GERD and COPD
Source: PLoS Genet. 2025 Feb 7;21(2):e1011531. doi: 10.1371/journal.pgen.1011531 (PMC11805425; doi:10.1371/journal.pgen.1011531)
Supplement: S16 Table — Abbreviations: AA—African American; Alt—Alternative Allele; Chr—Chromosome; COPD—Chronic Obstructive Pulmonary Disease; Freq—Frequency; LL—95% Confidence Interval Lower Limit; MAF—Minor Allele Frequency; OR—Odds Ratio; Pos—Position; Ref—Reference Allele. (XLSX) [file pgen.1011531.s016.xlsx]

## Sheet: S16_Table
Table S16. Genetic variants significantly associated (P<5E-06) with GERD in combined NHW populations from TOPMed (COPDGene, ECLIPSE, SPIROMICS). Abbreviations: AA - African American; Alt - Alternative Allele; Chr - Chromosome; COPD - Chronic Obstructive Pulmonary Disease; Freq - Frequency; LL - 95% Confidence Interval Lower Limit; MAF - Minor Allele Frequency; OR - Odds Ratio; Pos - Position; Ref…
Combined NHW Cohorts (N= 3,296)											NHW METAL (N= 3,296)										COPDGene NHW (N= 2,528)						ECLIPSE NHW (N= 304)						SPIROMICS NHW (N= 464)
Chr:Pos	MAF	MAC	Ref	Alt	Closest Gene	Functional Consequence	OR	95% CI LL	95% CI UL	P-Value	Ref	Alt	Min Freq	Het ChiSq	Het P-Value	Direction	OR	95% CI LL	95% CI UL	P-Value	MAF	MAC	OR	95% CI LL	95% CI UL	P-Value	MAF	MAC	OR	95% CI LL	95% CI UL	P-Value	MAF	MAC	OR	95% CI LL	95% CI UL	P-Value
13:82006238	0.0219964	145	C	A	LINC00564,SLITRK1	intergenic	2.80441	2.31421	3.39844	1.805e-07	C	A	0.0222	0.341	0.5593	++?	3.02	2.44	3.7	6.496e-08	0.0221519	112	3.17463	2.53568	3.97459	6.26626e-07	NA	NA	NA	NA	NA	NA	0.0215517	20	2.33139	1.44452	3.76274	0.0770085
10:3482155	0.00394417	26	A	G	LOC105376360	ncRNA_intronic	11.5417	7.41036	17.9762	2.63465e-07	A	G	0.004	0	1	+??	12.0959	7.33751	19.9402	6.12e-07	0.0039557	20	12.0955	7.33753	19.9386	2.91192e-06	NA	NA	NA	NA	NA	NA	NA	NA	NA	NA	NA	NA
6:16619582	0.0459648	303	A	T	ATXN1	intronic	1.93803	1.69639	2.21409	8.77291e-07	A	T	0.0421	0.504	0.7771	+++	1.94617	1.70161	2.22588	7.139e-07	0.0421282	213	1.88431	1.60054	2.2184	0.000111695	0.0592105	36	2.54487	1.70418	3.80029	0.0190245	0.0581897	54	1.8715	1.39676	2.5076	0.0313714
10:3668434	0.298544	1968	G	A	LOC105376360	ncRNA_intronic	1.35395	1.2722	1.44094	1.1386e-06	G	A	0.3141	0.716	0.6989	+++	1.35	1.28	1.45	1.008e-06	0.296875	1501	1.31806	1.2256	1.4175	0.000146071	0.314145	191	1.48652	1.21623	1.81687	0.048216	0.297414	276	1.49102	1.27182	1.748	0.0119123
10:3668770	0.300364	1980	G	A	LOC105376360	ncRNA_intronic	1.35028	1.26911	1.43665	1.27269e-06	A	G	0.3109	0.772	0.6797	+++	0.74	0.69	0.78	1.22e-06	0.300237	1518	1.31247	1.221	1.41079	0.000166752	0.310855	189	1.51605	1.23907	1.85495	0.0390478	0.294181	273	1.47108	1.25487	1.72455	0.0150791
8:139577618	0.4157	2740.29	A	G	COL22A1,NONE	intergenic	0.76	0.72	0.81	1.28166e-06	A	G	0.4013	0.06	0.9705	---	0.756354	0.714358	0.800819	1.009e-06	0.4195	2120.99	0.76	0.74	0.81	1.95883e-05	0.4013	243.99	0.72	0.59	0.88	0.109525	0.4041	375.005	0.77	0.67	0.89	0.0739184
10:3669371	0.300971	1984	C	A	LOC105376360	ncRNA_intronic	1.3481	1.26709	1.43429	1.43409e-06	C	A	0.3125	0.616	0.7348	+++	1.35	1.28	1.45	1.389e-06	0.300633	1520	1.31427	1.22264	1.41277	0.00015544	0.3125	190	1.4836	1.21432	1.8126	0.0488972	0.295259	274	1.46336	1.24824	1.71555	0.0165397
2:35624618	0.359441	2369.44	A	G	MIR548AD,LOC100288911	intergenic	0.752204	0.709002	0.79804	1.47028e-06	A	G	0.3289	0.549	0.76	---	0.76074	0.716712	0.807473	4.532e-06	0.359573	1818	0.76974	0.719253	0.823772	0.000114045	0.328947	200	0.811923	0.661451	0.996625	0.309395	0.37931	352	0.68694	0.586638	0.804392	0.0172809
2:35621526	0.358574	2363.72	C	T	MIR548AD,LOC100288911	intergenic	0.752236	0.709028	0.798077	1.47887e-06	C	T	0.3804	0.621	0.7331	---	0.76	0.71	0.81	4.384e-06	0.358584	1813	0.768978	0.718483	0.823021	0.000109422	0.327303	199	0.821439	0.669396	1.00802	0.336556	0.380388	353	0.68419	0.584654	0.800671	0.0157023
2:35623837	0.358725	2364.72	G	A	MIR548AD,LOC100288911	intergenic	0.752193	0.708966	0.798056	1.48983e-06	G	A	0.3793	0.545	0.7613	---	0.76	0.71	0.81	4.409e-06	0.358782	1814	0.769208	0.718707	0.823257	0.000111104	0.328947	200	0.811923	0.661451	0.996625	0.309395	0.37931	352	0.68694	0.586638	0.804392	0.0172809
9:134792211	0.3641	2400.15	C	T	COL5A1	intronic	0.75	0.71	0.8	1.5553e-06	C	T	0.4178	1.118	0.5717	---	0.75	0.71	0.8	2.203e-06	0.3651	1845.95	0.74	0.69	0.79	1.35667e-05	0.4178	254.022	0.67	0.55	0.83	0.0541605	0.3233	300.022	0.86	0.74	1.01	0.342773
9:134793212	0.348342	2296.27	C	T	COL5A1	intronic	0.751082	0.707527	0.797319	1.64782e-06	C	T	0.403	2.021	0.364	---	0.75	0.7	0.79	1.643e-06	0.348299	1761	0.735662	0.686784	0.788019	7.97148e-06	0.402961	245	0.640678	0.520457	0.788669	0.0320677	0.3125	290	0.899329	0.770013	1.05036	0.494299
19:5755199	0.0157767	104	C	T	CATSPERD	intronic	3.00058	2.39418	3.76056	2.05419e-06	C	T	0.0168	0	1	+??	2.78	2.13	3.57	5.412e-05	0.0168117	85	2.75841	2.14539	3.54659	6.74115e-05	NA	NA	NA	NA	NA	NA	NA	NA	NA	NA	NA	NA
10:3423140	0.00379248	25	T	C	LOC105376360	ncRNA_intronic	10.5044	6.5838	16.7598	2.25003e-06	NA	NA	NA	NA	NA	NA	NA	NA	NA	NA	NA	NA	NA	NA	NA	NA	NA	NA	NA	NA	NA	NA	NA	NA	NA	NA	NA	NA
10:3427058	0.00379248	25	CCTG	C	LOC105376360	ncRNA_intronic	10.5044	6.5838	16.7598	2.25003e-06	NA	NA	NA	NA	NA	NA	NA	NA	NA	NA	NA	NA	NA	NA	NA	NA	NA	NA	NA	NA	NA	NA	NA	NA	NA	NA	NA	NA
1:190157910	0.122573	808	A	G	BRINP3	intronic	1.50358	1.37926	1.63911	2.43191e-06	A	G	0.1069	0.089	0.7657	+?+	1.54015	1.40181	1.69213	4.469e-06	0.124209	628	1.55447	1.4078	1.71642	8.98871e-06	0.106908	65	1.41448	1.04702	1.91089	0.249014	0.123922	115	1.34498	1.0724	1.68683	0.19065
2:35619671	0.361802	2385	T	C	MIR548AD,LOC100288911	intergenic	0.757082	0.713659	0.803147	2.4447e-06	T	C	0.3306	0.514	0.7734	---	0.762867	0.718716	0.80973	5.559e-06	0.361748	1829	0.772407	0.721726	0.826648	0.000141164	0.330592	201	0.807554	0.657851	0.991323	0.297178	0.382543	355	0.69063	0.590479	0.807768	0.0180711
15:24691355	0.0273058	180	A	G	NPAP1,SNRPN	intergenic	2.2611	1.90432	2.68472	2.7859e-06	A	G	0.0237	0.466	0.4949	++?	2.35791	1.96645	2.82729	2.314e-06	0.0278877	141	2.48454	2.04005	3.02587	5.62485e-06	NA	NA	NA	NA	NA	NA	0.0237069	22	1.75839	1.10276	2.80383	0.226419
20:43734260	0.0204794	135	T	A	GTSF1L,LINC01728	intergenic	2.61961	2.14167	3.20422	2.97728e-06	T	A	0.0229	0	1	+??	2.33	1.89	2.94	9.079e-05	0.022943	116	2.33563	1.88053	2.90088	0.000106132	NA	NA	NA	NA	NA	NA	NA	NA	NA	NA	NA	NA
2:35622184	0.357706	2358	C	T	MIR548AD,LOC100288911	intergenic	0.758879	0.715268	0.805149	3.11502e-06	C	T	0.3815	0.435	0.8046	---	0.76	0.72	0.81	6.469e-06	0.357199	1806	0.773991	0.723048	0.828523	0.000167325	0.325658	198	0.796166	0.648813	0.976985	0.265379	0.381466	354	0.695776	0.595039	0.813567	0.0203072
X:88474143	0.00318568	21	T	C	KLHL4,CPXCR1	intergenic	10.3407	6.53786	16.3556	3.4934e-06	NA	NA	NA	NA	NA	NA	NA	NA	NA	NA	NA	NA	NA	NA	NA	NA	NA	NA	NA	NA	NA	NA	NA	NA	NA	NA	NA	NA
X:88481491	0.00318568	21	G	A	KLHL4,CPXCR1	intergenic	10.3407	6.53786	16.3556	3.4934e-06	NA	NA	NA	NA	NA	NA	NA	NA	NA	NA	NA	NA	NA	NA	NA	NA	NA	NA	NA	NA	NA	NA	NA	NA	NA	NA	NA	NA
X:125154896	0.0162367	107.032	C	T	TENM1,TEX13C	intergenic	2.48842	2.06196	3.00308	3.50018e-06	C	T	0.0156	0	1	+??	1.85	1.47	2.33	0.005806	0.015625	79	1.85043	1.48041	2.31293	0.00576389	NA	NA	NA	NA	NA	NA	NA	NA	NA	NA	NA	NA
5:114287177	0.164138	1082	T	C	YTHDC2,KCNN2	intergenic	0.701353	0.649605	0.757222	3.82871e-06	T	C	0.162	0.075	0.9632	---	0.697191	0.645352	0.753194	3.016e-06	0.161986	819	0.703306	0.643449	0.768732	7.70049e-05	0.169408	103	0.655097	0.513266	0.836121	0.0829952	0.172414	160	0.695617	0.568214	0.851586	0.0727911
14:26938397	0.146371	964.878	A	G	MIR4307HG,LINC00645	intergenic	1.44728	1.33612	1.56769	3.88721e-06	A	G	0.1332	0.979	0.613	+++	1.47258	1.35834	1.59643	1.663e-06	0.149921	758	1.45502	1.32795	1.59425	4.14929e-05	0.133224	81	1.8853	1.43066	2.48441	0.0212293	0.134698	125	1.34755	1.07943	1.68227	0.178778
3:193944857	0.0791869	522	G	A	LINC02038,LINC02026	intergenic	1.61175	1.4531	1.78772	4.51951e-06	G	A	0.0905	0.931	0.6278	+++	1.61	1.45	1.79	4.62e-06	0.0771361	390	1.53317	1.36017	1.72816	0.000361968	0.0904605	55	2.11909	1.50459	2.98457	0.0278796	0.0829741	77	1.77064	1.34725	2.32708	0.0362533
20:24478548	0.0082	54.0544	C	T	SYNDIG1	intronic	4.35	3.23	5.88	4.55108e-06	C	T	0.0085	0	1	+??	3.33	2.33	4.76	0.0007091	0.0085	42.976	3.33	2.33	4.76	0.00074844	NA	NA	NA	NA	NA	NA	NA	NA	NA	NA	NA	NA
3:193946845	0.0800971	528	A	G	LINC02038,LINC02026	intergenic	1.60771	1.45015	1.78239	4.57752e-06	A	G	0.0781	0.852	0.6532	+++	1.60985	1.45087	1.78626	4.65e-06	0.078125	395	1.53754	1.36488	1.73204	0.00030854	0.0904605	55	2.11909	1.50459	2.98457	0.0278796	0.0840517	78	1.71969	1.31033	2.25693	0.0461311
8:139577716	0.4167	2746.89	T	C	COL22A1,NONE	intergenic	0.77	0.73	0.82	4.7231e-06	T	C	0.4013	0.101	0.9508	---	0.769589	0.726931	0.814751	4.372e-06	0.4209	2128.07	0.78	0.72	0.83	7.16283e-05	0.4013	243.99	0.72	0.59	0.88	0.109525	0.4041	375.005	0.78	0.68	0.9	0.0898885
15:24721330	0.0257888	170	G	T	NPAP1,SNRPN	intergenic	2.26435	1.89729	2.70243	4.93679e-06	G	T	0.0263	0.403	0.5258	++?	2.33	1.92	2.78	7.488e-06	0.0263054	133	2.4288	1.98146	2.97712	1.66217e-05	NA	NA	NA	NA	NA	NA	0.0237069	22	1.75839	1.10276	2.80383	0.226419
