# Supplementary material for: Novel risk loci encompassing genes influencing STAT3, GPCR, and oxidative stress signaling are associated with co-morbid GERD and COPD
Source: PLoS Genet. 2025 Feb 7;21(2):e1011531. doi: 10.1371/journal.pgen.1011531 (PMC11805425; doi:10.1371/journal.pgen.1011531)
Supplement: S17 Table — Abbreviations: AA—African American; Alt—Alternative Allele; Chr—Chromosome; COPD—Chronic Obstructive Pulmonary Disease; Freq—Frequency; LL—95% Confidence Interval Lower Limit; MAF—Minor Allele Frequency; OR—Odds Ratio; Pos—Position; Ref—Reference Allele. (XLSX) [file pgen.1011531.s017.xlsx]

## Sheet: S17_Table
Table S17. Genetic variants significantly associated (P<5E-06) with GERD in combined AA populations from TOPMed (COPDGene and SPIROMICS). Abbreviations: AA - African American; Alt - Alternative Allele; Chr - Chromosome; COPD - Chronic Obstructive Pulmonary Disease; Freq - Frequency; LL - 95% Confidence Interval Lower Limit; MAF - Minor Allele Frequency; OR - Odds Ratio; Pos - Position; Ref - Refe…
Combined AA Cohorts (N= 1,943)											AA METAL Analysis (N= 1,943 )								COPDGene AA (N= 1,760)						SPIROMICS AA (N= 183)
Chr:Pos	MAF	MAC	Ref	Alt	Closest Gene	Functional Consequence	OR	95% CI LL	95% CI UL	P-Value	Ref	Alt	Min Freq	Direction	OR	95% CI LL	95% CI UL	P-Value	MAF	MAC	OR	95% CI LL	95% CI UL	P-Value	MAF	MAC	OR	95% CI LL	95% CI UL	P-Value
14:62821284	0.11966	465	C	T	KCNH5	intronic	2.24277	1.94118	2.59122	7.51385e-08	T	C	0.1284	++	0.44	0.38	0.51	2.67e-08	0.11875	418	1.99666	1.70946	2.33212	1.35315e-05	0.128415	47	5.3457	3.5132	8.13404	9.28414e-05
X:141431061	0.123648	480.495	G	A	SPANXA2-OT1	intronic	1.92061	1.70108	2.16847	3.36727e-07	A	G	0.1749	++	0.52	0.46	0.59	9.1e-08	0.118182	416	1.98573	1.73819	2.26851	1.12492e-06	0.174863	64	1.61696	1.18397	2.20832	0.12312
X:141431084	0.123648	480.495	C	T	SPANXA2-OT1	intronic	1.92061	1.70108	2.16847	3.36727e-07	T	C	0.1749	++	0.52	0.46	0.59	9.1e-08	0.118182	416	1.98573	1.73819	2.26851	1.12492e-06	0.174863	64	1.61696	1.18397	2.20832	0.12312
X:141430945	0.123711	480.742	A	G	SPANXA2-OT1	intronic	1.91984	1.70039	2.16762	3.42206e-07	G	A	0.1182	++	1.92	1.7	2.17	9.1e-08	0.118182	416	1.98573	1.73819	2.26851	1.12492e-06	0.174863	64	1.61696	1.18397	2.20832	0.12312
5:123226334	0.218991	851	G	T	PRDM6	intergenic	1.80915	1.61301	2.02915	3.83689e-07	T	G	0.2514	++	0.56	0.5	0.63	4.39e-07	0.215625	759	1.72206	1.52344	1.94656	1.16522e-05	0.251366	92	2.44045	1.73162	3.43944	0.00923985
18:47039234	0.010036	39	C	T	KATNAL2	intronic	15.1427	9.49173	24.1581	4.36734e-07	T	C	0.0099	+?	0.08	0.05	0.14	5.5e-07	0.00994318	35	12.0245	7.3182	19.7573	9.45859e-06	NA	NA	NA	NA	NA	NA
19:40479086	0.0579002	225	C	G	SPTBN4	intronic	2.99786	2.43791	3.68642	5.25827e-07	G	C	0.056	++	2.81	2.28	3.46	6.37e-07	0.0559659	197	2.9558	2.36336	3.69674	4.3638e-06	0.0765027	28	2.05447	1.18127	3.57315	0.193252
5:123226199	0.218589	849.437	T	G	PRDM6	intergenic	1.79708	1.60198	2.01594	5.26335e-07	G	T	0.2156	++	1.77	1.58	1.99	6.92e-07	0.215625	759	1.72523	1.52626	1.95015	1.0917e-05	0.251366	92	2.2025	1.56192	3.10579	0.0213817
13:21305520	0.00746269	29	C	A	LINC00539,MIPEPP3	intergenic	27.8741	15.7883	49.2117	7.66775e-07	A	C	0.0071	+?	0.04	0.02	0.07	2.64e-07	0.00710227	25	26.3375	13.9505	49.7234	1.34052e-05	NA	NA	NA	NA	NA	NA
18:46874498	0.00977869	38	T	C	PIAS2	intronic	15.0148	9.29318	24.2591	9.47284e-07	C	T	0.0099	+?	13.35	8.07	22.09	2.58e-07	0.00994318	35	13.3551	8.07503	22.0877	6.18832e-06	NA	NA	NA	NA	NA	NA
18:47212902	0.0118374	46	G	A	SKOR2	intronic	10.9676	7.09358	16.9574	1.26991e-06	A	G	0.0119	+?	0.11	0.07	0.18	2.21e-06	0.0119318	42	8.85293	5.58461	14.034	2.11219e-05	NA	NA	NA	NA	NA	NA
9:134755098	0.00823469	32	G	A	COL5A1	intronic	19.4372	11.4636	32.9567	1.29469e-06	A	G	0.0082	+?	0.04	0.02	0.06	5.55e-09	0.00823864	29	27.1864	15.4282	47.9059	8.3555e-07	NA	NA	NA	NA	NA	NA
X:94170392	0.016212	63	G	T	Y RNA	intergenic	5.82499	4.28693	7.91488	1.33692e-06	T	G	0.0062	+?	0.16	0.11	0.22	1.98e-08	0.0161932	57	6.41558	4.60717	8.93382	2.90623e-06	NA	NA	NA	NA	NA	NA
5:123223383	0.281781	1095	T	C	PRDM6	intergenic	1.68414	1.51249	1.87527	1.60712e-06	C	T	0.279	++	1.66	1.49	1.85	2.54e-06	0.278977	982	1.61183	1.43674	1.80826	3.72451e-05	0.308743	113	2.11908	1.541	2.91401	0.0183537
7:25748396	0.0391148	152	C	T	LINC03007	intronic	3.51146	2.73934	4.50122	1.95639e-06	T	C	0.0381	+?	0.31	0.23	0.4	1.22e-05	0.0380682	134	3.27197	2.49534	4.29033	3.19875e-05	NA	NA	NA	NA	NA	NA
7:126256693	0.00669068	26	C	T	LOC101928283,GRM8	intergenic	21.8378	12.5695	37.9401	1.97402e-06	T	C	0.0065	+?	0.05	0.03	0.08	2.59e-07	0.00653409	23	21.3681	11.7929	38.7179	1.11883e-05	NA	NA	NA	NA	NA	NA
9:11034423	0.00823469	32	A	G	PTPRD-AS2,TYRP1	intergenic	17.3618	10.3205	29.2072	2.03301e-06	G	A	0.0085	+?	21.1	12.17	36.58	2.98e-08	0.00852273	30	21.1009	12.1722	36.579	2.14911e-06	NA	NA	NA	NA	NA	NA
18:10591461	0.00566135	22	A	G	ENSG00000265728	intergenic	49.981	25.3531	98.5321	2.39165e-06	G	A	0.0057	+?	66.63	32.08	138.38	9.18e-09	0.00568182	20	66.6295	32.0806	138.386	3.5211e-06	NA	NA	NA	NA	NA	NA
18:10593208	0.00566135	22	A	G	NAPG,LINC01887	intergenic	49.981	25.3531	98.5321	2.39165e-06	G	A	0.0057	+?	66.63	32.08	138.38	9.18e-09	0.00568182	20	66.6295	32.0806	138.386	3.5211e-06	NA	NA	NA	NA	NA	NA
11:107655256	0.0730829	284	T	C	ELMOD1	intronic	2.36299	1.98313	2.81561	2.4354e-06	C	T	0.0702	++	2.37	1.99	2.83	9.24e-07	0.0701705	247	2.02918	1.67362	2.46028	0.000303208	0.101093	37	5.27736	3.41585	8.15331	0.000209839
9:134742137	0.00849202	33	T	C	COL5A1	intronic	16.5835	9.87805	27.8407	2.48432e-06	C	T	0.0085	+?	22.51	12.93	39.2	1.98e-08	0.00852273	30	22.507	12.9244	39.1948	1.67143e-06	NA	NA	NA	NA	NA	NA
9:134742829	0.00849202	33	C	T	COL5A1	intronic	16.5835	9.87805	27.8407	2.48432e-06	T	C	0.0085	+?	0.04	0.03	0.08	1.98e-08	0.00852273	30	22.507	12.9244	39.1948	1.67143e-06	NA	NA	NA	NA	NA	NA
9:134745200	0.00849202	33	G	A	COL5A1	intronic	16.5835	9.87805	27.8407	2.48432e-06	A	G	0.0085	+?	0.04	0.03	0.08	1.98e-08	0.00852273	30	22.507	12.9244	39.1948	1.67143e-06	NA	NA	NA	NA	NA	NA
9:134746176	0.00849202	33	A	G	COL5A1	intronic	16.5835	9.87805	27.8407	2.48432e-06	G	A	0.0085	+?	22.51	12.93	39.2	1.98e-08	0.00852273	30	22.507	12.9244	39.1948	1.67143e-06	NA	NA	NA	NA	NA	NA
5:59112184	0.00591868	23	C	G	PDE4D	intronic	31.9984	17.1609	59.6647	2.58044e-06	G	C	0.0057	+?	19.75	10	39	1.17e-05	0.00568182	20	19.7476	9.99996	38.9971	0.000133214	NA	NA	NA	NA	NA	NA
9:134753642	0.012352	48	G	A	COL5A1	intronic	9.65972	6.30183	14.8068	2.82605e-06	A	G	0.0122	+?	0.1	0.06	0.16	7.78e-07	0.0122159	43	9.95831	6.25397	15.8568	1.40693e-05	NA	NA	NA	NA	NA	NA
19:22582780	0.010808	42	C	G	GOLGA2P9	intergenic	12.0826	7.57036	19.2843	2.84864e-06	G	C	0.0114	+?	14.39	8.8	23.54	5.82e-08	0.0113636	40	14.3939	8.80353	23.5343	2.57584e-06	NA	NA	NA	NA	NA	NA
4:175921069	0.266855	1037	CA	C	GPM6A	intronic	1.66794	1.4964	1.85914	3.12539e-06	C	CA	0.2662	++	1.67	1.5	1.86	2.63e-06	0.266193	937	1.59521	1.42124	1.79048	5.87991e-05	0.273224	100	2.40755	1.73148	3.34759	0.00767584
3:72422325	0.0532681	207	A	G	RYBP	intronic	2.83651	2.29103	3.51187	3.25834e-06	G	A	0.0557	+?	3.17	2.54	3.96	2.07e-07	0.0556818	196	3.17405	2.54111	3.96463	9.76754e-07	NA	NA	NA	NA	NA	NA
X:145399601	0.0156974	61	GA	G	SPANXN1	intergenic	5.89602	4.28319	8.11614	3.29064e-06	G	GA	0.0159	+?	0.14	0.1	0.2	8.38e-09	0.0159091	56	7.00728	4.99768	9.82496	1.9905e-06	NA	NA	NA	NA	NA	NA
7:69494284	0.140134	544.561	A	C	Y RNA	intergenic	1.89566	1.65624	2.16968	3.51403e-06	C	A	0.1398	++	1.89	1.65	2.17	2.7e-06	0.139773	492	2.00216	1.7316	2.31499	3.18443e-06	0.144809	53	1.26792	0.861791	1.86545	0.538701
7:25673377	0.0391148	152	A	G	LINC03007	intronic	3.40807	2.6553	4.37425	3.588e-06	G	A	0.0386	+?	3.45	2.63	4.52	4.46e-06	0.0386364	136	3.44867	2.6332	4.51669	1.46597e-05	NA	NA	NA	NA	NA	NA
1:45747357	0.00901133	35.018	C	T	IPP	intronic	12.8227	7.88946	20.8406	3.58826e-06	T	C	0.0094	+?	0.08	0.05	0.13	3.25e-07	0.009375	33	13.0332	7.88438	21.5446	6.44634e-06	NA	NA	NA	NA	NA	NA
1:99320917	0.0288214	112	A	C	PLPPR4	intergenic	4.1293	3.10704	5.48789	3.5911e-06	C	A	0.0287	+?	4.33	3.19	5.87	1.53e-06	0.0286932	101	4.32902	3.19157	5.87184	8.42398e-06	NA	NA	NA	NA	NA	NA
2:33765693	0.135942	528.272	G	A	LINC01317	intronic	1.95538	1.69687	2.25326	3.68004e-06	A	G	0.153	++	0.52	0.45	0.6	4.09e-06	0.134659	474	1.82381	1.56565	2.12453	0.00010007	0.153005	56	2.70241	1.83599	3.97772	0.00989387
6:35943272	0.010036	39	C	G	SLC26A8	intronic	11.0713	6.96998	17.5858	3.85993e-06	G	C	0.0097	+?	14.15	8.52	23.52	1.8e-07	0.00965909	34	14.1544	8.5184	23.5193	4.71937e-06	NA	NA	NA	NA	NA	NA
2:238476787	0.00900669	35	G	A	ASB1	intergenic	14.6675	8.8728	24.2466	3.92856e-06	A	G	0.0099	+?	0.08	0.05	0.14	8.66e-08	0.00994318	35	14.7086	8.90119	24.3049	3.58832e-06	NA	NA	NA	NA	NA	NA
11:78668506	0.0303654	118	C	A	TENM4	intronic	3.82069	2.91168	5.01349	3.9438e-06	A	C	0.0301	+?	0.23	0.17	0.3	3.4e-07	0.0301136	106	4.41885	3.30202	5.91343	2.43463e-06	NA	NA	NA	NA	NA	NA
19:14044316	0.4263	1656.6	C	T	IL27RA	intronic	0.65	0.58	0.71	4.24441e-06	T	C	0.4259	++	1.56	1.72	1.4	3.63e-06	0.4259	1499.17	0.66	0.62	0.73	4.25004e-05	0.4262	155.989	0.55	0.42	0.71	0.0246366
7:69483937	0.139218	541	G	A	ENSG00000225718	intergenic	1.88786	1.64869	2.16172	4.29644e-06	A	G	0.1448	++	0.53	0.46	0.61	3.32e-06	0.138636	488	1.99521	1.72455	2.30835	3.85235e-06	0.144809	53	1.26792	0.861791	1.86545	0.538701
9:134757805	0.013896	54	C	T	COL5A1	intronic	7.96608	5.30369	11.965	4.48635e-06	T	C	0.0145	+?	0.11	0.08	0.17	2.97e-07	0.0144886	51	8.72948	5.71992	13.3225	4.51872e-06	NA	NA	NA	NA	NA	NA
12:22363424	0.014668	57	C	T	ST8SIA1, C2CD5	intergenic	7.29666	4.93316	10.7925	4.53616e-06	T	C	0.1448	+?	0.17	0.11	0.26	2.61e-05	0.0147727	52	5.81278	3.82473	8.83419	0.000102578	NA	NA	NA	NA	NA	NA
6:35953101	0.010036	39	C	T	SLC26A8	intronic	10.6996	6.75016	16.9598	4.5362e-06	T	C	0.0097	+?	0.07	0.04	0.12	2.54e-07	0.00965909	34	13.4891	8.14287	22.3453	5.74164e-06	NA	NA	NA	NA	NA	NA
6:35955184	0.010036	39	C	T	SLC26A8	exonic, missense	10.6529	6.7224	16.8816	4.63123e-06	T	C	0.0097	+?	0.07	0.04	0.12	2.31e-07	0.00965909	34	13.6676	8.24354	22.6606	5.42784e-06	NA	NA	NA	NA	NA	NA
7:12658943	0.213587	830	GTTGTTGT	G	SCIN	intronic	1.73458	1.54036	1.95328	4.63507e-06	G	GTTGTTGT	0.2145	++	0.58	0.52	0.66	5.55e-06	0.214489	755	1.69461	1.49397	1.92219	3.37626e-05	0.204918	75	1.95279	1.34709	2.83084	0.0714797
12:22400505	0.0262616	102.053	G	A	ENSG00000256714	intergenic	4.43079	3.27535	5.99385	4.81031e-06	A	G	0.0267	+?	0.28	0.21	0.39	9.54e-05	0.0267045	94	3.51772	2.54838	4.85578	0.000194121	NA	NA	NA	NA	NA	NA
20:56196803	0.00643335	25	C	T	RNA5SP487	intergenic	26.7951	14.5466	49.357	4.8791e-06	T	C	0.0062	+?	0.04	0.02	0.09	2.03e-06	0.00625	22	22.7002	11.765	43.7993	4.16875e-05	NA	NA	NA	NA	NA	NA
20:56205131	0.00643335	25	T	A	RNA5SP487	intergenic	26.7951	14.5466	49.357	4.8791e-06	A	T	0.0062	+?	0.04	0.02	0.09	2.03e-06	0.00625	22	22.7002	11.765	43.7993	4.16875e-05	NA	NA	NA	NA	NA	NA
7:69535096	0.146938	571	C	T	Y RNA	intergenic	1.85133	1.62194	2.11315	4.92181e-06	T	C	0.1475	++	0.54	0.47	0.62	3.82e-06	0.146875	517	2.01879	1.7497	2.32926	1.78142e-06	0.147541	54	1.04452	0.722375	1.51033	0.905974
