# Supplementary material for: Novel risk loci encompassing genes influencing STAT3, GPCR, and oxidative stress signaling are associated with co-morbid GERD and COPD
Source: PLoS Genet. 2025 Feb 7;21(2):e1011531. doi: 10.1371/journal.pgen.1011531 (PMC11805425; doi:10.1371/journal.pgen.1011531)
Supplement: S18 Table — Aggregate association testing was performed using SKAT-O software. Significance was defined as P<2.5E-06. (XLSX) [file pgen.1011531.s018.xlsx]

## Sheet: S18_Table
Table S18. Top 5 regions from aggregate association testing of GERD Only. Aggregate association testing was performed using SKAT-O software. Significance was defined as P<2.5E-06.
Combined Multi Ethnic TOPMed Cohorts (COPDGene, ECLIPSE, SPIROMICS) (N= 5,283)
Region	Gene	Chromosome	Start	Stop	N Sites	P-Value
ENST00000394602	SLC26A8	6	35943520	36024493	10	2.4584e-06
ENST00000355574	SLC26A8	6	35943521	36024588	10	2.68963e-06
ENST00000490799	SLC26A8	6	35943516	36024641	10	2.68963e-06
ENST00000271620	PRUNE1	1	151008449	151035713	12	3.62201e-05
ENST00000258229	PCNX2	1	232983435	233295725	23	0.000479
Combined TOPMed NHW Cohorts (COPDGene, ECLIPSE, SPIROMICS) (N= 2,832 )
Region	Gene	Chromosome	Start	Stop	N Sites	P-Value
ENST00000376747	UGGT2	13	95801580	96053401	23	8.62081e-05
ENST00000258229	PCNX2	1	232983435	233295725	14	0.000557
ENST00000333845	EGFL8	6	32164595	32168281	2	0.000811
ENST00000395512	EGFL8	6	32164605	32168281	2	0.000811
ENST00000432129	EGFL8	6	32164660	32167656	2	0.000811
Combined TOPMed AA Cohorts (COPDGene and SPIROMICS) (N= 1,943 )
Region	Gene	Chromosome	Start	Stop	N Sites	P-Value
ENST00000355574	SLC26A8	6	35943521	36024588	2	1.78686e-06
ENST00000490799	SLC26A8	6	35943516	36024641	2	1.78686e-06
ENST00000394602	SLC26A8	6	35943520	36024493	3	2.38767e-06
ENST00000294543	TMCO4	1	19682240	19799916	15	2.98942e-05
ENST00000450660	FANCD2OS	3	10103937	10108255	4	3.70752e-05
