# Supplementary material for: Novel risk loci encompassing genes influencing STAT3, GPCR, and oxidative stress signaling are associated with co-morbid GERD and COPD
Source: PLoS Genet. 2025 Feb 7;21(2):e1011531. doi: 10.1371/journal.pgen.1011531 (PMC11805425; doi:10.1371/journal.pgen.1011531)
Supplement: S19 Table — Abbreviations: AA—African American; NHW—Non-Hispanic White; Q-Value—False Discovery Rate (FDR) corrected p-value. (XLSX) [file pgen.1011531.s019.xlsx]

## Sheet: S19_Table
Table S19. Gene-set enrichment analysis of genes associated with GERD Only in multiancestry, combined NHW, and combined AA participants from TOPMed cohorts (COPDGene, ECLIPSE, and SPIROMICS). Abbreviations: AA - African American; NHW - Non-Hispanic White; Q-Value - False Discovery Rate (FDR) corrected p-value.
Multiancestry
Category	Gene Set	N Genes	N Overlap	P	Adjusted P	Genes
Positional_gene_sets	chr6p21	202	5	4.68469e-06	0.00140541	LEMD2:MLN:SRPK1:SLC26A8:MAPK14
Positional_gene_sets	chr5q11	50	3	3.25967e-05	0.0048895	CTD-2037L6.2:GAPT:RAB3C
Combined AA
Category	Gene Set	N Genes	N Overlap	P	Adjusted P	Genes
Curated_gene_sets	reactome_activation_of_ras_in_b_cells	5	2	5.6106e-08	0.000478752	HRAS:RASGRP3
Curated_gene_sets	timofeeva_growth_stress_via_stat1_dn	12	2	3.3547e-07	0.00286223	CUX1:HRAS
Curated_gene_sets	biocarta_pdzs_pathway	13	3	1.1504e-06	0.00981406	PCLO:DLG2:NRXN3
Curated_gene_sets	weigel_oxidative_stress_response	30	2	1.2447e-06	0.0106173	CUX1:AMPH
